# Supplementary material for: Installation of C4 photosynthetic pathway enzymes in rice using a single construct
Source: Plant Biotechnol J. 2020 Oct 27;19(3):575–88. doi: 10.1111/pbi.13487 (PMC7955876; doi:10.1111/pbi.13487)
Supplement: Supplementary file 2 — Data S1. (separate file). Isotopomer and metabolite amounts, 13C enrichments and relative isotopomer abundances in wild‐type (WT) rice and three transgenic lines expressing enzymes of the C4 metabolic pathway. [file PBI-19-575-s003.xlsx]

## Sheet: data
Isotopomer and metabolite amounts (nmol g-1 FW). Metabolite amounts were calculated by summing isotopomer amounts. As PEP, 3PGA and pyruvate isotopomers could not be quantified by LC-MS/MS, peak areas for each isotopomer are presented (indicated with a). Their total amounts were determined enzymatically. For better visualization of the data, samples are grouped into four experiments. Experiment A…
Experiment	Sample code	Genotype	13CO2 pulse (s)	12CO2 chase (s)	Malate						Asparate						PEP						Pyruavte						Citrate								RuBP							3PGA
					m0	m1	m2	m3	m4	Total amount	m0	m1	m2	m3	m4	Total amount	m0a	m1a	m2a	m3a	Sum of all isotopomer peak areas	Total amount	m0a	m1a	m2a	m3a	Sum of all isotopomer peak areas	Total amount	m0	m1	m2	m3	m4	m5	m6	Total amount	m0	m1	m2	m3	m4	m5	Total amount	m0a	m1a	m2a	m3a	Sum of all isotopomer peak areas	Total amount
A-1	27	WT	0	0	2857.06	0	0	0	0	2857.06	2584.9	0	0	0	0	2584.9	3027070	0	0	0	3027070	91.8549	150.851	0.660002	0	0	151.511	68.4279	384.147	0	0	0	0	0	0	384.147	390.363	0	0	0	0	0	390.363	14200800	0	0	0	14200800	487.379
	14	WT	5	0	2417.09	1.2678	0	0	0	2418.36	2419.54	0	0	0	0	2419.54	3146000	299911	0	0	3445911	89.9345	165.672	7.28869	0	0	172.961	105.38	370.368	0	0	0	0	0	0	370.368	281.939	71.2157	3.71445	1.98687	0.880509	0.524214	360.261	12103400	4086650	0	0	16190050	940.032
	19	WT	5	0	2524.56	2.51823	0	0	0	2527.08	2469.61	0	0	0	0	2469.61	1227910	106455	0	0	1334365	81.3104	176.996	8.74317	0	0	185.74	103.164	796.241	0	0.384209	0	0	0	0	796.625	101.797	25.3094	3.65387	1.18845	0.498148	0.167158	132.614	8191900	2363880	0	0	10555780	341.359
	28	WT	15	0	3090.66	4.93128	0	0	0	3095.59	2282.84	0	0	0	0	2282.84	1135780	392618	26586.5	5402.66	1.56039e+06	111.31	116.323	14.2419	0.526495	0.358408	131.45	128.91	510.722	0	0.00274449	0	0	0	0	510.725	83.7608	48.2529	18.2226	6.79342	0.968647	2.41727	160.416	4195460	2746120	322483	116381	7380444	459.767
	2	WT	30	0	1864.69	5.02739	0	0	0	1869.71	2310.29	0	0	0	0	2310.29	1743180	920759	153894	89488.3	2.90732e+06	102.872	142.731	21.5773	3.83506	3.03325	171.177	76.5624	483.331	0	0.158353	0	0	0	0	483.49	68.334	99.341	70.7237	50.1207	11.563	4.16838	304.251	10436500	8890650	2115180	1155840	22598170	552.492
	5	WT	30	0	1622.29	0.251652	0	0	0	1622.54	2324.31	0	0	0	0	2324.31	1753580	1068120	197279	88938.1	3.10792e+06	117.067	130.527	20.8506	3.53633	2.63425	157.548	91.0271	384.501	0	0	0	0	0	0	384.501	103.746	136.164	98.2738	66.0484	13.6362	3.30806	421.177	8322010	9139760	2132940	1119400	20714110	666.077
	12	WT	30	0	3358.3	4.48156	0	0	0	3362.78	2037.42	0	0	0	0	2037.42	2039800	1207160	214144	112258	3573362	123.369	136.002	19.1136	2.90923	2.30304	160.328	96.6212	594.921	0	0	0	0	0	0	594.921	89.3204	84.5101	57.3303	37.4874	8.96112	3.62246	281.232	7231690	6866930	1510000	887501	16496121	490.997
	47	WT*	30	0	2286.99	0	0	0	0	2286.99	1947.86	1.2762	0	0	0	1949.13	2308490	1866800	257274	196792	4629356	115.173	96.656	15.1414	2.46545	2.27531	116.538	64.7879	370.325	0	0	0	0	0	0	370.325	164.799	250.449	162.03	132.702	27.917	12.3649	750.262	7209190	10041100	2177530	1732510	21160330	450.482
	6	WT	300	0	1504.2	11.1086	2.47717	7.11495	14.4765	1539.38	2222.01	5.53702	0	12.5598	22.0497	2262.15	1100270	566707	989232	2625870	5282079	132.118	86.002	10.2196	15.6659	44.4059	156.293	104.391	296.101	0	3.96354	0	0	0	0	300.064	7.33348	10.3163	26.0666	57.637	86.3182	138.984	326.655	2218570	3002850	6373610	16986500	28581530	978.256
	10	WT	300	0	3002.57	16.4482	6.86828	14.9524	27.5035	3068.35	2529.85	19.3592	6.78959	25.9239	43.5988	2625.52	719476	413281	794173	2201660	4128590	118.733	95.8712	16.6435	25.393	72.9281	210.836	87.312	837.667	0	4.40111	0	0	0	0	842.068	11.5309	8.33173	16.2249	27.5083	42.8948	83.5814	190.072	1835940	2462290	4979370	15308600	24586200	730.707
	22	WT	600	0	1992.53	21.1936	10.5892	24.1387	44.2596	2092.71	1732.48	31.5487	24.7435	57.0976	122.018	1967.88	173946	59273.4	260053	742035	1.23531e+06	134.866	62.4079	9.28437	21.1746	80.4271	173.294	80.8587	843.272	0	6.65841	0.686509	1.40134	0	0	852.019	5.4853	2.97975	7.2455	12.8276	28.2937	67.8475	124.679	798609	721203	2376560	9434260	13330632	n.d.
	26	Line 1	0	0	3517.82	3.15245	0	0	0	3520.98	1120.38	0	0	0	0	1120.38	4589600	9228.57	0	0	4.59883e+06	90.7033	125.764	0.42852	0	0	126.193	49.6321	397.974	0	0.256807	0	0	0	0	398.231	397.55	0	0	0	0	0	397.55	14985400	0	0	0	14985400	352.211
	15	Line 1	5	0	3050.03	6.53585	0	0	0	3056.57	2063.82	1.86939	0	0	0	2065.69	3556750	183482	0	0	3740232	91.8902	205.205	5.70037	0	0	210.905	103.166	433.532	0	0	0	0	0	0	433.532	304.307	67.6493	5.10762	1.01956	0.645299	0.867371	379.596	12926300	3907140	0	0	16833440	453.256
	18	Line 1	5	0	4463.93	4.64763	0	0	0	4468.58	1949.55	1.78052	0	0	0	1951.33	3142380	229921	0	0	3372301	110.873	132.828	4.91815	0	0	137.747	75.7924	628.183	0	0	0	0	0	0	628.183	151.632	39.0472	3.69693	1.07646	0.112844	0.523325	196.089	10266300	3083670	0	0	13349970	619.775
	29	Line 1	15	0	3623.6	28.3128	0	0	0	3651.91	1867.85	0	0	0	0	1867.85	3170110	873594	50132.7	19922.5	4.11376e+06	79.7481	212.403	16.3554	0.51367	0.669025	229.941	74.9593	626.434	0	0	0	0	0	0	626.434	235.515	195.043	98.9303	38.1206	8.87843	7.76383	584.251	11344900	6502030	935304	415062	19197296	405.386
	3	Line 1	30	0	5233.41	8.07709	0	0	0	5241.48	2844.56	0	0	0	0	2844.56	3115310	1435250	289670	147005	4987235	148.322	181.51	22.9607	3.45307	2.9913	210.915	103.37	1219.39	0	0.65219	0	0	0	0	1220.04	152.211	147.39	96.6645	69.1991	18.0303	7.4865	490.982	9939280	9261370	2282650	1106360	22589660	897.106
	13	Line 1	30	0	2961.84	24.6621	0	0	0	2986.5	2295.65	0	0	0	0	2295.65	3208130	1610430	323764	184549	5326873	164.388	111.428	16.5175	2.99366	2.68902	133.628	76.2579	359.876	0	0	0	0	0	0	359.876	123.652	163.987	111.622	83.7032	17.4106	12.9968	513.372	8349480	10128100	2480860	1680410	22638850	612.42
	46	Line 1*	30	0	4146.39	0.831307	0	0	0	4147.22	1790.93	0	0	0	0	1790.93	2783490	1632290	216727	131911	4764418	160.073	113.258	14.632	2.05544	2.0311	131.977	70.895	939.854	0	0	0	0	0	0	939.854	108.235	118.013	78.6	60.0627	15.4967	8.04332	388.45	8358290	8782100	1746520	1110440	19997350	466.76
	7	Line 1	300	0	3798.42	100.027	39.5165	66.8559	201.396	4206.22	1136.64	65.0522	35.1916	50.4028	138.644	1425.93	914711	282641	570069	2594330	4361751	100.16	109.749	7.1131	8.94283	41.0808	166.886	115.277	581.709	0	2.82769	1.20714	2.86962	0	0	588.613	6.4064	3.03675	9.60837	28.8653	64.1133	180.585	292.615	1147190	1151560	3126290	15933800	21358840	554.542
	23	Line 1	600	0	3748.28	150.782	70.2816	146.539	584.09	4699.98	942.221	107.381	57.2965	108.153	381.349	1596.4	569048	207148	368527	2697410	3842133	102.738	91.1197	8.06933	12.5544	82.5294	194.273	90.7653	475.749	1.52926	10.6721	5.69534	14.2541	1.98011	4.30066	514.181	9.00317	5.24425	12.3009	33.7649	92.4141	412.962	565.689	1082380	775849	2937580	23002400	27798209	635.45
	24	Line B6	0	0	1947.37	6.29963	0	0	0	1953.67	1293.87	1.48444	0	0	0	1295.36	207379	2532.21	0	0	209911	120.888	259.336	1.66852	0	2.02055	263.025	108.448	611.595	0	0.464789	0	0	0	0	612.06	19.2538	0	0	0	0	0	19.2538	2011050	0	0	0	2011050	435.531
	16	Line B6	5	0	2567.96	21.8052	0	0	0	2589.77	1588.37	2.27507	0	0	0	1590.64	4505820	282222	0	0	4788042	131.614	159.566	3.96368	0	0	163.529	115.699	804.914	0	0.21165	0	0	0	0	805.125	256.14	51.6681	3.61183	1.32948	0.749473	1.13021	314.63	11917300	2686720	0	0	14604020	400.563
	30	Line B6	15	0	2913.33	62.7154	5.92897	0.571644	0.95324	2983.5	1637.26	30.8251	0	0	0	1668.09	4292650	1160430	109807	25989.5	5.58888e+06	100.588	142.933	12.3206	0.507636	0.685345	156.447	95.5346	568.533	0	0.357294	0	0	0	0	568.89	96.317	84.5368	38.6723	18.9106	2.98309	1.2925	242.712	8412970	6787870	1029670	414313	16644823	416.961
	1	Line B6	30	0	2985.88	60.3533	10.1261	2.77468	1.29513	3060.43	1211.03	47.5141	6.78182	1.41147	0.281517	1267.02	2557680	858443	188811	158010	3762944	112.251	169.164	20.9123	3.54129	3.04355	196.661	74.391	1019.84	0	0.529995	0	0	0	0	1020.37	71.0594	71.8418	57.2214	41.0548	12.2303	4.09652	257.504	9341620	8774140	2776510	1489910	22382180	561.777
	11	Line B6	30	0	1678.71	75.9098	21.9052	3.79229	2.62412	1782.94	871.756	41.4035	5.29058	2.02227	0.245856	920.718	2428450	1215770	307323	219133	4170676	103.124	150.857	17.3019	3.02092	3.35647	174.537	87.2966	406.51	0	0.389313	0	0	0	0	406.9	94.4413	131.401	91.5195	92.229	25.5595	14.9074	450.058	5559390	8170620	2514360	1932520	18176890	547.186
	45	Line B6*	30	0	1824.31	72.6878	16.5249	3.61924	2.18919	1919.33	908.497	63.8741	8.55404	2.97079	0.529858	984.426	2079040	709847	138996	59209.9	2.98709e+06	138.55	118.59	15.3766	2.39463	1.87997	138.241	86.2545	1199.5	0	0.996487	0	0	0	0	1200.5	43.9366	47.9999	33.4579	25.5551	6.12921	2.82939	159.908	5601990	4240220	1196210	662328	11700748	237.178
	8	Line B6	300	0	2541.11	181.458	75.5552	85.5268	189.197	3072.84	909.839	259.287	115.394	119.589	234.865	1638.98	924588	364652	533068	1651360	3473668	97.085	108.874	17.4853	16.5087	58.065	200.933	102.07	711.101	0.637005	6.3039	5.33499	8.70291	1.27751	1.43925	734.797	12.3987	13.117	26.7172	52.4001	91.7508	181.38	377.764	1994530	2098120	4010820	14211300	22314770	529.703
	20	Line B6	600	0	3147	193.261	99.9213	144.628	470.381	4055.19	363.705	153.133	82.0892	125.124	375.673	1099.72	563415	208128	387380	2016500	3175423	124.97	66.3009	12.33	16.4015	87.5262	182.559	66.2888	1242.59	0	5.50576	3.77969	7.39987	1.96383	3.76408	1265.01	5.61241	2.38729	7.29206	19.8832	44.9287	156.541	236.644	1120610	770009	2398710	14098800	18388129	680.064
	25	Line 29	0	0	3567.1	7.89774	0	0	0	3575	1439.77	6.49051	0	0	0	1446.26	4378570	31333.9	0	0	4.4099e+06	159.164	181.817	1.07058	0	0	182.887	175.927	588.363	0	0	0	0	0	0	588.363	279.642	0	0	0	0	0	279.642	17897800	0	0	0	17897800	509.445
	17	Line 29	5	0	5986.16	17.4109	0	0	0	6003.57	2089.8	0	0	0	0	2089.8	5328140	374266	0	0	5702406	133.439	180.242	5.25147	0	0	185.493	102.354	1009.53	0	0.149663	0	0	0	0	1009.68	283.385	86.7644	10.7316	0.935828	0.739499	0.854018	383.411	18502500	5508270	0	0	24010770	n.d.
	31	Line 29	15	0	2928.21	26.236	0	0	0	2954.45	1367.66	14.9569	0	0	0	1382.61	3463510	967760	80628.2	12096.1	4.52399e+06	70.1253	106.287	8.94263	0.218125	0.368478	115.816	59.7956	666.14	0	0.26473	0	0	0	0	666.405	173.698	141.926	55.3198	25.1976	2.37572	1.66652	400.183	8834190	7611930	969366	387579	17803065	442.765
	4	Line 29	30	0	2498.58	47.5453	10.2943	2.00656	2.57791	2561.01	1929.75	34.2609	0	0	0	1964.01	2574440	828681	181801	76388.6	3.66131e+06	164.312	149.992	17.037	2.44576	2.01901	171.494	110.694	554.49	0	0.390864	0	0	0	0	554.881	57.8944	57.4445	35.0736	21.967	6.68854	5.56607	184.634	5635240	6064100	1494800	934521	14128661	940.032
	44	Line 29*	30	0	4112.02	30.6205	5.20911	1.43871	1.50765	4150.8	2304.4	5.46958	0	0	0	2309.87	3400480	1786550	338066	209860	5734956	179.99	200.77	27.0999	3.93643	3.50853	235.315	111.445	822.83	0	0.168125	0	0	0	0	822.998	165.846	213.437	151.829	122.075	30.5091	15.7208	699.417	9874580	12001700	2921100	2052870	26850250	808.36
	9	Line 29	300	0	3219.45	155.487	65.763	87.3038	246.324	3774.33	943.33	145.255	64.4743	82.2779	207.459	1442.8	961180	328252	574966	2360910	4225308	94.3522	88.9675	9.62116	11.7537	48.2804	158.623	86.6822	563.471	0	4.03248	2.7692	5.06759	0.616916	0.849702	576.806	5.9877	3.46639	10.4161	26.4255	57.796	142.277	246.369	1463150	1359750	3534230	14777500	21134630	559.606
	21	Line 29	600	0	1661.17	217.165	101.459	151.609	490.793	2622.19	593.235	182.102	96.8702	136.372	414.298	1422.88	841487	238300	493661	2838230	4411678	114.997	58.4942	9.47289	12.9471	68.3293	149.244	63.5687	406.11	0.49391	6.50788	5.08303	10.2471	1.97523	3.92192	434.339	4.85707	2.55965	9.42957	22.6347	50.3332	162.339	252.153	1203700	843722	2685140	17019300	21751862	726.367
A-2	2	WT	30	0	1864.69	5.02739	0	0	0	1869.71	2310.29	0	0	0	0	2310.29	1743180	920759	153894	89488.3	2.90732e+06	102.872	142.731	21.5773	3.83506	3.03325	171.177	76.5624	483.331	0	0.158353	0	0	0	0	483.49	68.334	99.341	70.7237	50.1207	11.563	4.16838	304.251	10436500	8890650	2115180	1155840	22598170	552.492
	5	WT	30	0	1622.29	0.251652	0	0	0	1622.54	2324.31	0	0	0	0	2324.31	1753580	1068120	197279	88938.1	3.10792e+06	117.067	130.527	20.8506	3.53633	2.63425	157.548	91.0271	384.501	0	0	0	0	0	0	384.501	103.746	136.164	98.2738	66.0484	13.6362	3.30806	421.177	8322010	9139760	2132940	1119400	20714110	666.077
	12	WT	30	0	3358.3	4.48156	0	0	0	3362.78	2037.42	0	0	0	0	2037.42	2039800	1207160	214144	112258	3573362	123.369	136.002	19.1136	2.90923	2.30304	160.328	96.6212	594.921	0	0	0	0	0	0	594.921	89.3204	84.5101	57.3303	37.4874	8.96112	3.62246	281.232	7231690	6866930	1510000	887501	16496121	490.997
	47	W*	30	0	2286.99	0	0	0	0	2286.99	1947.86	1.2762	0	0	0	1949.13	2308490	1866800	257274	196792	4629356	115.173	96.656	15.1414	2.46545	2.27531	116.538	64.7879	370.325	0	0	0	0	0	0	370.325	164.799	250.449	162.03	132.702	27.917	12.3649	750.262	7209190	10041100	2177530	1732510	21160330	450.482
	43	WT*	30	5	1455.18	4.29442	0	0	0	1459.48	1514.45	0	0	0	0	1514.45	1136520	919330	198808	101040	2355698	110.658	104.325	15.8618	3.72114	2.72052	126.629	82.2128	278.501	0	0	0	0	0	0	278.501	69.4301	103.701	82.4323	55.8317	18.1767	5.72541	335.298	4759660	3632120	1428190	460746	10280716	541.278
	49	WT*	30	15	1488.3	0	0	0	0	1488.3	2473.4	0	0	0	0	2473.4	2267680	1043950	297202	32905.7	3.64174e+06	94.638	96.7615	15.2754	2.95973	1.13867	116.135	132.775	276.489	0	0	0	0	0	0	276.489	176.945	164.61	107.184	47.9081	10.5721	2.31276	509.532	10058900	5063770	1666470	326665	17115805	546.945
	38	WT*	30	30	3374.58	6.21355	0	0	0	3380.8	2829.84	0	0	0	0	2829.84	2152910	460130	165022	29540.7	2.8076e+06	89.9043	131.985	12.9926	2.39513	0.516459	147.889	96.7304	1387.83	0	0.291208	0	0	0	0	1388.12	144.094	132.62	54.3498	17.4851	2.82119	0.0160925	351.387	11684800	3831030	1182420	138892	16837142	355.828
	55	WT*	30	60	3529.3	0.213503	0	0	0	3529.51	2162.6	0	0	0	0	2162.6	2295060	405914	75781.1	0	2.77676e+06	113.124	121.182	10.9051	0.513123	0.10669	132.707	67.0587	1199.85	0	0.490136	0	0	0	0	1200.34	73.023	31.752	10.3327	1.98733	0	0.0551981	117.15	13578800	2783880	594418	6654.03	1.69638e+07	693.69
	56	WT*	30	90	4736.16	5.07491	0	0	0	4741.23	2807.03	0	0	0	0	2807.03	2630680	357008	66692.8	0	3.05438e+06	113.484	111.223	7.97783	0.047709	0	119.248	83.1333	1768.17	0	1.72363	0	0	0	0	1769.89	140.598	37.4724	8.70452	1.42527	0.197341	0.46112	188.858	16036500	2097070	272862	24420.2	1.84309e+07	282.637
	35	WT*	30	120	2120.01	8.42041	0	0	0	2128.43	2030.46	0	0	0	0	2030.46	2645650	313567	53793.1	6544.82	3.01955e+06	139.984	157.959	13.2214	0.288416	0.0972019	171.566	109.974	369.827	0	0.321135	0	0	0	0	370.148	129.275	41.4416	9.79323	0.673445	0.29764	0.0653758	181.547	19230500	2473910	423678	17464.4	2.21456e+07	669.333
	3	Line 1	30	0	5233.41	8.07709	0	0	0	5241.48	2844.56	0	0	0	0	2844.56	3115310	1435250	289670	147005	4987235	148.322	181.51	22.9607	3.45307	2.9913	210.915	103.37	1219.39	0	0.65219	0	0	0	0	1220.04	152.211	147.39	96.6645	69.1991	18.0303	7.4865	490.982	9939280	9261370	2282650	1106360	22589660	897.106
	13	Line 1	30	0	2961.84	24.6621	2.61567	1.04518	1.43557	2991.6	2295.65	0	0	0	0.288251	2295.94	3208130	1610430	323764	184549	5326873	164.388	111.428	16.5175	2.99366	2.68902	133.628	76.2579	359.876	0	0	0	0	0	0	359.876	123.652	163.987	111.622	83.7032	17.4106	12.9968	513.372	8349480	10128100	2480860	1680410	22638850	612.42
	46	Line 1*	30	0	4146.39	0.831307	0	0	0	4147.22	1790.93	0	0	0	0	1790.93	2783490	1632290	216727	131911	4764418	160.073	113.258	14.632	2.05544	2.0311	131.977	70.895	939.854	0	0	0	0	0	0	939.854	108.235	118.013	78.6	60.0627	15.4967	8.04332	388.45	8358290	8782100	1746520	1110440	19997350	466.76
	42	Line 1*	30	5	3206.59	10.2005	0	0	0	3216.79	2019.81	0	0	0	0	2019.81	2543170	990940	231408	96218.3	3.86174e+06	99.6294	146.691	12.8981	1.51543	1.22088	162.325	72.0062	405.74	0	0	0	0	0	0	405.74	130.286	133.252	99.6268	57.5344	13.4708	4.26625	438.437	8655670	5874900	1807420	441680	16779670	532.717
	51	Line 1*	30	15	4683.81	24.9813	0.353288	1.73777	0.618092	4711.5	2148.29	0	0	0	0	2148.29	2518740	949183	360702	80749.1	3.90937e+06	102.443	144.57	16.6996	3.6422	1.40418	166.316	86.1756	829.024	0	0.0123929	0	0	0	0	829.036	188.598	205.24	150.822	80.1007	19.0575	4.09597	647.913	13638800	7366680	3074020	487550	24567050	645.458
	39	Line 1*	30	30	2942.06	17.3054	0.329143	0.407163	0.674515	2960.77	1367.93	14.1582	0	0	0	1382.09	3211500	860827	209361	38289.5	4.31998e+06	133.907	128.495	10.583	1.36239	0.195878	140.636	76.4331	560.228	0	0.0908817	0	0	0	0	560.318	165.998	123.622	64.0596	14.807	1.3927	0.416124	370.295	13718800	4335250	1469920	65737.2	1.95897e+07	631.471
	54	Line 1*	30	60	3911.99	30.1593	5.92995	1.97467	0.750395	3950.8	1656.74	22.7079	1.54045	0	0.173344	1681.16	4106660	753343	200598	30461.7	5.09106e+06	113.911	147.636	12.7795	1.62354	0.374992	162.414	114.032	664.755	0	0.0911609	0	0	0	0	664.846	219.013	113.307	45.0744	10.5479	0	0.265124	388.207	17300000	4053070	1162090	48703.6	2.25639e+07	667.765
	57	Line 1*	30	90	4320.1	23.2793	0.283261	0.94995	0.235771	4344.85	2063.95	0	0	0	0	2063.95	3691730	532013	98669.2	6633.76	4.32905e+06	99.4649	140.508	9.46414	0.445965	0.142692	150.561	71.1003	828.737	0	0.371647	0	0	0	0	829.109	291.335	90.7169	32.5117	5.78645	0.771311	0.575048	421.696	21980000	3312190	728124	80940.1	2.61013e+07	683.199
	34	Line 1*	30	120	3306.21	30.0966	6.21762	1.45981	0.53728	3344.52	1914.49	11.9272	0	0	0.193697	1926.61	4160260	427952	80382.7	1374.33	4.66997e+06	147.795	174.755	10.8814	0	0.0658182	185.702	102.301	461.385	0	0.126676	0	0	0	0	461.511	366.289	104.078	22.7641	3.59558	0.527561	0.156498	497.411	25471500	3040800	499159	0	29011459	807.637
	1	Line B6	30	0	2985.88	60.3533	10.1261	2.77468	1.29513	3060.43	1211.03	47.5141	6.78182	1.41147	0.281517	1267.02	2557680	858443	188811	158010	3762944	112.251	169.164	20.9123	3.54129	3.04355	196.661	74.391	1019.84	0	0.529995	0	0	0	0	1020.37	71.0594	71.8418	57.2214	41.0548	12.2303	4.09652	257.504	9341620	8774140	2776510	1489910	22382180	561.777
	11	Line B6	30	0	1678.71	75.9098	21.9052	3.79229	2.62412	1782.94	871.756	41.4035	5.29058	2.02227	0.245856	920.718	2428450	1215770	307323	219133	4170676	103.124	150.857	17.3019	3.02092	3.35647	174.537	87.2966	406.51	0	0.389313	0	0	0	0	406.9	94.4413	131.401	91.5195	92.229	25.5595	14.9074	450.058	5559390	8170620	2514360	1932520	18176890	547.186
	45	Line B6*	30	0	1824.31	72.6878	16.5249	3.61924	2.18919	1919.33	908.497	63.8741	8.55404	2.97079	0.529858	984.426	2079040	709847	138996	59209.9	2.98709e+06	138.55	118.59	15.3766	2.39463	1.87997	138.241	86.2545	1199.5	0	0.996487	0	0	0	0	1200.5	43.9366	47.9999	33.4579	25.5551	6.12921	2.82939	159.908	5601990	4240220	1196210	662328	11700748	237.178
	41	Line B6*	30	5	2809.97	77.4834	19.2556	5.0227	2.24535	2913.98	1398.1	63.583	8.48143	3.56465	1.11426	1474.84	2885650	962830	213662	122992	4185134	130.975	174.371	19.2487	3.13105	2.63784	199.388	90.3904	638.946	0	0.612699	0	0	0	0	639.559	114.761	122.249	125.865	89.2562	25.6446	6.65029	484.426	7785780	5211720	1963640	674261	15635401	486.777
	50	Line B6*	30	15	4064.15	57.7617	5.62733	3.54996	1.01927	4132.11	1779.79	99.3317	15.8669	2.91487	0.549865	1898.45	3020980	831763	220586	47485.3	4.12081e+06	128.5	144.384	19.6178	2.88905	1.31618	168.207	81.2657	1425.79	0	1.99836	0.0546843	0	0	0	1427.84	139.518	116.839	79.9317	35.2865	7.99486	1.45412	381.024	12485300	5264270	1736810	340871	19827251	561.897
	37	Line B6*	30	30	4237.48	95.502	21.8668	5.92697	1.61653	4362.39	2051.53	103.507	13.7291	6.84634	1.17203	2176.78	4619480	1123750	321191	35858.7	6.10028e+06	180.757	173.422	20.6179	3.41976	0.876561	198.336	84.8537	1008.95	0	1.46215	0	0	0	0	1010.41	216.497	161.822	98.8906	27.7725	5.48219	0	510.464	19344900	6677610	2406620	222998	28652128	695.257
	53	Line B6*	30	60	3786.58	69.1719	10.3065	3.48849	1.05013	3870.6	1360.1	103.262	19.6936	4.47348	0.741915	1488.27	4684790	777517	140301	13639.5	5.61625e+06	119.876	122.674	12.7383	1.04947	0.357892	136.82	92.3752	1212.23	0	2.0059	0	0	0	0	1214.23	280.839	112.765	40.021	8.60393	0.658424	0.467079	443.354	17324700	3562690	885179	85034.2	2.18576e+07	625.563
	58	Line B6*	30	90	3242.5	60.7957	11.4405	2.77048	0.981564	3318.49	1294.35	92.2124	20.2811	5.54475	0.675772	1413.06	3390620	413825	118945	1276.32	3.92467e+06	120.98	95.0015	8.58965	0.717647	0.247758	104.557	86.3834	963.824	0	2.35349	0	0	0	0	966.178	231.373	63.486	18.5957	2.59841	0.177683	0.167295	316.398	14814300	2039520	402168	27797.4	1.72838e+07	544.534
	33	Line B6*	30	120	3298.45	76.8591	10.5171	2.23769	1.71637	3389.78	1498.05	80.2357	10.7064	2.64382	0.505962	1592.14	5003410	559455	102845	6029.42	5.67174e+06	198.59	134.288	9.74717	0.0359668	0	144.071	124.484	874.337	0	1.10922	0	0	0	0	875.447	260.871	60.0331	11.7257	1.61257	0.67299	1.43814	336.354	18982600	2175280	355496	31556.8	2.15449e+07	866.841
	4	Line 29	30	0	2498.58	47.5453	10.2943	2.00656	2.57791	2561.01	1929.75	34.2609	0	0	0	1964.01	2574440	828681	181801	76388.6	3.66131e+06	164.312	149.992	17.037	2.44576	2.01901	171.494	110.694	554.49	0	0.390864	0	0	0	0	554.881	57.8944	57.4445	35.0736	21.967	6.68854	5.56607	184.634	5635240	6064100	1494800	934521	14128661	940.032
	44	Line 29*	30	0	4112.02	30.6205	5.20911	1.43871	1.50765	4150.8	2304.4	5.46958	0	0	0	2309.87	3400480	1786550	338066	209860	5734956	179.99	200.77	27.0999	3.93643	3.50853	235.315	111.445	822.83	0	0.168125	0	0	0	0	822.998	165.846	213.437	151.829	122.075	30.5091	15.7208	699.417	9874580	12001700	2921100	2052870	26850250	808.36
	40	Line 29*	30	5	2300.66	60.4991	14.0311	2.31792	1.98111	2379.48	1108.21	37.7019	3.30549	0	0	1149.22	3198250	1142830	360342	177168	4878590	168.603	119.392	12.3213	1.87791	1.58964	135.181	63.4703	524.101	0	0.191831	0	0	0	0	524.293	105.161	105.301	97.626	69.3706	22.1762	7.7322	407.367	8444580	6145360	2021730	653349	17265019	612.058
	48	Line 29*	30	15	6019.44	35.1364	2.24764	3.28816	0.985251	6061.1	2504.96	37.0019	0	0	0	2541.96	4906680	1545690	454234	112928	7019532	158.357	180.797	19.0926	3.07914	1.48875	204.458	94.1599	1090.75	0	0.947279	0	0	0	0	1091.7	268.941	228.955	174.962	70.184	16.9677	4.42361	764.433	17985000	8340430	3147240	621170	30093840	521.624
	36	Line 29*	30	30	2961.54	56.324	11.2619	3.12554	0.72463	3032.98	2081.12	25.5439	0	0	0	2106.66	4389070	988620	264468	3662.43	5.64582e+06	181.373	184.246	18.7895	1.9605	0.357835	205.354	113.232	669.842	0	0.454079	0	0	0	0	670.296	236.436	169.17	87.6763	23.022	3.14915	2.12186	521.575	21306100	7172060	1888580	134580	30501320	760.37
	52	Line 29*	30	60	2876.09	49.8913	10.7719	2.17738	0.752541	2939.68	1603.99	40.0608	3.71512	0.699266	0.526247	1648.99	4270540	730198	166287	11420.7	5.17845e+06	103.588	142.415	13.0779	1.30728	0.225841	157.026	72.141	712.732	0	1.11853	0	0	0	0	713.85	260.362	113.03	48.5747	7.67793	1.3447	0.350241	431.339	24480500	5160920	1215220	86559	30943199	715.032
	59	Line 29*	30	90	2437.18	43.4759	9.52645	2.51445	0.692055	2493.39	1058.73	34.8986	5.7619	1.71886	0.121115	1101.23	4885900	500617	79064.3	5462.62	5.47104e+06	145.03	102.068	6.90584	0.0271838	0.160133	109.161	62.4483	615.566	0	0.132136	0	0	0	0	615.698	191.095	60.562	15.1773	2.95653	0.720483	0.29516	270.806	16311300	2157500	416073	19131.4	1.8904e+07	597.468
	32	Line 29*	30	120	2651.45	39.224	7.52098	1.71256	1.05213	2700.96	1583.65	51.8209	8.61994	0.583072	0.42135	1645.1	4697570	420595	42224.7	0	5.16039e+06	129.844	127.042	9.15721	0.0740142	0.174418	136.447	63.1603	643.169	0	0.561083	0	0	0	0	643.73	249.038	59.0236	13.5001	2.47129	0.22456	0.212605	324.47	21496100	2544720	343394	5471.85	2.43897e+07	868.047
B-1	67	WT**	0	0	2007.86	4.18596	0	0	0	2012.04	2399.98	0	0	0	0	2399.98	1162160	0	0	0	1162160	165.541	110.897	0.44974	0	0	111.347	214.842	1190.59	0	0.961357	0	0	0	0	1191.56	126.89	0	0	0	0	0	126.89	8299700	0	0	0	8299700	221.986
	62	WT**	5	0	2971	1.67352	0	0	0	2972.67	2227.82	0	0	0	0	2227.82	2216310	171759	0	0	2388069	114.738	119.934	4.66351	0	0	124.597	119.651	1763.39	0	0.698732	0	0	0	0	1764.09	213.394	45.4049	2.62901	0.793856	0.266217	0.0491648	262.537	9631120	2341910	0	0	11973030	197.387
	63	WT**	15	0	2144.46	2.14079	0	0	0	2146.6	2981.08	0	0	0	0	2981.08	2881510	958066	61623.5	18448.4	3.91965e+06	51.2045	150.118	14.3558	0.276572	0.352163	165.102	n.d.	652.759	0	0	0	0	0	0	652.759	295.63	247.478	96.3388	35.4645	2.41491	0.0137118	677.34	10067800	8158540	782070	248301	19256711	561.294
	73	WT**	30	0	2592.82	0	0	0	0	2592.82	1217.41	0	0	0	0	1217.41	2807400	1665070	321796	190542	4984808	86.4045	99.9233	15.446	3.21564	2.69154	121.276	53.2977	598.219	0	0	0	0	0	0	598.219	92.3092	166.36	142.489	108.936	29.024	9.85642	548.975	8198260	9445640	2632240	1563180	21839320	503.537
	72	WT**	300	0	5009.45	22.6954	5.99803	22.0828	28.7554	5088.98	1577.47	36.3133	19.5001	31.9762	37.2667	1702.52	1212910	770592	1574840	3293720	6852062	58.8883	108.25	10.8101	17.6048	38.4382	175.103	61.9836	688.858	0	2.57826	0.669507	0	0	0	692.106	22.0212	32.0506	66.2637	132.398	230.298	327.854	810.884	2409090	2710380	7549690	16990700	29659860	510.169
	71	WT**	600	0	3163.72	25.9697	5.28307	24.8518	107.759	3327.58	1277.02	25.8048	11.1337	36.5763	177.404	1527.93	657635	130373	520177	3817860	5126045	92.0905	88.571	4.9688	9.89537	73.3322	176.767	80.475	680.347	0	7.6831	0.921186	2.82413	0	0.928111	692.704	8.5529	6.50888	10.6028	36.1568	109.606	525.598	697.025	1629300	824333	3222880	25852400	31528913	767.122
B-2	73	WT**	30	0	2592.82	0	0	0	0	2592.82	1217.41	0	0	0	0	1217.41	2807400	1665070	321796	190542	4984808	86.4045	99.9233	15.446	3.21564	2.69154	121.276	53.2977	598.219	0	0	0	0	0	0	598.219	92.3092	166.36	142.489	108.936	29.024	9.85642	548.975	8198260	9445640	2632240	1563180	21839320	503.537
	66	WT**	30	5	3003.55	2.66244	0	0	0	3006.22	2165.27	0	0	0	0	2165.27	1392620	731314	220664	82883.1	2.42748e+06	99.3304	123.532	16.649	3.18535	1.97451	145.341	67.5541	1480.22	0	0.398107	0	0	0	0	1480.62	56.7255	57.8474	51.3135	26.8081	8.14916	1.73242	202.576	7632580	5144710	1653800	559047	14990137	404.421
	75	WT**	30	5	6631.89	0	0	0	0	6631.89	320.736	0	0	0	0	320.736	1332290	621184	160643	47916.8	2.16203e+06	73.1106	214.257	13.9314	1.34305	1.3123	230.844	97.2513	1959.25	0	1.57065	0	0	0	0	1960.82	74.7349	83.5746	66.8791	35.7251	12.4334	6.04252	279.39	6941630	4419110	1404890	488488	13254118	528.617
	64	WT**	30	15	1893.48	5.89627	0	0	0	1899.38	2396.01	0	0	0	0	2396.01	3189990	1559860	409953	116453	5276256	111.945	128.773	14.7812	3.18287	1.15177	147.889	67.5916	579.685	0	0.031076	0	0	0	0	579.716	175.349	195.375	156.201	64.922	20.2461	2.36476	614.458	20115200	11386400	3902350	598080	36002030	747.709
	78	WT**	30	15	2872.6	3.24711	0	0	0	2875.85	2426.84	0	0	0	0	2426.84	3608650	1815840	495981	129917	6050388	115.615	111.332	12.6904	2.82024	0.896289	127.739	57.4169	641.372	0	0.363635	0	0	0	0	641.736	214.346	261.87	196.824	75.3427	20.5773	2.75711	771.717	13357000	7175000	2777130	392220	23701350	489.55
	65	WT**	30	30	2868.56	3.14531	0	0	0	2871.7	2403.93	2.97013	0	0	0	2406.9	2788040	1040680	286441	38310.3	4.15347e+06	106.521	125.903	17.4284	3.21408	0.555434	147.101	63.6656	1062.31	0	0.881742	0	0	0	0	1063.19	169.084	131.987	66.0993	19.4205	3.87425	0.256685	390.721	15795600	6041160	1815370	178063	23830193	578.175
	76	WT**	30	30	4235.71	4.10983	0	0	0	4239.82	2586.74	0	0	0	0	2586.74	2319230	455631	147778	24679.1	2.94732e+06	78.04	142.399	13.9533	2.29051	0.400469	159.043	101.141	1838.26	0	1.02168	0	0	0	0	1839.28	183.026	129.368	61.21	14.912	2.35393	0.135271	391.005	12416500	3713330	973743	62106.3	1.71657e+07	268.529
	69	WT**	30	60	2686.06	8.93304	0	0	0	2694.99	2677.05	0	0	0	0	2677.05	3547750	716191	218761	13380.1	4.49608e+06	95.7548	130.705	11.2301	1.29656	0.0911571	143.323	90.5254	1091.36	0	0.210639	0	0	0	0	1091.57	229.403	127.635	47.2452	6.14152	0.3192	0.275893	411.021	16993900	3836310	983210	55022.1	2.18684e+07	595.297
	74	WT**	30	60	6107.82	0	0	0	0	6107.82	468.151	0	0	0	0	468.151	3391620	625552	60669	2791.61	4.08063e+06	109.576	162.986	8.49918	0	0	171.485	84.9399	1714.31	0	0.367931	0	0	0	0	1714.68	313.31	147.169	46.0711	6.43535	0.359034	0	513.344	18208300	3504130	777081	2035.12	2.24915e+07	474.236
	68	WT**	30	90	3282.75	0	0	0	0	3282.75	2059.59	0	0	0	0	2059.59	2071260	367080	50075.8	9405.32	2.49782e+06	99.0169	119.611	10.522	0.737177	0.0698796	130.94	72.3867	1507.98	0	1.61612	0	0	0	0	1509.6	127.322	57.1611	16.4081	3.64741	0.854612	1.31489	206.708	12533000	2288070	385267	55051.6	1.52614e+07	533.199
	77	WT**	30	90	3005.36	4.13178	0	0	0	3009.49	2586.37	0	0	0	0	2586.37	3668080	675010	127322	0	4470412	94.2823	154.486	10.5704	0	0	165.056	50.9154	808.429	0	0	0	0	0	0	808.429	421.856	176.581	51.1613	5.83055	0.529951	0.313568	656.272	21690000	4133840	599822	12160.6	2.64358e+07	553.577
	70	WT**	30	120	2092.77	1.14705	0	0	0	2093.92	1892.77	0	0	0	0	1892.77	2241880	245141	15773.4	0	2.50279e+06	64.3438	96.6826	5.79287	0	0	102.475	78.7265	1326.62	0	0.938758	0	0	0	0	1327.56	195.692	53.8805	9.39183	1.22238	0.207397	0.537956	260.932	8406940	1049670	98695.2	27116.9	9.58242e+06	214.268
Relative isotopomer distribution (%) and 13C enrichment(%). As PEP isotopomers could not be quantified by LC-MS/MS, relative isotopomer distribution and 13C enrichment are calculated based on peak areas for these metabolites.
Experiment	Sample code	Line	13CO2 pulse (s)	12CO2 chase (s)	Malate						Asparate						PEP						Pyruavte						Citrate								RuBP							3PGA
					m0	m1	m2	m3	m4	13C enrichment (%)	m0	m1	m2	m3	m4	13C enrichment (%)	m0	m1	m2	m3	13C enrichment (%)		m0	m1	m2	m3	13C enrichment (%)		m0	m1	m2	m3	m4	m5	m6	13C enrichment (%)	m0	m1	m2	m3	m4	m5	13C enrichment (%)	m0	m1	m2	m3	13C enrichment (%)
A-1	27	WT	0	0	100	0	0	0	0	0	100	0	0	0	0	0	100	0	0	0	0		99.5644	0.435613	0	0	0.145204		100	0	0	0	0	0	0	0	100	0	0	0	0	0	0	100	0	0	0	0
	14	WT	5	0	99.9476	0.052424	0	0	0	0.013106	100	0	0	0	0	0	91.2966	8.70339	0	0	2.90113		95.7859	4.21407	0	0	1.40469		100	0	0	0	0	0	0	0	78.2597	19.7678	1.03105	0.551508	0.244409	0.14551	5.03793	74.7583	25.2417	0	0	8.41391
	19	WT	5	0	99.9004	0.0996496	0	0	0	0.0249124	100	0	0	0	0	0	92.022	7.97795	0	0	2.65932		95.2928	4.70722	0	0	1.56907		99.9518	0	0.0482296	0	0	0	0	0.0160765	76.7619	19.085	2.75526	0.896173	0.375637	0.126048	5.88336	77.6058	22.3942	0	0	7.46473
	28	WT	15	0	99.8407	0.1593	0	0	0	0.0398251	100	0	0	0	0	0	72.7883	25.1616	1.70384	0.346238	9.86932		88.4924	10.8344	0.400529	0.272658	4.15116		99.9995	0	0.000537371	0	0	0	0	0.000179124	52.2149	30.0799	11.3596	4.23488	0.603836	1.50688	15.0907	56.8456	37.2081	4.36943	1.57688	16.8925
	2	WT	30	0	99.7311	0.268885	0	0	0	0.0672214	100	0	0	0	0	0	59.9583	31.6704	5.29333	3.07803	17.1637		83.3823	12.6053	2.24041	1.772	7.46736		99.9672	0	0.032752	0	0	0	0	0.0109173	22.4598	32.651	23.2452	16.4735	3.80048	1.37005	30.1228	46.1829	39.3423	9.35996	5.11475	24.4688
	5	WT	30	0	99.9845	0.0155098	0	0	0	0.00387744	100	0	0	0	0	0	56.423	34.3677	6.34763	2.86166	18.5493		82.8489	13.2345	2.2446	1.67203	7.57991		100	0	0	0	0	0	0	0	24.6325	32.3294	23.3332	15.6819	3.23764	0.785432	28.5838	40.1756	44.1234	10.297	5.40405	26.9765
	12	WT	30	0	99.8667	0.13327	0	0	0	0.0333174	100	0	0	0	0	0	57.0835	33.7822	5.99279	3.14152	18.3974		84.8274	11.9216	1.81455	1.43646	6.62001		100	0	0	0	0	0	0	0	31.7604	30.05	20.3854	13.3297	3.18638	1.28807	25.9992	43.8387	41.6275	9.15367	5.38006	25.3584
	47	WT*	30	0	100	0	0	0	0	0	99.9345	0.0654751	0	0	0	0.0163688	49.8663	40.3253	5.55745	4.25096	21.3977		82.9394	12.9926	2.11558	1.95242	7.69368		100	0	0	0	0	0	0	0	21.9655	33.3815	21.5965	17.6874	3.72097	1.64808	30.5522	34.0694	47.4525	10.2906	8.18754	30.8654
	6	WT	300	0	97.7148	0.721628	0.16092	0.462196	0.940411	1.54792	98.2253	0.244768	0	0.555213	0.974721	1.45232	20.8302	10.7289	18.7281	49.7128	65.7745		55.026	6.53873	10.0234	28.4119	37.2737		98.6791	0	1.3209	0	0	0	0	0.440298	2.24502	3.15817	7.97986	17.6446	26.4249	42.5475	78.0977	7.76225	10.5063	22.2998	59.4317	77.8003
	10	WT	300	0	97.8564	0.536059	0.223843	0.48731	0.896364	1.50778	96.3561	0.737344	0.2586	0.987381	1.66057	2.71475	17.4267	10.0102	19.2359	53.3272	69.4879		45.472	7.89406	12.044	34.59	45.2507		99.4773	0	0.522655	0	0	0	0	0.174218	6.06658	4.38346	8.5362	14.4726	22.5677	43.9735	75.0024	7.46736	10.0149	20.2527	62.265	79.1051
	22	WT	600	0	95.2129	1.01273	0.506005	1.15346	2.11494	3.48623	88.0375	1.60318	1.25737	2.90147	6.20045	9.40603	14.0812	4.79827	21.0517	60.0689	75.7027		36.0127	5.35758	12.2189	46.4108	56.3426		98.9735	0	0.781487	0.0805744	0.164473	0	0	0.410432	4.39953	2.38993	5.8113	10.2885	22.6932	54.4176	81.5477	5.99078	5.41012	17.8278	70.7713	84.4599
	26	Line 1	0	0	99.9105	0.0895333	0	0	0	0.0223833	100	0	0	0	0	0	99.7993	0.200672	0	0	0.0668907		99.6604	0.339575	0	0	0.113192		99.9355	0	0.0644869	0	0	0	0	0.0214956	100	0	0	0	0	0	0	100	0	0	0	0
	15	Line 1	5	0	99.7862	0.21383	0	0	0	0.0534574	99.9095	0.0904973	0	0	0	0.0226243	95.0944	4.90563	0	0	1.63521		97.2972	2.70281	0	0	0.900937		100	0	0	0	0	0	0	0	80.166	17.8214	1.34554	0.26859	0.169996	0.228498	4.62814	76.7894	23.2106	0	0	7.73686
	18	Line 1	5	0	99.896	0.104007	0	0	0	0.0260018	99.9088	0.0912467	0	0	0	0.0228117	93.1821	6.81793	0	0	2.27264		96.4296	3.57043	0	0	1.19014		100	0	0	0	0	0	0	0	77.3283	19.913	1.88533	0.548964	0.0575473	0.266881	5.37903	76.9013	23.0987	0	0	7.69957
	29	Line 1	15	0	99.2247	0.775287	0	0	0	0.193822	100	0	0	0	0	0	77.0611	21.2359	1.21866	0.484289	8.37536		92.3728	7.11289	0.223392	0.290956	2.81085		100	0	0	0	0	0	0	0	40.3107	33.3833	16.9328	6.52469	1.51962	1.32885	19.9092	59.0963	33.8695	4.87206	2.16209	16.7
	3	Line 1	30	0	99.8459	0.154099	0	0	0	0.0385248	100	0	0	0	0	0	62.4657	28.7785	5.80823	2.94763	16.4126		86.0583	10.8862	1.63719	1.41825	6.13845		99.9465	0	0.0534564	0	0	0	0	0.0178188	31.0014	30.0194	19.688	14.094	3.6723	1.5248	26.7981	43.9992	40.9983	10.1048	4.89764	25.3003
	13	Line 1	30	0	99.1742	0.825784	0	0	0	0.206446	100	0	0	0	0	0	60.2254	30.2322	6.07794	3.46449	17.5938		83.3866	12.3608	2.2403	2.01232	7.62613		100	0	0	0	0	0	0	0	24.0863	31.9432	21.7428	16.3046	3.39143	2.53165	30.1133	36.8812	44.7377	10.9584	7.42268	29.6409
	46	Line 1*	30	0	99.98	0.0200449	0	0	0	0.00501122	100	0	0	0	0	0	58.4225	34.26	4.54887	2.76867	17.2212		85.8168	11.0868	1.55742	1.53898	6.27287		100	0	0	0	0	0	0	0	27.8632	30.3804	20.2342	15.4621	3.98936	2.07062	28.7092	41.797	43.9163	8.73376	5.55294	26.0142
	7	Line 1	300	0	90.3049	2.37808	0.939478	1.58945	4.78805	7.0444	79.7122	4.56208	2.46797	3.53472	9.72306	14.7486	20.9712	6.47999	13.0697	59.4791	70.3522		65.763	4.26226	5.35866	24.6161	29.6093		98.827	0	0.480398	0.205082	0.487521	0	0	0.587688	2.18936	1.0378	3.28362	9.86459	21.9105	61.7142	86.6823	5.37103	5.39149	14.637	74.6005	86.1556
	23	Line 1	600	0	79.7511	3.20814	1.49536	3.11787	12.4275	16.3156	59.0216	6.72644	3.58911	6.77479	23.8881	32.4453	14.8107	5.39148	9.59173	70.2061	78.3977		46.903	4.15361	6.46227	42.4812	48.1739		92.5257	0.297417	2.07556	1.10765	2.77219	0.385099	0.83641	4.3007	1.59154	0.927056	2.1745	5.96881	16.3365	73.0015	90.7073	3.8937	2.791	10.5675	82.7478	90.7231
	24	Line B6	0	0	99.6775	0.322451	0	0	0	0.0806127	99.8854	0.114597	0	0	0	0.0286492	98.7937	1.20632	0	0	0.402108		98.5974	0.63436	0	0.768197	0.97965		99.9241	0	0.0759384	0	0	0	0	0.0253128	100	0	0	0	0	0	0	100	0	0	0	0
	16	Line B6	5	0	99.158	0.841974	0	0	0	0.210494	99.857	0.143028	0	0	0	0.0357571	94.1057	5.89431	0	0	1.96477		97.5762	2.42384	0	0	0.807945		99.9737	0	0.0262878	0	0	0	0	0.00876261	81.4102	16.4219	1.14796	0.422555	0.238208	0.35922	4.54688	81.6029	18.3971	0	0	6.13238
	30	Line B6	15	0	97.6481	2.10207	0.198725	0.0191602	0.0319504	0.671202	98.1521	1.84793	0	0	0	0.461983	76.807	20.7632	1.96474	0.465022	8.69592		91.3622	7.87525	0.324479	0.438069	3.27947		99.9372	0	0.0628055	0	0	0	0	0.0209352	39.6836	34.8301	15.9334	7.79136	1.22907	0.532525	19.53	50.5441	40.7807	6.18613	2.48914	20.2068
	1	Line B6	30	0	97.5641	1.97205	0.330873	0.0906629	0.0423186	0.768765	95.581	3.75008	0.535259	0.111401	0.0222189	1.31092	67.9702	22.8131	5.01764	4.19911	15.1486		86.018	10.6337	1.80071	1.54761	6.29265		99.9481	0	0.0519415	0	0	0	0	0.0173138	27.5954	27.8993	22.2215	15.9433	4.74955	1.59085	29.425	41.7369	39.2015	12.405	6.65668	27.9938
	11	Line B6	30	0	94.154	4.25756	1.2286	0.212698	0.147179	1.98539	94.6822	4.49687	0.574614	0.219641	0.0267027	1.60296	58.2268	29.1504	7.36866	5.25414	19.8834		86.4331	9.91303	1.73082	1.92307	6.3813		99.9043	0	0.0956779	0	0	0	0	0.0318926	20.9843	29.1965	20.335	20.4927	5.67916	3.31233	34.1246	30.5849	44.9506	13.8327	10.6317	34.8371
	45	Line B6*	30	0	95.0493	3.78714	0.860974	0.188567	0.11406	1.63276	92.287	6.48846	0.868937	0.301779	0.0538241	2.33674	69.6008	23.7638	4.65322	1.98219	13.0056		85.7848	11.1231	1.73221	1.35992	6.22241		99.917	0	0.0830059	0	0	0	0	0.0276686	27.4761	30.0172	20.9232	15.9811	3.83296	1.76938	28.7971	47.8772	36.2389	10.2234	5.66056	24.5558
	8	Line B6	300	0	82.6956	5.90522	2.45881	2.78331	6.15706	10.9503	55.5127	15.8201	7.04063	7.29656	14.33	27.2778	26.6171	10.4976	15.346	47.5394	61.2692		54.1841	8.70205	8.21603	28.8978	37.2758		96.7752	0.0866914	0.857911	0.72605	1.1844	0.173858	0.19587	1.79379	3.28214	3.47228	7.07246	13.8711	24.2878	48.0142	79.2905	8.93816	9.40238	17.9738	63.6856	78.8023
	20	Line B6	600	0	77.6042	4.76577	2.46404	3.56648	11.5995	16.6978	33.0724	13.9246	7.46453	11.3777	34.1607	49.9074	17.743	6.55434	12.1993	63.5034	73.821		36.3176	6.75398	8.98426	47.9442	56.185		98.2282	0	0.435236	0.298788	0.584966	0.155242	0.297554	1.11137	2.37166	1.00881	3.08144	8.40215	18.9857	66.1502	87.8144	6.0942	4.18753	13.0449	76.6734	86.7658
	25	Line 29	0	0	99.7791	0.220916	0	0	0	0.055229	99.5512	0.44878	0	0	0	0.112195	99.2895	0.710535	0	0	0.236845		99.4146	0.585379	0	0	0.195126		100	0	0	0	0	0	0	0	100	0	0	0	0	0	0	100	0	0	0	0
	17	Line 29	5	0	99.71	0.290009	0	0	0	0.0725022	100	0	0	0	0	0	93.4367	6.5633	0	0	2.18777		97.1689	2.83108	0	0	0.943693		99.9852	0	0.0148227	0	0	0	0	0.00494091	73.9117	22.6296	2.79898	0.24408	0.192874	0.222742	6.16901	77.0592	22.9408	0	0	7.64694
	31	Line 29	15	0	99.112	0.888018	0	0	0	0.222005	98.9182	1.08178	0	0	0	0.270446	76.5587	21.3917	1.78223	0.267377	8.5861		91.7721	7.7214	0.188337	0.318158	3.01751		99.9603	0	0.0397251	0	0	0	0	0.0132417	43.4045	35.4652	13.8236	6.29652	0.593658	0.416439	17.2918	49.6217	42.7563	5.44494	2.17704	20.0591
	4	Line 29	30	0	97.5625	1.85651	0.401963	0.0783504	0.10066	0.824532	98.2556	1.74444	0	0	0	0.43611	70.3147	22.6335	4.96546	2.08637	12.9412		87.4621	9.93444	1.42615	1.17731	5.43955		99.9296	0	0.070441	0	0	0	0	0.0234803	31.3563	31.1126	18.9963	11.8976	3.62259	3.01465	26.8723	39.8852	42.9206	10.5799	6.61436	27.9745
	44	Line 29*	30	0	99.0658	0.737701	0.125497	0.034661	0.036322	0.309491	99.7632	0.236792	0	0	0	0.059198	59.2939	31.1519	5.89483	3.65931	17.9732		85.3197	11.5164	1.67284	1.49099	6.44503		99.9796	0	0.0204283	0	0	0	0	0.00680944	23.712	30.5164	21.708	17.4539	4.36208	2.2477	30.9962	36.7765	44.6987	10.8792	7.64563	29.798
	9	Line 29	300	0	85.2986	4.11959	1.74238	2.31309	6.5263	10.1622	65.382	10.0676	4.46871	5.70267	14.379	23.4072	22.7482	7.76871	13.6077	55.8755	67.5368		56.0875	6.06544	7.40982	30.4372	37.3989		97.688	0	0.699104	0.480091	0.87856	0.106954	0.147312	1.29523	2.43038	1.40699	4.22786	10.726	23.4591	57.7497	84.9251	6.923	6.43375	16.7225	69.9208	83.2137
	21	Line 29	600	0	63.3503	8.2818	3.86925	5.78176	18.7169	27.0583	41.6926	12.7982	6.80805	9.58426	29.1169	42.9087	19.0741	5.40157	11.1899	64.3345	73.5949		39.1938	6.34727	8.67516	45.7838	53.683		93.5007	0.113715	1.49834	1.17029	2.35923	0.454767	0.902963	3.9583	1.92624	1.01512	3.73962	8.97656	19.9613	64.3811	87.435	5.53378	3.87885	12.3444	78.243	87.7655
A-2	2	WT	30	0	99.7311	0.268885	0	0	0	0.0672214	100	0	0	0	0	0	59.9583	31.6704	5.29333	3.07803	17.1637		83.3823	12.6053	2.24041	1.772	7.46736		99.9672	0	0.032752	0	0	0	0	0.0109173	22.4598	32.651	23.2452	16.4735	3.80048	1.37005	30.1228	46.1829	39.3423	9.35996	5.11475	24.4688
	5	WT	30	0	99.9845	0.0155098	0	0	0	0.00387744	100	0	0	0	0	0	56.423	34.3677	6.34763	2.86166	18.5493		82.8489	13.2345	2.2446	1.67203	7.57991		100	0	0	0	0	0	0	0	24.6325	32.3294	23.3332	15.6819	3.23764	0.785432	28.5838	40.1756	44.1234	10.297	5.40405	26.9765
	12	WT	30	0	99.8667	0.13327	0	0	0	0.0333174	100	0	0	0	0	0	57.0835	33.7822	5.99279	3.14152	18.3974		84.8274	11.9216	1.81455	1.43646	6.62001		100	0	0	0	0	0	0	0	31.7604	30.05	20.3854	13.3297	3.18638	1.28807	25.9992	43.8387	41.6275	9.15367	5.38006	25.3584
	47	W*	30	0	100	0	0	0	0	0	99.9345	0.0654751	0	0	0	0.0163688	49.8663	40.3253	5.55745	4.25096	21.3977		82.9394	12.9926	2.11558	1.95242	7.69368		100	0	0	0	0	0	0	0	21.9655	33.3815	21.5965	17.6874	3.72097	1.64808	30.5522	34.0694	47.4525	10.2906	8.18754	30.8654
	43	WT*	30	5	99.7058	0.294244	0	0	0	0.0735609	100	0	0	0	0	0	48.2456	39.0258	8.43945	4.28917	22.9241		82.3867	12.5262	2.93863	2.14843	8.28292		100	0	0	0	0	0	0	0	20.707	30.9282	24.5848	16.6514	5.42107	1.70756	32.0548	46.297	35.3294	13.8919	4.48165	25.5194
	49	WT*	30	15	100	0	0	0	0	0	100	0	0	0	0	0	62.2692	28.6663	8.16099	0.903571	15.8997		83.3179	13.1531	2.54852	0.980472	7.06386		100	0	0	0	0	0	0	0	34.727	32.3061	21.0358	9.40236	2.07487	0.453898	22.6307	58.7697	29.5853	9.73644	1.90856	18.2613
	38	WT*	30	30	99.8162	0.183789	0	0	0	0.0459474	100	0	0	0	0	0	76.6814	16.3887	5.87768	1.05217	10.4335		89.2459	8.78535	1.61954	0.34922	4.35737		99.979	0	0.0209786	0	0	0	0	0.00699285	41.0073	37.742	15.4672	4.97602	0.802872	0.00457971	17.3678	69.399	22.7534	7.02269	0.824914	13.0912
	55	WT*	30	60	99.994	0.00604909	0	0	0	0.00151227	100	0	0	0	0	0	82.6526	14.6183	2.72912	0	6.69218		91.3155	8.21742	0.386658	0.0803948	3.07731		99.9592	0	0.040833	0	0	0	0	0.013611	62.3328	27.1037	8.82004	1.69639	0	0.0471173	10.0137	80.046	16.4108	3.50405	0.039225	7.84551
	56	WT*	30	90	99.893	0.107038	0	0	0	0.0267594	100	0	0	0	0	0	86.1281	11.6884	2.18351	0	5.35181		93.2699	6.69011	0.0400082	0	2.25671		99.9026	0	0.0973862	0	0	0	0	0.0324621	74.4461	19.8416	4.60902	0.754675	0.104491	0.244162	6.59248	87.009	11.378	1.48046	0.132496	4.91215
	35	WT*	30	120	99.6044	0.395616	0	0	0	0.0989041	100	0	0	0	0	0	87.6172	10.3845	1.78149	0.216748	4.86592		92.0689	7.70631	0.168108	0.0566558	2.7375		99.9132	0	0.0867585	0	0	0	0	0.0289195	71.2078	22.827	5.39433	0.370948	0.163947	0.0360104	7.11286	86.8368	11.1711	1.91315	0.0788619	5.07801
	3	Line 1	30	0	99.8459	0.154099	0	0	0	0.0385248	100	0	0	0	0	0	62.4657	28.7785	5.80823	2.94763	16.4126		86.0583	10.8862	1.63719	1.41825	6.13845		99.9465	0	0.0534564	0	0	0	0	0.0178188	31.0014	30.0194	19.688	14.094	3.6723	1.5248	26.7981	43.9992	40.9983	10.1048	4.89764	25.3003
	13	Line 1	30	0	99.0053	0.824377	0.0874337	0.0349372	0.0479865	0.324001	99.9874	0	0	0	0.0125548	0.0125548	60.2254	30.2322	6.07794	3.46449	17.5938		83.3866	12.3608	2.2403	2.01232	7.62613		100	0	0	0	0	0	0	0	24.0863	31.9432	21.7428	16.3046	3.39143	2.53165	30.1133	36.8812	44.7377	10.9584	7.42268	29.6409
	46	Line 1*	30	0	99.98	0.0200449	0	0	0	0.00501122	100	0	0	0	0	0	58.4225	34.26	4.54887	2.76867	17.2212		85.8168	11.0868	1.55742	1.53898	6.27287		100	0	0	0	0	0	0	0	27.8632	30.3804	20.2342	15.4621	3.98936	2.07062	28.7092	41.797	43.9163	8.73376	5.55294	26.0142
	42	Line 1*	30	5	99.6829	0.317102	0	0	0	0.0792755	100	0	0	0	0	0	65.8556	25.6605	5.99233	2.49158	15.04		90.3684	7.94586	0.933574	0.752121	4.02312		100	0	0	0	0	0	0	0	29.7161	30.3926	22.7232	13.1226	3.07246	0.973059	26.4724	51.5843	35.012	10.7715	2.63223	21.4839
	51	Line 1*	30	15	99.4123	0.530219	0.00749842	0.0368836	0.0131188	0.177085	100	0	0	0	0	0	64.4282	24.2797	9.22659	2.06553	16.3098		86.9249	10.0409	2.18993	0.844286	5.6512		99.9985	0	0.00149486	0	0	0	0	0.000498287	29.1085	31.677	23.2781	12.3629	2.94136	0.632178	26.0496	55.5166	29.986	12.5128	1.98457	20.3218
	39	Line 1*	30	30	99.3679	0.58449	0.0111168	0.0137519	0.0227817	0.184777	98.9756	1.02441	0	0	0	0.256102	74.3407	19.9267	4.84634	0.886336	10.7595		91.3669	7.52512	0.968736	0.13928	3.29348		99.9838	0	0.0162196	0	0	0	0	0.00540655	44.8287	33.3846	17.2996	3.99869	0.376104	0.112376	16.4092	70.0307	22.1302	7.50353	0.33557	12.7147
	54	Line 1*	30	60	99.0176	0.763372	0.150095	0.0499814	0.0189935	0.32237	98.5473	1.35072	0.0916297	0	0.0103109	0.393806	80.6641	14.7974	3.9402	0.598337	8.15759		90.901	7.86849	0.999627	0.230886	3.52013		99.9863	0	0.0137116	0	0	0	0	0.00457053	56.4165	29.1872	11.6109	2.71708	0	0.0682946	12.1803	76.6713	17.9627	5.15023	0.215848	9.63689
	57	Line 1*	30	90	99.4304	0.535791	0.00651948	0.0218638	0.00542645	0.159032	100	0	0	0	0	0	85.2781	12.2894	2.27924	0.153238	5.76919		93.3231	6.28591	0.296202	0.0947736	2.38755		99.9552	0	0.0448249	0	0	0	0	0.0149416	69.0864	21.5124	7.70975	1.37219	0.182907	0.136366	8.49238	84.2105	12.6898	2.78961	0.3101	6.39977
	34	Line 1*	30	120	98.8545	0.899878	0.185905	0.0436479	0.0160645	0.366722	99.3709	0.61908	0	0	0.0100538	0.164824	89.0854	9.16392	1.72127	0.0294291	4.23158		94.105	5.85958	0	0.0354429	1.98864		99.9726	0	0.027448	0	0	0	0	0.00914935	73.6391	20.924	4.57652	0.72286	0.106061	0.0314625	6.56543	87.7981	10.4814	1.72056	0	4.64083
	1	Line B6	30	0	97.5641	1.97205	0.330873	0.0906629	0.0423186	0.768765	95.581	3.75008	0.535259	0.111401	0.0222189	1.31092	67.9702	22.8131	5.01764	4.19911	15.1486		86.018	10.6337	1.80071	1.54761	6.29265		99.9481	0	0.0519415	0	0	0	0	0.0173138	27.5954	27.8993	22.2215	15.9433	4.74955	1.59085	29.425	41.7369	39.2015	12.405	6.65668	27.9938
	11	Line B6	30	0	94.154	4.25756	1.2286	0.212698	0.147179	1.98539	94.6822	4.49687	0.574614	0.219641	0.0267027	1.60296	58.2268	29.1504	7.36866	5.25414	19.8834		86.4331	9.91303	1.73082	1.92307	6.3813		99.9043	0	0.0956779	0	0	0	0	0.0318926	20.9843	29.1965	20.335	20.4927	5.67916	3.31233	34.1246	30.5849	44.9506	13.8327	10.6317	34.8371
	45	Line B6*	30	0	95.0493	3.78714	0.860974	0.188567	0.11406	1.63276	92.287	6.48846	0.868937	0.301779	0.0538241	2.33674	69.6008	23.7638	4.65322	1.98219	13.0056		85.7848	11.1231	1.73221	1.35992	6.22241		99.917	0	0.0830059	0	0	0	0	0.0276686	27.4761	30.0172	20.9232	15.9811	3.83296	1.76938	28.7971	47.8772	36.2389	10.2234	5.66056	24.5558
	41	Line B6*	30	5	96.4308	2.65902	0.660801	0.172366	0.0770545	1.20149	94.7965	4.31117	0.575073	0.241697	0.0755508	1.62215	68.95	23.006	5.10526	2.93878	14.0109		87.4528	9.65386	1.57033	1.32297	5.58781		99.9042	0	0.0958002	0	0	0	0	0.0319334	23.6901	25.2358	25.9823	18.4252	5.29381	1.37282	32.103	49.7958	33.3328	12.5589	4.3124	23.796
	50	Line B6*	30	15	98.3554	1.39788	0.136186	0.0859117	0.024667	0.506662	93.7495	5.23225	0.835782	0.153539	0.0289639	1.87007	73.3103	20.1844	5.35297	1.15233	11.4491		85.8371	11.6629	1.71756	0.782478	5.81515		99.8562	0	0.139957	0.00382985	0	0	0	0.0485672	36.6166	30.6645	20.9781	9.26097	2.09825	0.381634	22.141	62.9704	26.5507	8.75971	1.7192	16.4092
	37	Line B6*	30	30	97.1366	2.18921	0.501256	0.135865	0.037056	0.936886	94.2459	4.75504	0.630706	0.314516	0.0538425	1.79384	75.7257	18.4213	5.26518	0.587821	10.2384		87.4384	10.3954	1.72423	0.441958	5.05659		99.8553	0	0.144708	0	0	0	0	0.0482362	42.4118	31.7009	19.3727	5.44063	1.07396	0	18.2128	67.5165	23.3058	8.39945	0.778295	14.1465
	53	Line B6*	30	60	97.8294	1.78711	0.266277	0.0901278	0.0271309	0.674643	91.3879	6.93841	1.32325	0.300583	0.0498508	2.67152	83.4149	13.8441	2.49813	0.242858	6.52296		89.6611	9.31031	0.767047	0.261579	3.87638		99.8348	0	0.165199	0	0	0	0	0.0550663	63.3441	25.4345	9.02688	1.94065	0.14851	0.105351	10.0862	79.2617	16.2995	4.04975	0.389037	8.52205
	58	Line B6*	30	90	97.7102	1.83203	0.34475	0.0834863	0.0295786	0.722575	91.5988	6.52572	1.43526	0.392392	0.0478232	2.69118	86.3926	10.5442	3.0307	0.0325205	5.56773		90.8614	8.21531	0.686372	0.236961	3.43298		99.7564	0	0.243588	0	0	0	0	0.0811959	73.1272	20.0652	5.87731	0.821245	0.0561579	0.0528749	6.95452	85.7121	11.8002	2.32685	0.160829	5.64546
	33	Line B6*	30	120	97.3057	2.26738	0.310261	0.0660127	0.0506336	0.822118	94.0902	5.03947	0.672451	0.166054	0.0317787	1.75241	88.2165	9.86391	1.81329	0.106306	4.60313		93.2095	6.76553	0.0249646	0	2.27182		99.8733	0	0.126704	0	0	0	0	0.0422346	77.5586	17.8482	3.48613	0.479427	0.200084	0.427568	5.83939	88.107	10.0965	1.65002	0.14647	4.61198
	4	Line 29	30	0	97.5625	1.85651	0.401963	0.0783504	0.10066	0.824532	98.2556	1.74444	0	0	0	0.43611	70.3147	22.6335	4.96546	2.08637	12.9412		87.4621	9.93444	1.42615	1.17731	5.43955		99.9296	0	0.070441	0	0	0	0	0.0234803	31.3563	31.1126	18.9963	11.8976	3.62259	3.01465	26.8723	39.8852	42.9206	10.5799	6.61436	27.9745
	44	Line 29*	30	0	99.0658	0.737701	0.125497	0.034661	0.036322	0.309491	99.7632	0.236792	0	0	0	0.059198	59.2939	31.1519	5.89483	3.65931	17.9732		85.3197	11.5164	1.67284	1.49099	6.44503		99.9796	0	0.0204283	0	0	0	0	0.00680944	23.712	30.5164	21.708	17.4539	4.36208	2.2477	30.9962	36.7765	44.6987	10.8792	7.64563	29.798
	40	Line 29*	30	5	96.6871	2.54253	0.589668	0.0974129	0.0832581	1.08678	96.4317	3.28065	0.287629	0	0	0.963977	65.5569	23.4254	7.38619	3.63154	16.3641		88.3201	9.11473	1.38919	1.17594	5.14031		99.9634	0	0.0365885	0	0	0	0	0.0121962	25.8148	25.8492	23.9651	17.029	5.4438	1.89809	31.2264	48.9115	35.5943	11.71	3.78424	23.4556
	48	Line 29*	30	15	99.3127	0.579703	0.037083	0.0542503	0.0162553	0.22041	98.5444	1.45564	0	0	0	0.363911	69.9004	22.0198	6.471	1.60877	13.2627		88.4277	9.33815	1.50601	0.728147	4.84487		99.9132	0	0.086771	0	0	0	0	0.0289237	35.1817	29.951	22.8878	9.18119	2.21965	0.578678	23.0084	59.7631	27.7147	10.4581	2.06411	18.2744
	36	Line 29*	30	30	97.6447	1.85705	0.371314	0.103052	0.0238917	0.751101	98.7875	1.21253	0	0	0	0.303132	77.7402	17.5107	4.68431	0.0648698	9.02463		89.7212	9.14984	0.954692	0.174253	3.86066		99.9323	0	0.0677431	0	0	0	0	0.022581	45.3312	32.4344	16.8099	4.41393	0.603778	0.406819	16.749	69.853	23.5139	6.1918	0.441227	12.4071
	52	Line 29*	30	60	97.8367	1.69717	0.366429	0.0740686	0.0255994	0.688657	97.271	2.42941	0.225296	0.0424056	0.0319132	0.783718	82.4676	14.1007	3.21114	0.220543	7.06154		90.6951	8.32852	0.832525	0.143824	3.47501		99.8433	0	0.156689	0	0	0	0	0.0522298	60.3612	26.2045	11.2614	1.78002	0.31175	0.0811985	11.144	79.1143	16.6787	3.92726	0.279735	8.45747
	59	Line 29*	30	90	97.7457	1.74365	0.382068	0.100844	0.0277556	0.730335	96.1406	3.16905	0.523224	0.156085	0.0109981	1.18194	89.3047	9.1503	1.44514	0.099846	4.11337		93.5021	6.3263	0.0249025	0.146695	2.27206		99.9785	0	0.0214612	0	0	0	0	0.00715373	70.5651	22.3636	5.60447	1.09175	0.266051	0.108993	7.6914	86.2849	11.4129	2.20098	0.101203	5.37283
	32	Line 29*	30	120	98.167	1.45223	0.278456	0.0634059	0.0389541	0.588793	96.2649	3.15002	0.523977	0.035443	0.0256124	1.10169	91.0313	8.15045	0.818246	0	3.26231		93.1068	6.71117	0.0542438	0.127828	2.40105		99.9128	0	0.0871613	0	0	0	0	0.0290538	76.7522	18.1908	4.16065	0.761641	0.0692082	0.0655238	5.88029	88.136	10.4336	1.40795	0.0224351	4.43893
B-1	67	WT**	0	0	99.792	0.208045	0	0	0	0.0520113	100	0	0	0	0	0	100	0	0	0	0		99.5961	0.403908	0	0	0.134636		99.9193	0	0.0806809	0	0	0	0	0.0268936	100	0	0	0	0	0	0	100	0	0	0	0
	62	WT**	5	0	99.9437	0.0562967	0	0	0	0.0140742	100	0	0	0	0	0	92.8076	7.19238	0	0	2.39746		96.2571	3.74287	0	0	1.24762		99.9604	0	0.0396087	0	0	0	0	0.0132029	81.2814	17.2947	1.00139	0.302379	0.101402	0.0187268	4.14076	80.4401	19.5599	0	0	6.51996
	63	WT**	15	0	99.9003	0.0997293	0	0	0	0.0249323	100	0	0	0	0	0	73.5145	24.4427	1.57217	0.470665	9.66633		90.9241	8.69509	0.167515	0.2133	3.22334		100	0	0	0	0	0	0	0	43.6457	36.5368	14.2231	5.23585	0.356528	0.00202436	16.4254	52.282	42.3673	4.06129	1.28943	18.1194
	73	WT**	30	0	100	0	0	0	0	0	100	0	0	0	0	0	56.3191	33.4029	6.45553	3.82245	19.2604		82.393	12.7362	2.6515	2.21935	8.2324		100	0	0	0	0	0	0	0	16.8148	30.3038	25.9555	19.8435	5.28695	1.79542	34.3741	37.539	43.2506	12.0528	7.15764	29.6097
	72	WT**	300	0	98.4372	0.44597	0.117863	0.433934	0.565052	1.06093	92.6546	2.13291	1.14537	1.87817	2.18891	4.70344	17.7014	11.2461	22.9834	48.069	67.14		61.8207	6.17358	10.054	21.9518	30.7123		99.5307	0	0.372524	0.0967348	0	0	0	0.172542	2.71571	3.95255	8.17178	16.3275	28.4008	40.4316	77.008	8.12239	9.13821	25.4542	57.2852	77.3007
	71	WT**	600	0	95.0756	0.780438	0.158766	0.746844	3.23835	4.07298	83.5779	1.68887	0.728674	2.39384	11.6107	14.1926	12.8293	2.54334	10.1477	74.4796	82.0926		50.106	2.81092	5.59797	41.4851	46.1541		98.2162	0	1.10915	0.132984	0.407697	0	0.133984	0.84199	1.22706	0.933808	1.52116	5.1873	15.7248	75.4059	91.8933	5.16764	2.61453	10.222	81.9958	89.682
B-2	73	WT**	30	0	100	0	0	0	0	0	100	0	0	0	0	0	56.3191	33.4029	6.45553	3.82245	19.2604		82.393	12.7362	2.6515	2.21935	8.2324		100	0	0	0	0	0	0	0	16.8148	30.3038	25.9555	19.8435	5.28695	1.79542	34.3741	37.539	43.2506	12.0528	7.15764	29.6097
	66	WT**	30	5	99.9114	0.0885644	0	0	0	0.0221411	100	0	0	0	0	0	57.3689	30.1265	9.09025	3.41437	19.5167		84.9947	11.4552	2.19164	1.35853	6.63801		99.9731	0	0.0268878	0	0	0	0	0.00896261	28.0021	28.5559	25.3305	13.2336	4.02277	0.855194	27.8569	50.9173	34.3206	11.0326	3.72943	22.5247
	75	WT**	30	5	100	0	0	0	0	0	100	0	0	0	0	0	61.6221	28.7315	7.43018	2.21628	16.7469		92.8147	6.03499	0.581802	0.568478	2.96801		99.9199	0	0.0801018	0	0	0	0	0.0267006	26.7493	29.9133	23.9376	12.7868	4.4502	2.16276	28.9527	52.3734	33.3414	10.5996	3.68556	21.8658
	64	WT**	30	15	99.6896	0.310432	0	0	0	0.077608	100	0	0	0	0	0	60.4593	29.5638	7.76977	2.20711	17.2416		87.0742	9.99478	2.1522	0.778803	5.5452		99.9946	0	0.00536055	0	0	0	0	0.00178685	28.5372	31.7963	25.421	10.5657	3.29496	0.384853	25.8879	55.8724	31.6271	10.8392	1.66124	19.4298
	78	WT**	30	15	99.8871	0.112909	0	0	0	0.0282274	100	0	0	0	0	0	59.6433	30.012	8.19751	2.14725	17.6162		87.1559	9.93461	2.20781	0.701656	5.48506		99.9433	0	0.0566642	0	0	0	0	0.0188881	27.7751	33.9334	25.5047	9.76299	2.66643	0.35727	25.3368	56.3554	30.2725	11.7172	1.65484	19.5571
	65	WT**	30	30	99.8905	0.109528	0	0	0	0.0273819	99.8766	0.123401	0	0	0	0.0308502	67.1255	25.0557	6.89642	0.922368	13.8719		85.5896	11.8479	2.18495	0.377587	5.78352		99.9171	0	0.0829334	0	0	0	0	0.0276445	43.2747	33.7803	16.9173	4.97043	0.991564	0.0656953	17.3642	66.284	25.3509	7.61794	0.747216	14.2761
	76	WT**	30	30	99.9031	0.0969341	0	0	0	0.0242335	100	0	0	0	0	0	78.6895	15.4592	5.01398	0.837341	9.33305		89.5347	8.77329	1.44018	0.251799	4.13635		99.9445	0	0.0555478	0	0	0	0	0.0185159	46.8091	33.086	15.6545	3.81376	0.60202	0.0345957	15.6835	72.3333	21.6323	5.67262	0.361805	11.3543
	69	WT**	30	60	99.6685	0.331468	0	0	0	0.082867	100	0	0	0	0	0	78.9076	15.9292	4.86559	0.297595	8.85106		91.1962	7.83556	0.904644	0.0636028	3.27855		99.9807	0	0.0192968	0	0	0	0	0.00643228	55.8131	31.0533	11.4946	1.49421	0.0776604	0.067124	11.8343	77.7097	17.5427	4.49602	0.251605	9.09651
	74	WT**	30	60	100	0	0	0	0	0	100	0	0	0	0	0	83.1151	15.3298	1.48675	0.0684112	6.16951		95.0438	4.95622	0	0	1.65207		99.9785	0	0.0214577	0	0	0	0	0.00715258	61.0331	28.6686	8.97471	1.25361	0.0699402	0	10.1317	80.9562	15.5798	3.45499	0.00904838	7.50563
	68	WT**	30	90	100	0	0	0	0	0	100	0	0	0	0	0	82.9227	14.696	2.00478	0.376541	6.61173		91.3479	8.03571	0.562987	0.0533675	3.10726		99.8929	0	0.107056	0	0	0	0	0.0356855	61.595	27.6531	7.93784	1.76452	0.41344	0.63611	10.7313	82.1223	14.9925	2.52446	0.360725	7.04121
	77	WT**	30	90	99.8627	0.137292	0	0	0	0.0343229	100	0	0	0	0	0	82.0524	15.0995	2.8481	0	6.9319		93.5959	6.40413	0	0	2.13471		100	0	0	0	0	0	0	0	64.2806	26.9066	7.79576	0.888436	0.0807517	0.0477802	9.14507	82.0478	15.6373	2.26897	0.0460005	6.77107
	70	WT**	30	120	99.9452	0.0547799	0	0	0	0.013695	100	0	0	0	0	0	89.5751	9.79469	0.630232	0	3.68505		94.3471	5.65294	0	0	1.88431		99.9293	0	0.0707131	0	0	0	0	0.023571	74.9973	20.6492	3.59934	0.468465	0.0794833	0.206167	6.12042	87.7329	10.9541	1.02996	0.282986	4.621
[truncated: 9 more columns]

## Sheet: means and S.D.
Relative isotopomer distributions and 13C enrichments (%; values from the 30 s time point are the mean ± S.D. of 3-4 biological replicates. Values at all other time points are from individual samples or means of two biological replicates).
Experiment	Genotype	13CO2 pulse (s)	12CO2 chase (s)	Malate						Aspartate						PEP					Pyruvate					Citrate								RuBP							3PGA					DHAP
				m0	m1	m2	m3	m4	13C enrichment (%)	m0	m1	m2	m3	m4	13C enrichment (%)	m0	m1	m2	m3	13C enrichment (%)	m0	m1	m2	m3	13C enrichment (%)	m0	m1	m2	m3	m4	m5	m6	13C enrichment (%)	m0	m1	m2	m3	m4	m5	13C enrichment (%)	m0	m1	m2	m3	13C enrichment (%)	m0	m1	m2	m3
A-1	WT	0	0	100	0	0	0	0	0	100	0	0	0	0	0	100	0	0	0	0	99.6	0.4	0	0	0.1	100	0	0	0	0	0	0	0	100	0	0	0	0	0	0	100	0	0	0	0	100	0	0	0
		5	0	99.9	0.08	0	0	0	0.02	100	0	0	0	0	0	91.7	8.3	0	0	2.8	95.5	4.5	0 ± 0	0 ± 0	1.5	100	0	0	0	0	0	0	0	77.5	19.4	1.89	0.72	0.31	0.14	5.5	76.2	23.8	0	0	7.9	73.9	26.1	0	0
		15	0	99.8	0.16	0	0	0	0.04	100	0	0	0	0	0	72.8	25.2	1.7	0.3	9.9	88.5	10.8	0.4	0.3	4.2	100	0	0	0	0	0	0	0	52.2	30.1	11.4	4.2	0.6	1.5	15.1	56.8	37.2	4.4	1.6	16.9	57.3	35.9	5.3	1.6
		30	0	99.9 ± 0.12	0.1 ± 0.12	0 ± 0	0 ± 0	0 ± 0	0.03 ± 0.03	100 ± 0.03	0.02 ± 0.03	0 ± 0	0 ± 0	0 ± 0	0 ± 0.01	55.8 ± 4.3	35 ± 3.7	5.8 ± 0.47	3.3 ± 0.62	18.9 ± 1.8	83.5 ± 0.92	12.7 ± 0.57	2.1 ± 0.2	1.7 ± 0.22	7.3 ± 0.49	100 ± 0.02	0	0 ± 0.02	0	0	0	0	0 ± 0.01	25.2 ± 4.5	32.1 ± 1.4	22.1 ± 1.4	15.8 ± 1.8	3.5 ± 0.32	1.3 ± 0.36	28.8 ± 2.06	41.1 ± 5.3	43.1 ± 3.5	9.8 ± 0.6	6 ± 1.4	26.9 ± 2.8	40.1 ± 7	41.1 ± 4.4	11.9 ± 1.2	7 ± 1.5
		300	0	97.8	0.63	0.19	0.47	0.92	1.5	97.3	0.49	0.13	0.77	1.3	2.1	19.1	10.4	19	51.5	67.6	50.2	7.2	11	31.5	41.3	99.1	0	0.9	0	0	0	0	0.3	4.2	3.8	8.3	16.1	24.5	43.3	76.6	7.6	10.3	21.3	60.8	78.5	10.4	10.2	21.4	58
		600	0	95.2	1.01	0.51	1.15	2.11	3.49	88	1.6	1.26	2.9	6.2	9.41	14.1	4.8	21.1	60.1	75.7	36	5.4	12.2	46.4	56.3	99	0	0.8	0.1	0.2	0	0	0.4	4.4	2.4	5.8	10.3	22.7	54.4	81.5	6	5.4	17.8	70.8	84.5	7	5.6	18.6	68.9
	Line 1	0	0	99.9	0.09	0	0	0	0.02	100	0	0	0	0	0	99.8	0.2	0	0	0.07	99.7	0.3	0	0	0.1	99.9	0	0.1	0	0	0	0	0	100	0	0	0	0	0	0	100	0	0	0	0	100	0	0	0
		5	0	99.8	0.16	0	0	0	0.04	99.9	0.09	0	0	0	0.02	91.7	8.3	0	0	2.8	96.9	3.1	0	0	1 ± 0.2	100	0	0	0	0	0	0	0 ± 0	78.7	18.9	1.6	0.41	0.11	0.25	5 ± 0.53	76.8	23.2	0	0	7.7	73.2	26.3	0.53	0
		15	0	99.2	0.78	0	0	0	0.19	100	0	0	0	0	0	77.1	21.2	1.2	0.5	8.4	92.4	7.1	0.2	0.3	2.8	100	0	0	0	0	0	0	0	40.3	33.4	16.9	6.5	1.5	1.3	19.9	59.1	33.9	4.9	2.2	16.7	53.9	37.2	6.6	2.4
		30	0	99.7 ± 0.43	0.33 ± 0.43	0 ± 0	0 ± 0	0 ± 0	0.08 ± 0.11	100 ± 0	0 ± 0	0 ± 0	0 ± 0	0 ± 0	0 ± 0	60.4 ± 2	31.1 ± 2.8	5.5 ± 0.82	3.1 ± 0.36	17.1 ± 0.6	85.1 ± 1.5	11.4 ± 0.8	1.8 ± 0.37	1.7 ± 0.31	6.7 ± 0.82	100 ± 0.03	0	0 ± 0.03	0 ± 0	0 ± 0	0 ± 0	0 ± 0	0 ± 0.01	27.7 ± 3.5	30.8 ± 1.02	20.6 ± 1.06	15.3 ± 1.12	3.7 ± 0.3	2 ± 0.5	28.5 ± 1.7	40.9 ± 3.6	43.2 ± 2	9.9 ± 1.1	6 ± 1.3	27 ± 2.3	39.6 ± 4.1	41.2 ± 2.2	11.4 ± 0.45	7.9 ± 1.6
		300	0	90.3	2.38	0.94	1.59	4.79	7.04	79.7	4.56	2.47	3.53	9.72	14.7	21	6.5	13.1	59.5	70.4	65.8	4.3	5.4	24.6	29.6	98.8	0	0.5	0.2	0.5	0	0	0.6	2.2	1	3.3	9.9	21.9	61.7	86.7	5.4	5.4	14.6	74.6	86.2	6.5	4.5	16.2	72.8
		600	0	79.8	3.21	1.5	3.12	12.4	16.3	59	6.73	3.59	6.77	23.9	32.4	14.8	5.4	9.6	70.2	78.4	46.9	4.2	6.5	42.5	48.2	92.5	0.3	2.1	1.1	2.8	0.4	0.8	4.3	1.6	0.93	2.2	6	16.3	73	90.7	3.9	2.8	10.6	82.7	90.7	5.5	2.6	11.4	80.5
	Line B6	0	0	99.7	0.32	0	0	0	0.08	99.9	0.11	0	0	0	0.03	98.8	1.2	0	0	0.4	98.6	0.6	0	0.8	1	99.9	0	0.1	0	0	0	0	0	100	0	0	0	0	0	0	100	0	0	0	0	100	0	0	0
		5	0	99.2	0.84	0	0	0	0.21	99.9	0.14	0	0	0	0.04	94.1	5.9	0	0	2	97.6	2.4	0	0	0.8	100	0	0	0	0	0	0	0	81.4	16.4	1.1	0.42	0.24	0.36	4.5	81.6	18.4	0	0	6.1	79	21	0	0
		15	0	97.6	2.1	0.2	0.02	0.03	0.67	98.2	1.85	0	0	0	0.46	76.8	20.8	2	0.5	8.7	91.4	7.9	0.3	0.4	3.3	99.9	0	0.1	0	0	0	0	0	39.7	34.8	15.9	7.8	1.2	0.53	19.5	50.5	40.8	6.2	2.5	20.2	46.2	42.3	8.1	3.4
		30	0	95.6 ± 1.77	3.3 ± 1.2	0.81 ± 0.45	0.16 ± 0.06	0.1 ± 0.05	1.5 ± 0.63	94.2 ± 1.7	4.9 ± 1.4	0.66 ± 0.18	0.21 ± 0.1	0.03 ± 0.02	1.8 ± 0.53	65.3 ± 6.2	25.2 ± 3.4	5.7 ± 1.5	3.8 ± 1.7	16 ± 3.5	86.1 ± 0.33	10.6 ± 0.61	1.8 ± 0.04	1.6 ± 0.29	6.3 ± 0.08	99.9 ± 0.02	0 ± 0	0.1 ± 0.02	0 ± 0	0 ± 0	0 ± 0	0 ± 0	0 ± 0.01	25.4 ± 3.8	29 ± 1.1	21.2 ± 0.97	17.5 ± 2.6	4.8 ± 0.92	2.2 ± 0.95	30.8 ± 2.9	40.1 ± 8.8	40.1 ± 4.4	12.2 ± 1.8	7.6 ± 2.6	29.1 ± 5.2	37.3 ± 6.3	40.4 ± 3.1	13.3 ± 0.59	9 ± 2.6
		300	0	82.7	5.91	2.46	2.78	6.16	11	55.5	15.82	7.04	7.3	14.3	27.3	26.6	10.5	15.3	47.5	61.3	54.2	8.7	8.2	28.9	37.3	96.8	0.1	0.9	0.7	1.2	0.2	0.2	1.8	3.3	3.5	7.1	13.9	24.3	48	79.3	8.9	9.4	18	63.7	78.8	9.7	8.8	20	61.5
		600	0	77.6	4.77	2.46	3.57	11.6	16.7	33.1	13.92	7.46	11.4	34.2	49.9	17.7	6.6	12.2	63.5	73.8	36.3	6.8	9	47.9	56.2	98.2	0	0.4	0.3	0.6	0.2	0.3	1.1	2.4	1	3.1	8.4	19	66.2	87.8	6.1	4.2	13	76.7	86.8	6.8	3.9	13.7	75.6
	Line 29	0	0	99.8	0.22	0	0	0	0.06	99.6	0.45	0	0	0	0.11	99.3	0.7	0	0	0.24	99.4	0.6	0	0	0.2	100	0	0	0	0	0	0	0	100	0	0	0	0	0	0	100	0	0	0	0	100	0	0	0
		5	0	99.7	0.29	0	0	0	0.07	100	0	0	0	0	0	93.4	6.6	0	0	2.2	97.2	2.8	0	0	0.9	100	0	0	0	0	0	0	0	73.9	22.6	2.8	0.24	0.19	0.22	6.2	77.1	22.9	0	0	7.6	79.1	20.2	0.7	0
		15	0	99.1	0.89	0	0	0	0.22	98.9	1.08	0	0	0	0.27	76.6	21.4	1.8	0.3	8.6	91.8	7.7	0.2	0.3	3	100	0	0	0	0	0	0	0	43.4	35.5	13.8	6.3	0.59	0.42	17.3	49.6	42.8	5.4	2.2	20.1	48.8	42.7	6.1	2.4
		30	0	98.3	1.3	0.26	0.06	0.07	0.57	99	0.99	0	0	0	0.25	64.8	26.9	5.4	2.9	15.5	86.4	10.7	1.5	1.3	5.9	100	0	0	0	0	0	0	0	27.5	30.8	20.4	14.7	4	2.6	28.9	38.3	43.8	10.7	7.1	28.9	37	42.9	12	8.1
		300	0	85.3	4.12	1.74	2.31	6.53	10.2	65.4	10.07	4.47	5.7	14.4	23.4	22.7	7.8	13.6	55.9	67.5	56.1	6.1	7.4	30.4	37.4	97.7	0	0.7	0.5	0.9	0.1	0.1	1.3	2.4	1.4	4.2	10.7	23.5	57.7	84.9	6.9	6.4	16.7	69.9	83.2	7.2	5.7	17.2	69.9
		600	0	63.4	8.28	3.87	5.78	18.7	27.1	41.7	12.8	6.81	9.58	29.1	42.9	19.1	5.4	11.2	64.3	73.6	39.2	6.3	8.7	45.8	53.7	93.5	0.1	1.5	1.2	2.4	0.5	0.9	4	1.9	1	3.7	9	20	64.4	87.4	5.5	3.9	12.3	78.2	87.8	7.3	4.4	13.8	74.5
A-2	WT	30	0	99.9 ± 0.12	0.1 ± 0.12	0 ± 0	0 ± 0	0 ± 0	0.03 ± 0.03	99.9 ± 0.03	0.02 ± 0.03	0 ± 0	0 ± 0	0 ± 0	0 ± 0	55.8 ± 4.3	35.0 ± 3.7	5.8 ± 0.47	3.3 ± 0.62	18.9 ± 1.8	83.5 ± 0.92	12.7 ± 0.57	2.1 ± 0.2	1.7 ± 0.22	7.3 ± 0.49	99.99 ± 0.02	0 ± 0	0.01 ± 0.02	0 ± 0	0 ± 0	0 ± 0	0 ± 0	0 ± 0	25.2 ± 4.5	32.1 ± 1.4	22.1 ± 1.4	15.8 ± 1.8	3.5 ± 0.32	1.3 ± 0.36	28.8 ± 2.06	41.1 ± 5.3	43.1 ± 3.5	9.8 ± 0.6	6.0 ± 1.4	26.9 ± 2.8	40.1 ± 7.0	41.1 ± 4.4	11.9 ± 1.2	6.9 ± 1.5
		30	5	99.7	0.29	0	0	0	0.07	100	0	0	0	0	0	48.25	39.03	8.44	4.29	22.92	82.39	12.53	2.94	2.15	8.28	100	0	0	0	0	0	0	0	20.71	30.93	24.58	16.65	5.42	1.71	32.05	46.3	35.33	13.89	4.48	25.52	43.4	36	14.8	5.8
		30	15	100	0	0	0	0	0	100	0	0	0	0	0	62.27	28.67	8.16	0.9	15.9	83.32	13.15	2.55	0.98	7.06	100	0	0	0	0	0	0	0	34.73	32.31	21.04	9.4	2.07	0.45	22.63	58.77	29.59	9.74	1.91	18.26	59.17	28.33	11.14	1.36
		30	30	99.8	0.18	0	0	0	0.05	100	0	0	0	0	0	76.68	16.39	5.88	1.05	10.43	89.25	8.79	1.62	0.35	4.36	99.98	0	0.02	0	0	0	0	0.01	41.01	37.74	15.47	4.98	0.8	0	17.37	69.4	22.75	7.02	0.82	13.09	71.34	21.49	6.61	0.56
		30	60	100	0.01	0	0	0	0	100	0	0	0	0	0	82.65	14.62	2.73	0	6.69	91.32	8.22	0.39	0.08	3.08	99.96	0	0.04	0	0	0	0	0.01	62.33	27.1	8.82	1.7	0	0.05	10.01	80.05	16.41	3.5	0.04	7.85	84.16	12.82	2.87	0.15
		30	90	99.9	0.11	0	0	0	0.03	100	0	0	0	0	0	86.13	11.69	2.18	0	5.35	93.27	6.69	0.04	0	2.26	99.9	0	0.1	0	0	0	0	0.03	74.45	19.84	4.61	0.75	0.1	0.24	6.59	87.01	11.38	1.48	0.13	4.91	89.69	8.77	1.54	0
		30	120	99.6	0.4	0	0	0	0.1	100	0	0	0	0	0	87.62	10.38	1.78	0.22	4.87	92.07	7.71	0.17	0.06	2.74	99.91	0	0.09	0	0	0	0	0.03	71.21	22.83	5.39	0.37	0.16	0.04	7.11	86.84	11.17	1.91	0.08	5.08	89.24	9.03	1.74	0
	Line 1	30	0	99.6 ± 0.53	0.33 ± 0.43	0.03 ± 0.05	0.01 ± 0.02	0.02 ± 0.03	0.12 ± 0.18	100 ± 0.0	0 ± 0	0 ± 0	0 ± 0	0 ± 0	0 ± 0	60.4 ± 2.0	31.1 ± 2.8	5.5 ± 0.82	3.1 ± 0.36	17.1 ± 0.6	85.1 ± 1.5	11.4 ± 0.8	1.8 ± 0.37	1.7 ± 0.31	6.7 ± 0.82	100	0 ± 0	0.02 ± 0.03	0 ± 0	0 ± 0	0 ± 0	0 ± 0	0.01 ± 0.01	27.6 ± 3.5	30.8 ± 1.0	20.6 ± 1.1	15.3 ± 1.1	3.7 ± 0.3	2.0 ± 0.5	28.5 ± 1.7	40.9 ± 3.6	43.2 ± 2.0	9.9 ± 1.1	6.0 ± 1.3	27.0 ± 2.3	39.6 ± 4.1	41.2 ± 2.2	11.4 ± 0.45	7.9 ± 1.6
		30	5	99.7	0.3	0	0	0	0.08	100	0	0	0	0	0	65.86	25.66	5.99	2.49	15.04	90.37	7.95	0.93	0.75	4.02	100	0	0	0	0	0	0	0	29.72	30.39	22.72	13.12	3.07	0.97	26.47	51.58	35.01	10.77	2.63	21.48	50.08	32.66	14.27	3
		30	15	99.4	0.53	0.01	0.04	0.01	0.18	100	0	0	0	0	0	64.43	24.28	9.23	2.07	16.31	86.92	10.04	2.19	0.84	5.65	100	0	0	0	0	0	0	0	29.11	31.68	23.28	12.36	2.94	0.63	26.05	55.52	29.99	12.51	1.98	20.32	56.78	27.31	13.64	2.26
		30	30	99.4	0.58	0.01	0.01	0.02	0.18	99	1	0	0	0	0.26	74.34	19.93	4.85	0.89	10.76	91.37	7.53	0.97	0.14	3.29	99.98	0	0.02	0	0	0	0	0.01	44.83	33.38	17.3	4	0.38	0.11	16.41	70.03	22.13	7.5	0.34	12.71	68.89	23.17	7.45	0.49
		30	60	99	0.76	0.15	0.05	0.02	0.32	98.5	1.4	0.09	0	0.01	0.39	80.66	14.8	3.94	0.6	8.16	90.9	7.87	1	0.23	3.52	99.99	0	0.01	0	0	0	0	0	56.42	29.19	11.61	2.72	0	0.07	12.18	76.67	17.96	5.15	0.22	9.64	77.98	17.43	4.51	0.08
		30	90	99.4	0.54	0.01	0.02	0.01	0.16	100	0	0	0	0	0	85.28	12.29	2.28	0.15	5.77	93.32	6.29	0.3	0.09	2.39	99.96	0	0.04	0	0	0	0	0.01	69.09	21.51	7.71	1.37	0.18	0.14	8.49	84.21	12.69	2.79	0.31	6.4	86.49	10.59	2.87	0.05
		30	120	98.8	0.9	0.19	0.04	0.02	0.37	99.4	0.62	0	0	0.01	0.16	89.09	9.16	1.72	0.03	4.23	94.1	5.86	0	0.04	1.99	99.97	0	0.03	0	0	0	0	0.01	73.64	20.92	4.58	0.72	0.11	0.03	6.57	87.8	10.48	1.72	0	4.64	89.45	8.78	1.77	0
	Line B6	30	0	95.6 ± 1.8	3.3 ± 1.2	0.81 ± 0.45	0.16 ± 0.06	0.1 ± 0.05	1.5 ± 0.63	94.2 ± 1.7	4.9 ± 1.4	0.66 ± 0.18	0.21 ± 0.1	0.03 ± 0.02	1.7 ± 0.53	65.3 ± 6.2	25.2 ± 3.4	5.7 ± 1.5	3.8 ± 1.7	16.0 ± 3.5	86.1 ± 0.33	10.6 ± 0.61	1.7 ± 0.04	1.6 ± 0.29	6.3 ± 0.08	99.9 ± 0.02	0 ± 0	0.08 ± 0.02	0 ± 0	0 ± 0	0 ± 0	0 ± 0	0.03 ± 0.01	25.3 ± 3.8	29.0 ± 1.1	21.2 ± 0.97	17.5 ± 2.6	4.7 ± 0.92	2.2 ± 0.95	30.8 ± 2.9	40.1 ± 8.8	40.1 ± 4.4	12.2 ± 1.8	7.6 ± 2.6	29.1 ± 5.2	37.3 ± 6.3	40.4 ± 3.1	13.3 ± 0.59	9.0 ± 2.6
		30	5	96.43	2.66	0.66	0.17	0.08	1.2	94.8	4.31	0.58	0.24	0.08	1.62	68.95	23.01	5.11	2.94	14.01	87.45	9.65	1.57	1.32	5.59	99.9	0	0.1	0	0	0	0	0.03	23.69	25.24	25.98	18.43	5.29	1.37	32.1	49.8	33.33	12.56	4.31	23.8	46.28	32.52	15.6	5.6
		30	15	98.36	1.4	0.14	0.09	0.02	0.51	93.75	5.23	0.84	0.15	0.03	1.87	73.31	20.18	5.35	1.15	11.45	85.84	11.66	1.72	0.78	5.82	99.86	0	0.14	0	0	0	0	0.05	36.62	30.66	20.98	9.26	2.1	0.38	22.14	62.97	26.55	8.76	1.72	16.41	61.51	26.01	10.91	1.56
		30	30	97.14	2.19	0.5	0.14	0.04	0.94	94.25	4.76	0.63	0.31	0.05	1.79	75.73	18.42	5.27	0.59	10.24	87.44	10.4	1.72	0.44	5.06	99.86	0	0.14	0	0	0	0	0.05	42.41	31.7	19.37	5.44	1.07	0	18.21	67.52	23.31	8.4	0.78	14.15	70.69	20.74	8.04	0.53
		30	60	97.83	1.79	0.27	0.09	0.03	0.67	91.39	6.94	1.32	0.3	0.05	2.67	83.41	13.84	2.5	0.24	6.52	89.66	9.31	0.77	0.26	3.88	99.83	0	0.17	0	0	0	0	0.06	63.34	25.43	9.03	1.94	0.15	0.11	10.09	79.26	16.3	4.05	0.39	8.52	79.8	16.43	3.65	0.11
		30	90	97.71	1.83	0.34	0.08	0.03	0.72	91.6	6.53	1.44	0.39	0.05	2.69	86.39	10.54	3.03	0.03	5.57	90.86	8.22	0.69	0.24	3.43	99.76	0	0.24	0	0	0	0	0.08	73.13	20.07	5.88	0.82	0.06	0.05	6.95	85.71	11.8	2.33	0.16	5.65	86.63	10.49	2.76	0.12
		30	120	97.31	2.27	0.31	0.07	0.05	0.82	94.09	5.04	0.67	0.17	0.03	1.75	88.22	9.86	1.81	0.11	4.6	93.21	6.77	0.02	0	2.27	99.87	0	0.13	0	0	0	0	0.04	77.56	17.85	3.49	0.48	0.2	0.43	5.84	88.11	10.1	1.65	0.15	4.61	91.2	7.54	1.26	0
	Line 29	30	0	98.3	1.3	0.26	0.06	0.07	0.57	99	0.99	0	0	0	0.25	64.8	26.9	5.4	2.9	15.5	86.4	10.7	1.5	1.3	5.9	100	0	0	0	0	0	0	0	27.5	30.8	20.4	14.7	4	2.6	28.9	38.3	43.8	10.7	7.1	28.9	37	42.9	12	8.1
		30	5	96.69	2.54	0.59	0.1	0.08	1.09	96.43	3.28	0.29	0	0	0.96	65.56	23.43	7.39	3.63	16.36	88.32	9.11	1.39	1.18	5.14	99.96	0	0.04	0	0	0	0	0.01	25.81	25.85	23.97	17.03	5.44	1.9	31.23	48.91	35.59	11.71	3.78	23.46	44.96	34.15	15.45	5.45
		30	15	99.31	0.58	0.04	0.05	0.02	0.22	98.54	1.46	0	0	0	0.36	69.9	22.02	6.47	1.61	13.26	88.43	9.34	1.51	0.73	4.84	100	0	0.09	0	0	0	0	0.03	35.18	29.95	22.89	9.18	2.22	0.58	23.01	59.76	27.71	10.46	2.06	18.27	61.79	25.93	10.71	1.57
		30	30	97.64	1.86	0.37	0.1	0.02	0.75	98.79	1.21	0	0	0	0.3	77.74	17.51	4.68	0.06	9.02	89.72	9.15	0.95	0.17	3.86	99.93	0	0.07	0	0	0	0	0.02	45.33	32.43	16.81	4.41	0.6	0.41	16.75	69.85	23.51	6.19	0.44	12.41	72.45	20.61	6.64	0.3
		30	60	97.84	1.7	0.37	0.07	0.03	0.69	97.27	2.43	0.23	0.04	0.03	0.78	82.47	14.1	3.21	0.22	7.06	90.7	8.33	0.83	0.14	3.48	99.84	0	0.16	0	0	0	0	0.05	60.36	26.2	11.26	1.78	0.31	0.08	11.14	79.11	16.68	3.93	0.28	8.46	79.8	15.2	4.89	0.1
		30	90	97.75	1.74	0.38	0.1	0.03	0.73	96.14	3.17	0.52	0.16	0.01	1.18	89.3	9.15	1.45	0.1	4.11	93.5	6.33	0.02	0.15	2.27	100	0	0.02	0	0	0	0	0.01	70.57	22.36	5.6	1.09	0.27	0.11	7.69	86.28	11.41	2.2	0.1	5.37	87.31	10.07	2.58	0.04
		30	120	98.17	1.45	0.28	0.06	0.04	0.59	96.26	3.15	0.52	0.04	0.03	1.1	91.03	8.15	0.82	0	3.26	93.11	6.71	0.05	0.13	2.4	99.91	0	0.09	0	0	0	0	0.03	76.75	18.19	4.16	0.76	0.07	0.07	5.88	88.14	10.43	1.41	0.02	4.44	89.27	9.02	1.71	0
B-1	WT	0	0	99.792	0.208045	0	0	0	0.0520113	100	0	0	0	0	0	100	0	0	0	0	99.5961	0.403908	0	0	0.134636	99.9193	0	0.0806809	0	0	0	0	0.0268936	100	0	0	0	0	0	0	100	0	0	0	0	100	0	0	0
		5	0	99.9437	0.0562967	0	0	0	0.0140742	100	0	0	0	0	0	92.8076	7.19238	0	0	2.39746	96.2571	3.74287	0	0	1.24762	99.9604	0	0.0396087	0	0	0	0	0.0132029	81.2814	17.2947	1.00139	0.302379	0.101402	0.0187268	4.14076	80.4401	19.5599	0	0	6.51996	82.8945	17.1055	0	0
		15	0	99.9003	0.0997293	0	0	0	0.0249323	100	0	0	0	0	0	73.5145	24.4427	1.57217	0.470665	9.66633	90.9241	8.69509	0.167515	0.2133	3.22334	100	0	0	0	0	0	0	0	43.6457	36.5368	14.2231	5.23585	0.356528	0.00202436	16.4254	52.282	42.3673	4.06129	1.28943	18.1194	51.8587	41.3606	5.10258	1.67814
		30	0	100	0	0	0	0	0	100	0	0	0	0	0	56.3191	33.4029	6.45553	3.82245	19.2604	82.393	12.7362	2.6515	2.21935	8.2324	100	0	0	0	0	0	0	0	16.8148	30.3038	25.9555	19.8435	5.28695	1.79542	34.3741	37.539	43.2506	12.0528	7.15764	29.6097	37.587	40.7586	13.2921	8.36238
		300	0	98.4372	0.44597	0.117863	0.433934	0.565052	1.06093	92.6546	2.13291	1.14537	1.87817	2.18891	4.70344	17.7014	11.2461	22.9834	48.069	67.14	61.8207	6.17358	10.054	21.9518	30.7123	99.5307	0	0.372524	0.0967348	0	0	0	0.172542	2.71571	3.95255	8.17178	16.3275	28.4008	40.4316	77.008	8.12239	9.13821	25.4542	57.2852	77.3007	9.06557	9.47431	24.7888	56.6713
		600	0	95.0756	0.780438	0.158766	0.746844	3.23835	4.07298	83.5779	1.68887	0.728674	2.39384	11.6107	14.1926	12.8293	2.54334	10.1477	74.4796	82.0926	50.106	2.81092	5.59797	41.4851	46.1541	98.2162	0	1.10915	0.132984	0.407697	0	0.133984	0.84199	1.22706	0.933808	1.52116	5.1873	15.7248	75.4059	91.8933	5.16764	2.61453	10.222	81.9958	89.682	4.42065	2.5357	11.5894	81.4543
B-2	WT	30	0	100	0	0	0	0	0	100	0	0	0	0	0	56.32	33.4	6.46	3.82	19.26	82.39	12.74	2.65	2.22	8.23	100	0	0	0	0	0	0	0	16.81	30.3	25.96	19.84	5.29	1.8	34.37	37.54	43.25	12.05	7.16	29.61	37.59	40.76	13.29	8.36
		30	5	100	0.04	0	0	0	0.01	100	0	0	0	0	0	59.5	29.4	8.3	2.8	18.1	88.9	8.7	1.4	0.96	4.8	99.9	0	0.05	0	0	0	0	0.02	27.4	29.2	24.6	13	4.2	1.5	28.4	51.6	33.8	10.8	3.7	22.2	54.1	30.3	12.2	3.4
		30	15	99.8	0.21	0	0	0	0.05	100	0	0	0	0	0	60	29.8	8	2.2	17.4	87.1	10	2.2	0.74	5.5	100	0	0	0	0	0	0	0	28.2	32.9	25.5	10.2	3	0.37	25.6	56.1	30.9	11.3	1.7	19.5	58.2	27.9	12.2	1.7
		30	30	99.9	0.1	0	0	0	0.03	99.9	0.06	0	0	0	0.02	72.9	20.3	6	0.88	11.6	87.6	10.3	1.8	0.31	6	99.9	0	0.07	0	0	0	0	0.02	45	33.4	16.3	4.4	0.8	0.05	16.5	69.3	23.5	6.6	0.55	12.8	70.3	22	7.3	0.42
		30	60	99.8	0.17	0	0	0	0.04	100	0	0	0	0	0	81	15.6	3.2	0.18	7.5	93.1	6.4	0.45	0.03	2.5	99.98	0	0.02	0	0	0	0	0.01	58.4	29.9	10.2	1.4	0.07	0.03	11	79.3	16.6	4	0.13	8.3	83.1	13.6	3.3	0.02
		30	90	99.9	0.07	0	0	0	0.02	100	0	0	0	0	0	82.5	14.9	2.4	0.19	6.8	92.5	7.2	0.28	0.03	2.6	99.9	0	0.05	0	0	0	0	0.02	62.9	27.3	7.9	1.3	0.25	0.34	9.9	82.1	15.3	2.4	0.2	6.9	83.1	14.3	2.6	0
		30	120	99.95	0.05	0	0	0	0.01	100	0	0	0	0	0	89.58	9.79	0.63	0	3.69	94.35	5.65	0	0	1.88	99.93	0	0.07	0	0	0	0	0.02	75	20.65	3.6	0.47	0.08	0.21	6.12	87.73	10.95	1.03	0.28	4.62	90.11	9.49	0.4	0
[truncated: 5 more columns]

## Sheet: estimation of 13C fluxes
Estimation of fluxes. To estimate 13C fluxes, fractional 13C enrichment for a given metabolite at a given time was multiplied by the number of C atoms in the molecule (n) and the metabolite amount using amounts determined in each sample (y = 13C enrichment*n*amounts versus time).
As malate and aspartate exhibited near-linear accumulation with time (Supplementary Fig. H), slopes were calculated from these data. For malate, two options were used for calculation: using time points from 5 to 600 s or time points from 5 to 300 s as the data for Line B6 at 600 s may be an outlier. For aspartate, time points with no labelling were excluded.
B
		Fractional 13C enrichment*n*average amount (nmol 13C equivalents g-1 FW)						Slope (nmol 13C equivalents g-1 FW h-1)
Metabolite	13CO2 pulse (s)	WT	Line 1	Line B6	Line 29			WT	Line 1	Line B6	Line 29
Malate	5	0.0189301	0.0559174	0.218052	0.174109		Malate	17.7527	183.584	162.44	174.739
	15	0.0493128	0.283128	0.801012	0.26236
	30	0.0244015	0.111902	1.20352	0.679253		Malate (excluding 600 s)	17.3295	147.926	161.478	189.608
	300	1.40185	11.8521	13.4594	15.3422
	600	2.91827	30.6732	27.0851	28.3808
Aspartate	5	0	0.0182496	0.0227507	0		Aspartate (excluding time points if y=0)	47.0577	125.307	143.575	152.779
	15	0	0	0.308251	0.149569
	30	0.00319049	0	0.724957	0.198652
	300	2.0826	8.41221	17.883	13.5088
	600	7.40399	20.7183	21.9537	24.4215
For the reminding metabolites which had non-linear kinetic for 13C accumulation (Supplementary Fig. H), a Hanes linear transformation x/y (= time/(13C enrichment*amount)) versus x = time was done. Slopes and intercepts were calculated and used to determine Ymax (= 1/slope) and X0.5 (= intercept/Ymax), using the equation y = (Ymax*x)/(X0.5+x), y1 and y2 values were calculated with x1= 5 and x2= 10…
A
		Fractional 13C enrichment*n*average amount (nmol 13C equivalents g-1 FW)							Hanes linear transformation					Determination of Ymax and X0.5 based on slope and intercept							Determination of initial slope (nmol 13C equivalent g-1 FW h-1)
Metabolite	13CO2 pulse (s)	WT	Line 1	Line B6	Line 29		Metabolite	13CO2 pulse (s)	WT	Line 1	Line B6	Line 29		Metabolite	Parameter	WT	Line 1	Line B6	Line 29		Metabolite	Parameter	WT	Line 1	Line B6	Line 29
PEP	5	0.0715713	0.0603353	0.0775771	0.08758		PEP	5	69.8604	82.8702	64.452	57.0907		PEP	Intercept	49.4376	58.7127	58.1906	55.8068		PEP	x1	5	5	5	5
	15	0.329566	0.200376	0.26241	0.180631			15	45.5143	74.8593	57.1624	83.0423			Slope	0.240282	0.306848	0.283785	0.307002			x2	10	10	10	10
	30	0.650346	0.808322	0.555281	0.804207			30	46.1293	37.1139	54.0267	37.3038			Ymax	4.16177	3.25894	3.5238	3.25731			y1	0.0987381	0.0829918	0.0838792	0.0871964
	300	2.54108	2.11394	1.7845	1.91167			300	118.06	141.915	168.115	156.931			X0.5	205.748	191.341	205.052	181.78			y2	0.1929	0.161862	0.163858	0.169846
	600	3.06291	2.41633	2.76762	2.53895			600	195.892	248.311	216.793	236.318										Initial slope	67.7963	56.7863	57.5847	59.5078
Pyruvate	5	0.0464847	0.0274724	0.0280435	0.0289773		Pyruvate	5	107.562	182.001	178.294	172.549		Pyruvate	Intercept	110.464	188.867	155.436	180.093		Pyruvate	x1	5	5	5	5
	15	0.160537	0.0632097	0.0939908	0.0541302			15	93.4362	237.305	159.59	277.109			Slope	0.536211	0.427348	0.581689	0.626527			x2	10	10	10	10
	30	0.179984	0.16608	0.156189	0.198059			30	166.681	180.636	192.075	151.47			Ymax	1.86494	2.34001	1.71913	1.5961			y1	0.0441911	0.0261774	0.0315768	0.0272887
	300	1.17629	1.02398	1.14142	0.972546			300	255.038	292.974	262.831	308.469			X0.5	206.008	441.952	267.214	287.447			y2	0.0863364	0.0517757	0.0620145	0.05366
	600	1.36674	1.31176	1.11733	1.02377			600	439.002	457.402	536.994	586.071										Initial slope	30.3446	18.4307	21.9152	18.9873
RuBP	5	0.648796	0.702899	0.715291	1.18263		RuBP	5	7.70659	7.1134	6.99016	4.22786		RuBP	Intercept	1.33975	5.44322	3.77835	2.94176		RuBP	x1	5	5	5	5
	15	1.21039	5.81598	2.37008	3.45994			15	12.3927	2.5791	6.3289	4.33534			Slope	0.175018	0.0358357	0.0828844	0.0857522			x2	10	10	10	10
	30	6.42971	6.62814	4.59	6.6602			30	4.66584	4.52616	6.53595	4.50437			Ymax	5.71369	27.9051	12.065	11.6615			y1	2.2575	0.8893	1.19253	1.48345
	300	9.94172	12.6823	14.9766	10.4615			300	30.1759	23.6551	20.0313	28.6767			X0.5	7.65492	151.894	45.5858	34.3053			y2	3.23631	1.72367	2.17052	2.63208
	600	5.08366	25.6561	10.3904	11.0235			600	118.025	23.3863	57.7456	54.4291										Initial slope	704.749	600.745	704.153	827.012
3PGA	5	1.56862	1.24182	0.73692	1.54108		3PGA	5	3.18751	4.02636	6.78499	3.24447		3PGA	Intercept	3.50159	5.00375	6.42576	4.00887		3PGA	x1	5	5	5	5
	15	2.32999	2.03098	2.52763	2.66444			15	6.43781	7.3856	5.9344	5.6297			Slope	0.0581132	0.0501865	0.048241	0.0480488			x2	10	10	10	10
	30	4.33819	5.29921	4.06128	7.55767			30	6.91533	5.66122	7.38684	3.96948			Ymax	17.2078	19.9257	20.7293	20.8122			y1	1.31851	0.951533	0.749967	1.17672
	300	20.0867	14.3331	12.5225	13.9701			300	14.9353	20.9306	23.9568	21.4745			X0.5	60.2546	99.703	133.201	83.4333			y2	2.44935	1.81633	1.44756	2.22749
	600	14.5492	17.295	17.7019	19.125			600	41.2395	34.6921	33.8947	31.3726										Initial slope	814.202	622.653	502.269	756.557
DHAP	5	0.226466	0.275207	0.176483	0.269248		DHAP	5	22.0783	18.1681	28.3313	18.5703		DHAP	Intercept	21.2231	18.5909	26.9797	17.9262		DHAP	x1	5	5	5	5
	15	0.462462	0.796406	0.771629	0.532647			15	32.4351	18.8346	19.4394	28.1612			Slope	0.509342	0.370536	0.411576	0.364401			x2	10	10	10	10
	30	0.719595	0.817545	0.695745	1.08467			30	41.6901	36.6952	43.1192	27.6581			Ymax	1.96332	2.69879	2.42968	2.74423			y1	0.210351	0.244576	0.17219	0.253188
	300	1.86845	2.28398	1.75039	2.44771			300	160.561	131.35	171.39	122.564			X0.5	41.6676	50.173	65.5523	49.1936			y2	0.37999	0.448506	0.32159	0.463602
	600	1.80058	2.50088	2.27604	2.51194			600	333.226	239.916	263.616	238.859										Initial slope	122.14	146.83	107.568	151.499
2PG	5	0.0103536	0.013039	0.0136076	0.0304881		2PG	5	482.922	383.465	367.441	163.998		2PG	Intercept	292.1	463.867	374.554	240.22		2PG	x1	5	5	5	5
	15	0.0574993	0.0442836	0.0538724	0.0607635			15	260.873	338.726	278.436	246.859			Slope	4.93257	3.48594	4.26372	4.92801			x2	10	10	10	10
	30	0.0627662	0.0642076	0.0564136	0.0904309			30	477.964	467.235	531.787	331.745			Ymax	0.202734	0.286867	0.234537	0.202922			y1	0.0157847	0.0103886	0.0126303	0.0188779
	300	0.190415	0.133811	0.152556	0.139091			300	1575.51	2241.97	1966.49	2156.86			X0.5	59.2185	133.068	87.8467	48.7458			y2	0.029289	0.0200511	0.0239698	0.0345423
	600	0.179148	0.272779	0.215893	0.201123			600	3349.18	2199.58	2779.15	2983.24										Initial slope	9.72308	6.95698	8.16444	11.2784
