# Supplementary material for: Installation of C4 photosynthetic pathway enzymes in rice using a single construct
Source: Plant Biotechnol J. 2020 Oct 27;19(3):575–88. doi: 10.1111/pbi.13487 (PMC7955876; doi:10.1111/pbi.13487)
Supplement: Supplementary file 3 — Data S2. (separate file). The gene read counts obtained by RNA sequencing for wild‐type (WT) and transgenic rice lines expressing the enzymes of the C4 metabolic pathway. [file PBI-19-575-s002.xlsx]

## Sheet: TPM_data
accession	1_1	1_2	1_3	29_1	29_2	29_3	B6_1	B6_2	B6_3	WT_1	WT_2	WT_3
LOC_Os08g01300	4	5	5	4	6	5	6	6	4	8	7	5
LOC_Os05g10740	7	7	5	3	7	3	3	3	2	5	3	10
LOC_Os08g42480	46	57	56	66	51	59	63	55	87	70	85	58
LOC_Os09g26770	14	15	12	19	16	16	14	11	14	14	13	13
LOC_Os04g41500	59	64	61	41	31	37	67	74	91	30	35	45
LOC_Os04g32650	70	67	82	80	75	75	82	89	89	73	75	63
LOC_Os07g25650	1	1	1	1	1	1	1	1	1	1	1	1
LOC_Os05g35010	2	1	1	2	1	2	1	1	2	2	2	1
LOC_Os05g38710	14	10	11	14	11	13	10	10	11	15	13	14
LOC_Os05g02130	16	12	11	14	13	14	12	15	16	14	12	14
LOC_Os07g08070	45	32	39	42	34	37	29	29	37	42	30	36
LOC_Os03g08330	1	1	2	0	1	2	4	1	11	1	1	15
LOC_Os05g41480	58	48	51	49	43	45	62	59	82	45	35	46
LOC_Os01g44040	8	5	7	8	5	7	7	6	8	7	6	5
LOC_Os06g40210	50	39	29	79	73	70	31	25	28	131	96	122
LOC_Os05g51440	1	0	1	1	1	0	0	0	1	0	0	0
LOC_Os03g31400	18	15	17	20	15	17	16	17	20	19	16	16
LOC_Os09g17940	0	0	0	1	0	0	0	0	0	0	0	0
LOC_Os09g13920	30	41	36	28	30	24	28	25	23	37	36	50
LOC_Os03g60360	13	12	10	14	10	11	12	10	13	12	10	11
LOC_Os08g10649	15	13	15	13	13	14	17	16	17	12	12	13
LOC_Os10g41550	1	0	1	1	0	1	1	1	2	1	0	1
LOC_Os04g53195	2	0	0	0	0	0	0	0	0	0	1	1
LOC_Os10g21298	12	15	11	5	6	14	5	16	10	9	8	5
LOC_Os01g46300	0	0	0	0	1	0	0	0	1	0	0	0
LOC_Os07g11060	34	31	33	32	29	26	33	35	35	30	23	27
LOC_Os09g07764	13	10	11	13	11	9	10	9	11	12	11	10
LOC_Os05g50320	13	7	8	25	29	19	14	14	10	27	32	22
LOC_Os01g67600	5	4	6	6	4	4	5	4	4	6	6	9
LOC_Os02g34630	14	13	12	14	11	11	14	13	14	13	11	13
LOC_Os12g24540	15	12	13	14	12	14	11	11	14	16	13	12
LOC_Os12g29550	19	15	17	26	19	22	16	18	16	25	21	19
LOC_Os07g04440	0	0	0	0	0	0	0	0	1	0	0	0
LOC_Os04g44770	1	1	2	2	2	2	1	2	2	2	2	2
LOC_Os02g14290	10	12	13	9	12	13	17	16	17	10	10	10
LOC_Os04g59330	2	1	5	1	1	2	1	1	1	1	2	4
LOC_Os02g58360	3	2	2	3	2	3	2	2	2	2	1	1
LOC_Os03g56900	27	31	28	19	18	21	37	40	44	12	14	14
LOC_Os09g06930	0	1	0	0	1	0	2	1	1	1	0	0
LOC_Os02g02524	2	1	1	2	1	1	1	1	2	2	1	2
LOC_Os03g38330	2	1	1	2	2	1	1	1	1	2	2	1
LOC_Os12g42370	10	9	9	12	9	11	9	9	10	12	9	10
LOC_Os03g45390	2	1	2	2	1	1	2	2	2	2	2	3
LOC_Os02g42560	0	1	0	1	0	1	0	0	0	1	0	0
LOC_Os02g57600	105	83	83	106	74	98	87	92	102	88	73	71
LOC_Os10g29530	14	12	11	14	13	15	12	11	15	15	11	13
LOC_Os03g26044	11	11	11	8	7	9	10	12	12	8	7	8
LOC_Os10g38278	60	75	23	23	36	23	36	32	40	23	19	51
LOC_Os03g16150	1	1	1	1	1	1	1	2	1	1	1	1
LOC_Os06g43120	10	8	10	13	10	11	11	11	11	11	12	11
LOC_Os09g32500	13	11	18	17	17	19	15	22	18	19	17	19
LOC_Os03g59700	29	24	28	31	25	28	26	24	33	32	28	30
LOC_Os02g58220	0	0	0	0	0	1	1	0	0	0	0	0
LOC_Os01g13540	88	78	78	153	121	136	54	47	53	191	135	134
LOC_Os09g32040	9	7	9	8	7	8	8	7	10	10	8	12
LOC_Os12g15590	26	22	17	24	22	21	19	22	24	24	19	22
LOC_Os03g06520	31	29	28	46	52	45	23	26	29	61	64	62
LOC_Os02g06880	4	4	4	3	4	3	4	4	5	4	3	2
LOC_Os10g42439	16	14	15	18	13	15	15	17	18	15	15	13
LOC_Os08g08030	1	0	0	1	0	1	0	1	1	1	0	1
LOC_Os07g39790	2	1	1	1	1	1	1	2	1	1	2	2
LOC_Os05g23260	12	10	10	11	9	8	11	11	12	9	7	9
LOC_Os03g09030	10	12	9	14	10	10	11	8	8	15	5	11
LOC_Os11g39670	24	27	26	25	35	28	36	36	35	23	25	22
LOC_Os04g49880	1	1	1	1	1	1	0	2	1	0	0	0
LOC_Os03g20900	29	30	26	23	24	30	22	22	28	27	22	22
LOC_Os08g14620	12	10	12	14	11	11	12	12	15	15	11	11
LOC_Os03g05300	48	73	51	32	41	49	85	71	91	33	38	39
LOC_Os05g22790	7	7	7	6	7	6	8	6	6	9	7	8
LOC_Os03g52090	5	5	5	5	4	4	5	5	5	5	4	4
LOC_Os12g40790	2	2	2	2	2	2	2	2	2	1	2	2
LOC_Os02g33090	3	3	1	2	2	1	2	2	2	2	1	2
LOC_Os01g18170	0	0	0	0	0	0	0	0	0	0	0	1
LOC_Os08g08040	55	47	41	57	51	52	46	57	53	55	36	47
LOC_Os06g48534	15	14	12	20	15	17	14	16	17	14	14	14
LOC_Os11g31950	6	5	4	5	4	4	4	5	5	4	3	4
LOC_Os02g39890	31	33	36	37	38	37	34	38	40	37	39	37
LOC_Os01g33030	16	17	17	20	22	23	18	20	23	23	19	21
LOC_Os02g57260	121	100	126	156	117	127	123	129	151	137	96	114
LOC_Os10g30630	0	1	0	1	0	0	0	0	1	0	0	1
LOC_Os01g40710	121	127	126	126	144	138	124	125	116	124	137	141
LOC_Os12g05210	0	1	1	0	1	0	1	1	0	0	1	0
LOC_Os07g13530	66	53	55	78	55	66	58	58	66	79	55	68
LOC_Os01g70700	0	0	0	0	0	0	0	0	0	0	0	1
LOC_Os06g41480	1	1	1	1	1	1	1	1	1	1	1	1
LOC_Os09g28390	9	10	16	9	14	14	7	7	7	10	13	15
LOC_Os05g05940	140	116	111	166	112	160	101	103	120	164	125	169
LOC_Os02g02740	3	3	3	4	3	3	4	3	4	3	2	3
LOC_Os12g05420	31	23	17	48	37	38	16	16	19	38	30	36
LOC_Os12g14110	10	10	10	11	9	11	9	11	10	11	10	12
LOC_Os12g43370	35	31	31	42	40	38	34	37	40	44	34	34
LOC_Os02g10160	8	6	8	8	8	8	7	9	9	9	7	5
LOC_Os05g51130	2	2	2	2	2	2	2	2	3	2	2	2
LOC_Os01g50000	1	2	1	1	1	0	1	1	1	2	0	1
LOC_Os08g42530	6	5	3	6	5	5	4	6	6	5	5	5
LOC_Os08g16120	0	1	1	0	1	1	1	1	1	0	1	0
LOC_Os06g27960	0	0	1	0	0	0	0	0	0	0	0	0
LOC_Os03g53880	7	6	5	7	6	6	6	5	6	8	6	6
LOC_Os04g20590	12	10	12	15	9	10	9	12	12	12	9	10
LOC_Os03g58500	0	1	1	1	1	1	0	0	1	0	1	0
LOC_Os08g35160	13	22	29	11	13	17	10	11	9	17	12	13
LOC_Os01g73080	9	9	9	9	8	9	9	8	9	9	10	8
LOC_Os07g45310	7	6	6	7	7	7	7	8	8	7	7	6
LOC_Os02g04690	2	2	2	2	3	2	2	1	2	2	2	2
LOC_Os03g29920	0	0	0	0	0	0	0	1	0	0	1	0
LOC_Os10g42430	35	33	31	33	32	33	30	29	49	39	27	37
LOC_Os12g19040	7	9	8	9	7	9	10	10	11	9	5	6
ChrSy.fgenesh.mRNA.76	1	1	1	1	1	1	1	1	2	1	2	1
LOC_Os03g63750	60	52	54	65	52	59	59	57	63	63	47	54
LOC_Os03g23960	1	1	0	0	0	0	1	1	1	1	0	1
LOC_Os03g62150	1	1	0	1	0	1	0	1	0	1	0	1
LOC_Os02g30800	1	0	0	0	0	0	0	0	0	0	0	0
LOC_Os03g57050	1	1	1	1	1	1	1	1	1	1	1	1
LOC_Os01g70770	4	2	2	7	6	4	4	3	5	5	3	5
LOC_Os09g38330	4	4	3	3	3	3	4	3	4	3	3	4
LOC_Os12g16680	8	4	6	7	5	6	7	7	5	8	5	8
LOC_Os06g06870	14	15	13	15	15	15	14	14	15	16	14	14
LOC_Os06g10710	6	6	4	5	6	5	6	5	6	6	5	6
LOC_Os03g56060	0	0	1	0	0	0	0	0	0	0	0	0
LOC_Os03g07070	1	1	0	0	1	0	0	0	0	0	0	0
LOC_Os04g44190	6	4	4	4	4	3	6	7	7	5	4	4
LOC_Os04g21110	10	9	8	9	8	9	8	7	9	9	8	9
LOC_Os06g01070	0	0	0	1	0	1	1	1	0	1	1	0
LOC_Os10g42510	5	4	4	5	4	4	4	5	5	5	5	4
LOC_Os01g27480	2	0	1	1	1	2	1	1	2	1	0	1
LOC_Os05g30510	0	0	0	0	0	0	0	0	1	0	0	1
LOC_Os08g43480	7	6	6	7	7	8	7	6	9	8	7	8
LOC_Os02g02390	56	59	70	66	83	66	86	86	84	63	70	54
LOC_Os01g46760	18	20	24	7	8	11	29	30	30	7	13	19
LOC_Os02g39060	8	7	4	7	5	6	5	5	6	7	5	7
LOC_Os01g10580	113	122	125	61	72	62	118	104	128	55	59	68
LOC_Os01g66110	2	2	2	2	2	2	2	2	2	2	3	2
LOC_Os03g48010	2	1	1	2	2	1	1	1	1	1	1	1
LOC_Os03g07226	6	6	5	6	4	6	4	5	7	6	5	7
LOC_Os04g11840	40	38	40	46	50	35	41	43	51	40	42	34
LOC_Os01g61760	1	1	0	1	1	1	0	1	1	1	1	1
LOC_Os07g33050	0	0	0	0	0	0	1	0	0	0	0	0
LOC_Os03g42810	1	1	0	1	1	1	1	0	1	2	1	1
LOC_Os08g14990	3	2	2	3	3	2	1	1	1	3	2	2
LOC_Os02g46120	1	1	1	1	1	1	1	1	1	2	1	2
LOC_Os11g29240	5	5	5	5	5	6	5	5	5	5	5	5
LOC_Os01g57958	340	420	226	217	301	208	215	212	286	280	185	273
LOC_Os08g19550	2	1	1	1	3	2	2	1	3	2	2	2
LOC_Os03g04010	0	0	0	1	0	0	0	0	0	0	0	0
LOC_Os05g16930	0	0	0	0	0	0	0	0	0	1	0	0
LOC_Os01g15020	25	19	25	30	18	23	30	28	40	31	24	26
LOC_Os01g40050	15	15	17	18	15	18	16	15	18	21	15	17
LOC_Os02g51150	76	67	63	77	71	72	58	65	70	83	64	66
LOC_Os08g29809	0	0	0	1	0	0	0	0	0	0	0	0
LOC_Os08g01620	38	40	44	43	49	48	44	45	46	53	43	43
LOC_Os02g24330	20	20	25	22	24	24	26	29	29	23	22	22
LOC_Os12g01390	23	21	26	32	23	29	24	26	26	30	27	25
LOC_Os03g48840	4	4	3	7	5	5	6	5	8	4	5	5
LOC_Os07g38950	14	14	11	15	14	12	15	12	13	17	13	17
LOC_Os09g36370	18	15	16	18	17	17	17	15	18	21	16	17
LOC_Os12g40440	8	7	7	9	7	8	8	8	8	8	6	9
LOC_Os03g22060	6	5	4	4	4	5	7	5	6	7	5	7
LOC_Os03g10350	4	4	3	4	3	4	3	3	4	3	2	3
LOC_Os10g41980	59	24	25	39	106	51	22	34	33	45	61	34
LOC_Os02g47160	6	6	6	4	4	5	4	4	5	4	4	4
LOC_Os06g46310	8	9	6	11	9	10	6	7	8	11	7	8
LOC_Os08g14800	1	1	0	1	1	0	1	1	1	1	0	1
LOC_Os08g35600	1	0	0	1	0	1	1	1	1	1	0	1
LOC_Os07g34940	1	0	0	1	1	1	0	0	0	1	1	1
LOC_Os04g34620	11	11	10	12	12	12	9	11	12	14	9	11
LOC_Os05g06330	21	20	25	20	23	23	18	21	20	22	21	24
LOC_Os07g44130	3	2	2	5	4	4	3	2	3	3	1	2
LOC_Os09g38340	14	13	13	22	14	21	10	11	10	24	15	18
LOC_Os03g22540	15	11	11	13	11	12	12	11	14	14	11	13
LOC_Os03g44159	1	5	1	4	6	4	3	3	3	6	4	4
LOC_Os01g33000	36	34	25	35	40	35	30	32	29	38	45	51
LOC_Os04g52730	5	3	4	5	4	4	5	4	5	5	3	4
LOC_Os09g32470	0	0	0	0	0	1	0	0	0	0	1	1
LOC_Os03g09860	8	9	7	7	7	7	4	5	6	8	7	7
LOC_Os03g42550	2	1	1	1	1	1	1	2	1	1	1	1
LOC_Os05g33900	19	21	23	18	27	32	23	24	31	25	25	35
LOC_Os06g45300	37	35	39	29	28	32	36	37	39	29	25	34
LOC_Os07g38470	1	2	1	1	2	2	2	1	2	0	0	1
LOC_Os08g03360	20	20	17	20	18	21	17	16	18	20	16	18
LOC_Os02g56910	8	8	7	9	9	8	7	7	8	8	8	8
LOC_Os07g17400	7	6	7	7	7	8	7	8	9	5	7	5
LOC_Os04g46894	6	5	6	8	5	7	6	7	7	6	7	6
LOC_Os02g01210	84	57	39	83	75	89	71	82	89	68	91	71
LOC_Os07g05030	3	3	0	1	1	2	3	5	3	1	1	1
LOC_Os01g27190	0	0	0	0	0	0	0	1	0	0	0	1
LOC_Os10g18910	2	1	1	2	1	1	2	2	3	3	3	2
LOC_Os04g55030	11	9	9	10	10	10	10	10	11	10	8	10
LOC_Os08g39070	16	17	16	16	15	16	16	18	18	18	16	17
LOC_Os05g49080	4	3	3	3	2	1	4	2	5	2	3	3
LOC_Os03g14280	65	65	69	69	80	70	77	79	89	78	64	69
LOC_Os08g37770	6	7	4	6	6	4	3	4	11	4	5	2
LOC_Os02g22350	1	0	0	1	1	0	0	0	0	1	0	0
LOC_Os10g28040	11	10	9	11	10	10	10	11	13	11	9	11
LOC_Os10g27174	170	175	191	229	210	235	204	229	206	224	228	252
LOC_Os01g59290	20	10	9	35	13	13	13	16	27	30	13	14
LOC_Os11g06234	1	1	1	0	1	1	1	1	2	1	0	1
LOC_Os06g01620	28	24	20	41	35	34	16	17	21	52	33	28
LOC_Os02g50990	28	28	22	17	15	17	38	42	44	12	11	17
LOC_Os03g47780	21	15	18	25	19	22	19	16	20	21	17	17
LOC_Os01g47840	6	7	5	8	6	5	7	6	8	7	4	5
LOC_Os01g67200	4	3	5	3	5	4	8	4	2	2	6	2
LOC_Os06g06560	18	17	9	31	15	34	18	22	22	24	32	37
LOC_Os02g55300	17	17	14	14	12	14	16	13	15	15	11	17
LOC_Os07g42324	12	18	11	8	10	11	10	11	17	10	7	10
LOC_Os09g10054	3	3	4	3	5	2	3	2	3	4	3	2
LOC_Os09g16390	0	0	0	0	0	0	0	0	0	1	0	0
LOC_Os10g25200	15	13	14	17	14	15	14	14	16	17	13	15
LOC_Os12g39770	0	1	0	1	3	0	2	1	0	1	0	0
LOC_Os02g04270	5	5	6	6	5	7	6	6	7	7	6	5
LOC_Os10g06580	1	3	2	2	2	2	4	4	6	1	1	2
LOC_Os02g35160	10	8	10	11	10	11	9	10	10	11	11	11
LOC_Os04g42320	33	35	34	37	36	35	35	38	40	36	35	32
LOC_Os06g03930	32	20	16	32	15	31	20	24	29	32	17	24
LOC_Os05g36070	25	18	20	26	22	24	20	20	22	27	20	21
LOC_Os09g34980	9	8	7	6	6	5	7	6	8	7	6	5
LOC_Os04g48410	69	59	72	83	80	72	68	74	74	75	61	54
LOC_Os01g48210	11	11	11	10	11	10	10	10	11	11	10	11
LOC_Os04g02140	3	3	3	3	3	3	3	3	4	4	3	4
LOC_Os04g44980	0	0	0	0	0	1	0	0	0	0	1	1
LOC_Os04g03980	0	1	0	0	0	0	0	0	1	0	1	1
LOC_Os05g06960	0	1	0	0	0	0	0	0	0	0	0	0
LOC_Os08g44870	9	7	7	10	9	10	7	8	10	7	8	11
LOC_Os09g33876	14	10	10	12	11	11	7	8	9	13	10	13
LOC_Os01g74330	4	4	5	6	4	4	3	4	4	3	3	2
LOC_Os01g50520	0	0	0	0	0	0	0	0	0	1	0	0
LOC_Os09g36244	14	13	17	13	12	9	11	12	13	11	17	10
LOC_Os06g45080	7	6	5	6	6	6	4	4	5	8	6	7
LOC_Os01g10750	2	2	2	4	4	3	3	3	2	3	4	2
LOC_Os08g30900	0	0	0	0	0	0	0	0	0	0	0	1
LOC_Os03g16580	8	9	6	12	10	11	8	9	7	13	9	10
LOC_Os08g30020	99	72	109	119	109	125	70	62	68	203	119	93
LOC_Os12g10280	2	2	2	2	2	2	2	2	2	2	2	2
LOC_Os06g46284	2	2	1	2	2	1	2	4	2	2	2	1
LOC_Os03g62010	8	5	5	10	7	6	6	7	9	8	4	6
LOC_Os01g32964	10	8	12	11	7	12	8	9	11	10	10	20
LOC_Os04g41310	54	49	50	42	43	44	45	52	54	43	33	44
LOC_Os09g23550	159	145	184	165	142	161	174	168	159	168	146	134
LOC_Os06g43850	163	143	166	157	164	162	172	171	172	151	163	144
LOC_Os03g22960	1	0	1	1	1	1	1	1	1	1	1	1
LOC_Os01g66720	0	0	0	0	0	0	0	0	0	0	1	1
LOC_Os08g31810	91	69	76	98	84	83	69	76	104	99	69	83
LOC_Os07g43140	1	1	0	0	0	0	0	1	1	0	0	0
LOC_Os06g09860	3	2	3	2	2	2	3	2	3	2	1	2
LOC_Os07g42790	0	0	0	0	1	1	0	0	1	0	0	0
LOC_Os05g46490	26	20	20	29	23	25	20	20	23	32	19	22
LOC_Os11g36410	0	1	0	1	1	0	1	0	0	1	0	0
LOC_Os08g43630	6	5	4	10	6	8	3	4	7	11	7	6
LOC_Os09g07390	0	1	1	1	1	2	0	0	1	0	0	0
LOC_Os07g12170	37	34	33	46	43	46	33	37	42	51	39	45
LOC_Os04g49194	2	0	1	3	3	1	1	2	3	3	0	1
LOC_Os05g02640	4	5	4	4	4	4	4	4	4	5	4	4
LOC_Os02g32430	14	15	15	18	16	15	16	17	19	18	12	15
LOC_Os04g34940	22	25	20	23	26	22	25	25	27	20	20	23
LOC_Os07g38060	2	3	3	3	3	3	3	3	3	3	3	2
LOC_Os01g65610	1	2	2	2	2	2	2	2	3	2	2	2
LOC_Os08g26840	8	7	6	6	6	7	6	6	9	6	4	7
LOC_Os02g44720	1	1	3	1	1	0	0	0	0	1	1	2
LOC_Os11g12300	4	1	2	3	3	1	2	2	2	3	1	1
LOC_Os11g06200	1	1	1	1	1	1	1	1	1	1	1	1
LOC_Os11g29670	10	10	7	10	12	9	7	7	7	13	10	12
LOC_Os12g40180	1	2	21	0	1	1	1	0	1	1	3	5
LOC_Os08g10030	23	22	20	25	24	21	20	23	23	27	19	18
LOC_Os03g20560	4	6	4	4	3	4	3	4	4	5	3	5
LOC_Os04g07830	0	1	0	0	0	0	0	1	0	0	1	1
LOC_Os08g41210	20	15	17	21	16	18	14	20	23	20	14	16
LOC_Os01g14800	0	2	1	1	1	1	1	1	2	0	1	1
LOC_Os07g49390	3	3	2	3	3	3	2	3	2	2	3	4
LOC_Os02g56334	3	3	2	4	3	3	3	3	3	2	2	2
LOC_Os11g25220	0	0	0	1	1	0	0	0	1	0	0	0
LOC_Os02g27950	29	25	28	31	26	27	24	24	30	32	27	27
LOC_Os04g53180	1	1	0	1	0	0	1	1	0	0	1	1
LOC_Os08g23930	17	15	17	20	17	18	17	17	17	21	16	18
LOC_Os09g24590	4	3	3	5	4	4	3	4	4	6	4	4
LOC_Os07g47940	20	18	15	14	18	3	9	11	10	13	6	17
LOC_Os03g36960	29	36	26	19	28	19	31	28	35	11	14	21
LOC_Os06g39748	33	27	23	14	23	13	19	24	22	20	14	14
LOC_Os02g44690	98	83	80	97	81	95	80	91	104	85	69	78
LOC_Os12g41430	41	52	37	36	43	33	46	43	46	35	36	40
LOC_Os09g09370	1	1	0	1	1	1	1	1	1	1	1	1
LOC_Os02g23900	2	1	1	0	0	0	0	0	2	0	0	1
LOC_Os09g01610	1	1	1	1	1	1	1	1	1	0	1	1
LOC_Os08g28670	67	102	92	82	94	75	81	88	85	82	81	71
LOC_Os01g27730	13	14	17	14	15	19	16	20	17	18	16	16
LOC_Os04g54620	7	14	11	10	23	10	7	14	1	13	34	25
LOC_Os01g32439	7	5	5	9	6	7	5	7	7	8	5	7
LOC_Os03g61090	122	116	116	131	119	132	76	70	60	177	168	183
LOC_Os02g51130	5	4	4	5	6	4	5	5	5	5	5	6
LOC_Os04g05770	1	1	1	1	1	0	1	0	0	1	1	1
LOC_Os07g44740	51	48	47	69	55	67	53	66	62	57	58	78
LOC_Os01g11130	0	1	0	0	0	0	1	2	1	0	0	0
LOC_Os11g34180	30	34	31	29	41	32	37	39	42	29	31	27
LOC_Os05g48540	0	1	0	0	0	0	1	0	0	0	0	0
ChrUn.fgenesh.mRNA.32	0	0	0	0	0	0	1	0	0	0	0	0
LOC_Os03g09270	23	21	18	18	16	17	17	17	17	16	16	18
LOC_Os03g21630	21	23	17	17	20	17	25	24	27	16	15	20
LOC_Os02g39660	1	0	0	1	1	0	1	1	1	1	0	0
LOC_Os08g39990	15	16	19	12	16	13	19	21	24	14	15	14
LOC_Os02g47450	6	5	5	5	5	5	5	5	6	5	4	5
LOC_Os03g55230	0	0	0	0	0	0	0	0	1	0	0	0
LOC_Os12g40279	12	12	10	13	11	12	12	12	12	13	14	13
LOC_Os10g21890	12	12	12	11	12	11	11	12	12	13	10	11
LOC_Os05g02740	14	13	10	18	16	16	16	14	15	14	16	14
LOC_Os03g56740	6	7	7	6	7	6	6	6	6	7	6	5
LOC_Os11g44810	1234	1109	969	1004	661	614	1248	1200	1652	800	403	662
LOC_Os02g49960	1	1	0	0	0	0	1	0	1	1	1	1
LOC_Os02g41470	42	48	48	43	54	42	56	55	59	43	46	41
LOC_Os10g10980	1	2	2	3	2	1	2	2	3	3	2	2
LOC_Os01g12880	42	39	40	44	41	38	36	39	42	49	33	36
LOC_Os04g58130	4	3	3	3	3	3	3	3	3	4	3	3
LOC_Os09g38730	2	3	1	1	1	1	1	2	1	2	1	2
LOC_Os03g09045	22	27	20	17	21	16	24	25	28	20	21	20
LOC_Os11g20050	18	19	15	12	15	9	27	17	22	23	18	16
LOC_Os01g53340	0	0	0	0	1	0	0	0	0	0	1	1
LOC_Os01g60790	44	50	62	60	48	60	59	65	68	60	69	63
LOC_Os07g10800	16	12	12	8	13	11	13	13	15	19	12	11
LOC_Os02g12930	2	0	1	0	0	0	1	1	1	0	0	1
LOC_Os07g18070	0	0	0	0	0	0	0	0	0	0	0	1
LOC_Os03g59310	87	107	127	128	135	137	116	143	117	132	134	140
LOC_Os03g26960	14	12	13	13	13	14	13	15	15	13	13	13
LOC_Os07g39730	6	4	6	6	5	5	8	7	7	6	5	5
LOC_Os03g14540	7	7	6	5	5	5	4	5	6	5	5	5
LOC_Os10g18920	0	0	0	0	1	0	1	0	3	0	1	1
LOC_Os07g07709	50	54	72	66	61	71	69	70	78	81	81	81
LOC_Os11g04850	2	3	2	2	3	1	3	3	2	3	2	2
LOC_Os07g38010	2	3	1	1	2	2	0	0	2	1	2	1
LOC_Os08g43230	73	80	77	60	78	69	84	76	79	56	79	64
LOC_Os05g33390	14	12	14	15	12	15	12	15	14	15	13	13
LOC_Os02g01350	6	6	10	7	7	8	9	9	11	9	8	8
LOC_Os03g45400	129	156	134	106	153	116	188	195	199	91	112	107
LOC_Os06g43180	5	6	6	5	6	5	7	7	6	5	5	5
LOC_Os01g46060	9	8	8	10	9	9	10	10	11	10	9	9
LOC_Os05g37200	8	8	7	9	10	10	8	9	8	9	7	7
LOC_Os01g12340	14	13	10	13	11	11	9	8	8	15	13	12
LOC_Os02g12740	7	5	5	6	5	6	5	5	7	6	4	4
LOC_Os01g61320	36	48	44	33	61	35	74	76	94	26	29	25
LOC_Os07g10254	0	1	0	0	1	0	1	1	1	0	0	0
LOC_Os03g60380	4	4	3	4	5	4	5	6	3	3	6	5
LOC_Os01g71000	16	14	11	15	12	13	12	12	14	14	10	11
LOC_Os05g41960	0	0	0	0	0	0	0	0	0	1	0	0
LOC_Os06g11308	0	0	1	0	0	0	0	0	0	0	0	0
LOC_Os03g13800	88	95	103	97	110	104	108	125	126	105	102	114
LOC_Os06g22280	0	0	0	0	0	0	2	0	0	0	0	0
LOC_Os05g12630	304	216	226	676	193	469	97	114	138	708	228	255
LOC_Os12g11070	0	0	0	0	0	0	0	0	0	0	1	0
LOC_Os07g41680	10	11	9	8	8	8	11	10	8	10	7	10
LOC_Os06g45100	5	5	4	6	9	6	4	4	4	9	8	6
LOC_Os11g33050	4	4	3	4	4	3	4	3	4	4	5	6
LOC_Os11g45170	1	0	0	0	0	0	0	0	0	0	0	0
LOC_Os09g33920	2	3	2	4	3	3	3	4	4	4	2	4
LOC_Os08g10620	2	2	2	1	1	1	1	1	2	1	2	2
LOC_Os01g10080	32	31	26	26	30	24	22	24	23	34	24	28
LOC_Os02g42430	6	9	8	6	5	6	5	7	6	5	8	7
LOC_Os10g39660	1	1	1	0	0	0	1	1	2	0	1	2
LOC_Os05g30210	2	2	1	3	2	2	1	2	2	2	1	2
LOC_Os08g14000	2	1	1	2	2	2	1	1	1	1	1	0
LOC_Os02g43490	3	1	0	1	2	1	0	2	0	2	1	2
LOC_Os10g05900	1	1	1	1	1	1	1	1	1	1	0	1
LOC_Os08g01330	1	1	1	1	1	1	1	0	1	1	1	1
LOC_Os10g07004	18	18	14	15	19	15	24	22	27	12	16	14
LOC_Os05g34070	422	310	308	387	331	347	271	264	334	459	272	330
LOC_Os07g45740	1	1	1	1	0	1	4	0	1	1	0	2
LOC_Os03g18690	44	39	44	52	47	49	42	46	48	51	42	44
LOC_Os03g42750	16	12	13	16	14	13	13	13	15	17	12	13
LOC_Os01g31580	12	11	10	14	13	12	12	12	12	16	11	11
LOC_Os04g24300	4	3	3	4	4	4	4	4	4	4	4	3
LOC_Os05g41010	3	3	4	3	3	3	4	4	5	4	4	3
LOC_Os06g22550	9	8	8	9	7	8	7	7	9	9	7	7
LOC_Os01g13350	10	11	8	9	9	9	8	8	9	12	9	9
LOC_Os12g34280	6	5	5	5	7	5	6	4	3	6	4	8
LOC_Os09g02770	26	25	36	20	20	13	18	13	23	31	20	38
LOC_Os07g47970	3	3	2	2	2	2	2	2	2	1	2	2
LOC_Os10g27460	1	2	2	0	1	0	2	3	4	0	0	1
LOC_Os03g47540	0	1	1	1	1	0	1	1	1	0	0	1
LOC_Os03g11450	4	3	3	4	3	2	2	3	6	4	2	3
LOC_Os02g53200	0	1	0	0	2	1	0	1	0	1	2	2
LOC_Os08g15322	5	5	4	4	6	3	3	5	3	4	3	4
LOC_Os08g06620	12	13	4	7	4	11	8	10	12	8	4	9
LOC_Os10g25220	0	0	0	0	1	0	0	0	0	0	0	1
LOC_Os06g39260	17	12	13	21	18	13	14	19	16	15	13	15
LOC_Os01g36110	0	0	1	0	0	0	1	0	0	0	0	0
LOC_Os07g35810	1	1	1	1	1	0	1	1	1	1	0	1
LOC_Os12g02380	5	7	10	8	20	9	11	10	9	5	7	7
LOC_Os07g19494	15	13	16	17	14	15	15	16	18	16	15	12
LOC_Os11g01550	1	1	1	1	2	1	2	1	1	1	4	3
LOC_Os10g34380	16	16	16	17	16	18	16	17	19	18	18	17
LOC_Os11g26594	17	16	16	17	16	15	13	13	17	16	15	15
LOC_Os03g02260	9	7	8	13	13	12	9	9	9	14	13	13
LOC_Os07g10400	2	2	2	2	2	2	2	2	3	1	1	1
LOC_Os02g32120	61	58	60	68	60	64	62	66	66	66	53	56
LOC_Os09g38420	29	37	36	27	50	31	42	46	42	30	36	29
LOC_Os09g37060	0	0	0	0	1	0	0	0	0	0	1	0
LOC_Os02g10970	31	31	27	31	32	29	33	33	39	32	29	29
LOC_Os12g01080	15	15	14	20	19	14	15	13	14	16	15	24
LOC_Os04g55190	6	5	4	8	5	7	6	5	6	7	7	7
LOC_Os03g28270	1	1	1	1	1	1	1	1	1	1	1	1
LOC_Os11g14010	48	45	40	51	41	43	42	43	47	52	40	48
LOC_Os07g07210	3	3	2	3	1	1	2	4	3	1	2	3
LOC_Os04g46079	4	4	4	2	4	3	3	5	3	2	3	4
LOC_Os04g32150	19	17	20	25	25	25	18	18	16	25	28	23
LOC_Os06g20620	8	6	7	5	6	5	6	6	7	7	5	5
LOC_Os02g35460	1	1	1	1	3	3	2	1	2	3	1	2
LOC_Os02g56360	37	35	35	36	32	32	33	28	31	35	29	34
LOC_Os07g37810	2	1	2	3	4	3	2	3	3	3	3	2
LOC_Os05g37434	12	10	10	12	12	11	11	10	10	14	10	10
LOC_Os12g29570	25	21	24	24	29	22	19	23	24	25	26	24
LOC_Os01g17040	6	6	5	6	4	5	4	6	7	9	5	7
LOC_Os05g24150	3	2	3	2	2	2	4	3	4	2	2	2
LOC_Os04g36890	13	16	19	17	18	20	22	22	25	20	20	20
LOC_Os04g54310	31	31	23	15	48	36	10	8	6	19	17	21
LOC_Os03g49380	2	2	1	2	2	2	3	2	2	3	2	4
LOC_Os04g54500	24	27	27	22	24	23	36	34	34	20	21	19
LOC_Os02g56550	23	22	21	21	24	24	22	20	23	19	19	18
LOC_Os05g35330	0	0	1	1	0	0	0	0	0	0	0	0
LOC_Os10g36360	0	0	1	0	0	0	0	0	0	0	0	0
LOC_Os12g05650	116	102	108	127	109	117	106	122	148	108	68	96
LOC_Os12g41090	5	6	2	4	3	6	2	2	2	4	3	4
LOC_Os06g45470	1	0	0	1	0	3	0	0	1	1	0	3
LOC_Os11g03730	13	9	13	17	12	10	11	12	17	17	9	8
LOC_Os10g09240	5	7	7	5	6	7	13	15	15	5	9	11
LOC_Os05g49684	14	15	14	6	9	9	10	9	10	8	10	17
LOC_Os01g60420	1	1	1	2	2	2	2	2	2	2	3	5
LOC_Os01g38190	0	0	0	1	0	0	0	1	0	0	0	0
LOC_Os03g15260	4	4	3	4	4	3	3	3	4	4	2	3
LOC_Os09g21689	15	13	10	13	11	13	12	12	13	13	10	13
LOC_Os08g05490	10	11	14	13	13	12	16	17	17	12	12	12
LOC_Os04g33450	0	0	0	0	0	1	0	0	1	1	1	0
LOC_Os05g34240	1	1	0	1	1	1	1	1	1	1	1	0
LOC_Os10g41360	13	12	11	13	12	12	12	10	11	13	11	12
LOC_Os05g24580	9	8	6	8	7	7	7	7	7	9	7	7
LOC_Os12g01140	268	239	284	265	260	209	241	222	247	289	175	179
LOC_Os01g72460	3	3	1	6	6	7	2	2	2	6	6	6
LOC_Os05g41550	151	128	118	175	133	156	128	123	155	167	157	139
LOC_Os06g41590	7	6	5	6	6	6	5	6	7	6	5	6
LOC_Os04g34050	5	5	6	4	3	4	3	2	4	3	4	6
LOC_Os11g47920	51	53	46	46	49	37	39	37	48	57	41	50
LOC_Os08g13900	25	31	19	21	24	29	21	22	23	28	26	29
LOC_Os02g57500	9	7	7	9	8	9	8	8	9	10	7	8
LOC_Os12g05050	437	345	325	416	283	375	343	337	358	346	296	349
LOC_Os05g45750	17	14	14	18	14	15	12	14	16	16	13	16
LOC_Os09g04810	16	15	14	16	14	15	14	16	16	16	13	14
LOC_Os02g04800	13	14	12	11	9	10	9	9	11	10	8	8
LOC_Os01g34520	0	0	0	0	0	1	0	0	0	0	0	0
LOC_Os11g10640	2	2	1	2	2	2	2	1	2	1	2	2
LOC_Os04g39970	29	29	23	22	29	23	32	30	31	23	21	20
LOC_Os02g36740	78	74	77	44	43	50	77	86	96	37	34	48
LOC_Os01g66940	14	14	13	15	14	16	10	11	12	15	15	18
LOC_Os11g04440	8	7	7	5	5	5	5	5	6	6	5	5
LOC_Os08g42210	13	13	12	20	17	14	6	10	9	12	7	11
LOC_Os07g01140	23	21	22	27	24	22	22	19	22	27	22	22
LOC_Os08g42268	47	45	47	52	48	45	44	44	58	53	43	48
LOC_Os06g20550	0	0	0	0	0	0	1	1	0	0	0	0
ChrUn.fgenesh.mRNA.76	1	0	0	1	0	0	1	1	2	0	1	1
LOC_Os07g39840	14	11	10	13	11	10	9	10	10	12	10	10
LOC_Os03g25420	3	2	2	3	2	3	3	2	2	3	2	2
LOC_Os03g21030	16	15	25	10	7	10	9	10	14	11	8	13
LOC_Os07g01850	6	6	6	6	5	6	6	6	6	7	5	7
LOC_Os07g27780	32	35	26	31	30	27	26	27	27	33	20	22
LOC_Os01g42210	1	1	0	5	7	8	7	5	9	0	1	0
LOC_Os03g22490	49	47	45	44	59	43	33	31	30	65	41	40
LOC_Os05g07130	258	247	282	269	265	244	246	235	237	314	264	214
LOC_Os04g01320	4	4	4	3	5	3	3	2	3	4	3	3
LOC_Os06g04290	70	68	83	98	88	96	82	91	86	88	93	95
LOC_Os03g03130	51	53	48	49	49	51	51	58	64	54	45	56
LOC_Os11g10434	1	1	1	1	1	0	1	1	1	0	0	1
LOC_Os09g26540	11	11	10	13	10	10	9	10	12	13	10	11
LOC_Os05g16315	1	1	1	0	1	1	1	2	1	1	1	1
LOC_Os04g59590	3	3	3	4	3	3	3	3	2	3	4	3
LOC_Os02g51080	1092	1252	1280	1304	1382	1498	1164	1120	921	1355	1602	1443
LOC_Os02g09630	0	0	0	0	0	0	0	0	0	0	1	1
LOC_Os03g51230	2	2	2	2	2	2	3	3	4	2	2	2
LOC_Os04g47650	11	10	12	7	14	10	12	15	19	9	15	15
LOC_Os12g39420	60	57	51	39	37	37	58	62	75	31	30	33
LOC_Os02g01250	36	38	30	40	39	39	37	35	43	38	38	35
LOC_Os09g24820	37	40	36	39	41	36	45	41	41	47	42	47
LOC_Os07g38620	144	132	132	145	134	148	142	144	167	127	140	130
LOC_Os03g19530	10	9	10	12	11	11	11	10	12	13	11	11
LOC_Os02g36250	0	0	0	1	0	0	0	1	0	0	1	0
LOC_Os06g49070	42	42	41	26	46	29	39	45	39	22	36	29
LOC_Os04g57819	5	4	4	6	4	4	3	4	5	5	3	5
LOC_Os06g21230	3	2	2	1	2	2	2	3	2	2	1	2
LOC_Os05g51470	8	4	3	16	30	8	4	4	9	11	15	4
LOC_Os03g47280	0	0	0	0	0	0	0	0	0	0	0	1
LOC_Os10g40360	3	1	1	3	3	2	1	1	3	3	3	5
LOC_Os05g08600	24	25	19	24	23	20	22	19	21	24	20	23
LOC_Os11g45190	8	9	9	11	9	9	6	5	5	6	2	3
LOC_Os06g50530	18	12	6	18	15	14	15	17	21	9	10	12
LOC_Os11g38370	0	0	0	1	0	0	0	0	0	0	0	0
LOC_Os05g42080	4	2	0	2	0	1	1	4	1	4	1	2
LOC_Os12g35700	1	1	1	1	1	1	1	2	0	2	1	1
LOC_Os11g48020	53	42	33	69	67	70	31	39	44	73	62	65
LOC_Os03g19760	158	164	168	192	187	198	150	144	131	197	235	184
LOC_Os03g01230	10	8	7	10	9	9	9	10	9	10	7	11
LOC_Os01g21320	28	23	20	35	26	26	21	25	35	34	21	25
LOC_Os09g07770	1	0	0	0	0	0	0	0	1	1	1	1
LOC_Os03g52450	22	25	18	21	21	21	16	19	22	24	20	23
LOC_Os12g02390	8	11	10	11	10	11	10	9	10	12	8	9
LOC_Os08g15500	29	28	32	26	34	30	32	38	33	28	32	28
LOC_Os01g73060	2	3	2	4	3	2	3	4	3	2	3	4
LOC_Os01g11120	20	19	20	17	17	17	19	19	18	17	15	17
LOC_Os06g16330	29	26	22	27	24	26	27	27	30	26	22	26
LOC_Os03g26990	1	0	1	0	1	0	1	0	1	1	1	1
LOC_Os04g33900	8	6	6	9	7	8	6	7	7	10	6	9
LOC_Os01g47460	10	9	9	10	11	11	9	8	10	11	12	8
LOC_Os06g03570	14	16	14	10	11	9	14	15	17	9	8	9
LOC_Os03g10670	1	0	1	0	1	1	2	2	2	1	0	0
LOC_Os11g32650	0	1	0	0	0	1	0	0	1	3	2	3
LOC_Os06g36740	17	14	11	14	11	15	14	12	14	16	12	12
LOC_Os09g39670	29	24	18	33	31	36	24	29	26	31	32	26
LOC_Os12g01680	15	14	15	17	15	17	18	14	21	14	12	12
LOC_Os04g32310	2	2	1	1	1	1	1	1	1	1	1	1
LOC_Os11g32750	8	8	7	7	6	8	6	5	5	10	6	7
LOC_Os06g06410	12	11	12	12	13	12	9	13	11	14	14	15
LOC_Os10g08879	12	13	13	13	9	12	16	15	16	11	10	10
LOC_Os11g35710	23	19	19	19	16	16	15	15	15	20	17	19
LOC_Os10g24100	6	5	7	9	6	6	6	7	7	7	8	6
LOC_Os05g45875	1	1	1	1	1	1	1	1	1	1	1	1
LOC_Os07g11710	0	1	0	0	1	0	0	0	1	1	1	0
LOC_Os02g51050	0	0	0	0	0	0	1	0	0	0	0	0
LOC_Os02g09460	112	93	97	133	106	116	86	82	95	133	111	107
LOC_Os07g49470	5	5	4	4	4	5	3	3	4	5	4	5
LOC_Os06g46480	0	0	0	1	0	0	0	0	1	1	0	0
LOC_Os12g38620	14	14	13	13	13	12	13	13	14	15	13	13
LOC_Os04g27830	1	1	1	0	1	0	0	1	1	0	0	0
LOC_Os10g25800	0	1	0	0	1	0	0	1	1	0	0	0
LOC_Os07g37130	1	1	1	1	1	1	1	1	2	1	1	1
LOC_Os05g15620	4	1	1	1	1	0	1	3	2	1	0	1
LOC_Os10g20630	46	42	40	48	46	44	39	45	49	49	38	45
LOC_Os12g40390	0	1	0	0	0	1	1	1	1	0	1	1
LOC_Os09g39700	6	7	5	6	7	6	7	7	7	5	5	5
LOC_Os03g56944	3	5	5	6	9	7	4	3	4	6	7	9
LOC_Os06g48700	5	4	4	5	5	5	5	5	6	5	5	4
LOC_Os09g02700	100	100	110	117	107	111	94	111	118	117	101	100
LOC_Os04g25800	4	3	4	5	6	6	3	3	4	7	4	5
LOC_Os05g46530	0	0	0	0	0	0	0	1	0	0	0	1
LOC_Os03g47990	2	3	2	3	2	3	1	1	1	3	3	3
LOC_Os05g34650	179	176	191	194	269	245	169	147	96	225	366	286
LOC_Os05g24930	2	2	2	2	2	2	2	2	2	2	2	1
LOC_Os07g02590	1	1	0	2	1	1	1	1	1	2	1	1
LOC_Os01g07630	8	8	6	7	8	7	10	11	8	6	8	6
LOC_Os01g35580	59	61	68	65	69	70	64	64	83	75	66	62
LOC_Os04g37690	78	62	68	92	96	74	76	79	97	98	70	70
LOC_Os06g45690	1	0	0	1	1	1	1	1	1	0	0	1
LOC_Os05g01590	2	3	3	3	4	3	2	2	3	2	2	3
LOC_Os05g41000	11	10	8	11	10	10	8	8	10	11	8	8
LOC_Os03g10320	0	0	0	0	0	1	0	0	1	1	1	1
LOC_Os12g24084	2	4	3	2	3	2	3	3	2	3	2	3
LOC_Os08g28214	5	4	3	6	4	5	4	4	4	5	4	5
LOC_Os03g50270	566	588	450	514	555	550	499	490	525	539	471	505
LOC_Os01g55270	7	6	5	13	9	10	8	8	9	9	8	11
LOC_Os03g01442	7	6	8	8	7	7	9	7	8	8	7	6
LOC_Os07g34020	1	1	1	1	0	1	1	1	1	0	1	1
LOC_Os04g31630	19	12	17	14	15	22	16	18	14	14	18	22
LOC_Os10g24940	12	11	9	12	9	10	10	11	12	11	10	11
LOC_Os03g44840	6	5	6	5	4	5	8	9	10	5	5	4
LOC_Os01g07090	127	122	122	123	134	130	106	107	112	126	137	123
LOC_Os01g39800	33	30	32	35	37	33	38	35	36	30	35	30
LOC_Os01g08760	6	6	4	7	6	6	5	6	8	5	5	5
LOC_Os03g10010	9	7	7	6	13	10	8	7	10	7	6	5
LOC_Os07g14610	12	11	10	7	9	7	12	12	13	7	7	10
LOC_Os07g22720	16	16	17	19	18	18	16	17	15	19	16	17
LOC_Os06g19170	1	1	1	2	1	1	1	2	1	1	1	1
LOC_Os01g03940	45	38	21	48	41	60	14	19	21	44	34	38
LOC_Os03g22400	16	16	17	17	17	16	15	16	19	18	17	17
LOC_Os07g31390	1	1	0	1	0	1	1	0	1	1	1	1
LOC_Os06g27790	5	5	4	5	4	4	4	4	5	5	3	4
LOC_Os01g62070	38	33	30	58	41	45	28	27	32	72	36	52
LOC_Os01g61070	20	15	11	23	17	25	15	22	20	20	17	24
LOC_Os05g43440	6	6	6	7	6	7	8	7	9	4	4	4
LOC_Os03g51580	3	4	3	3	3	3	3	5	4	5	5	4
LOC_Os09g27940	3	3	3	3	3	4	2	3	3	4	3	5
LOC_Os02g13160	25	27	23	21	22	16	25	23	24	26	24	21
LOC_Os01g58194	3	5	2	5	4	5	3	3	3	4	3	5
LOC_Os05g36210	77	86	92	76	108	91	15	2	6	111	105	80
LOC_Os02g52560	5	4	3	7	3	5	4	4	6	7	4	5
LOC_Os06g19690	20	17	19	24	19	20	20	19	26	18	17	19
LOC_Os03g18350	0	0	0	1	0	0	0	0	0	0	0	0
LOC_Os06g05940	3	3	2	2	2	2	2	2	2	3	3	4
LOC_Os12g39210	0	0	0	1	0	0	1	1	1	0	0	0
LOC_Os03g50570	13	13	11	11	10	10	9	10	11	10	10	10
LOC_Os02g54650	19	17	19	18	16	21	18	16	18	21	18	31
LOC_Os01g60000	0	0	1	1	0	0	0	1	1	0	0	0
LOC_Os01g52230	10	11	18	17	15	22	8	8	7	37	20	31
LOC_Os01g04480	2	1	2	2	2	1	2	2	2	2	1	2
LOC_Os02g08480	47	44	40	52	42	49	39	40	48	51	42	39
LOC_Os02g21250	12	10	10	13	11	12	11	10	12	12	11	9
LOC_Os01g02710	128	124	77	151	98	125	113	104	142	135	76	106
LOC_Os06g49800	17	15	17	18	17	17	15	17	18	17	16	16
LOC_Os10g28914	1	0	1	0	0	0	0	0	0	1	0	1
LOC_Os05g24970	53	53	55	70	50	56	52	64	59	57	51	59
LOC_Os10g08400	0	0	0	0	0	0	0	1	0	1	0	0
LOC_Os11g03580	102	87	107	90	81	101	85	79	87	83	88	85
LOC_Os01g03160	8	7	7	7	7	8	6	7	8	8	6	9
LOC_Os06g13570	20	19	16	16	16	16	14	16	18	18	13	16
LOC_Os09g10940	20	15	20	25	19	21	20	20	23	27	18	18
LOC_Os05g49180	34	30	33	35	32	33	34	35	38	34	31	30
LOC_Os06g06470	3	3	3	4	3	3	2	2	2	5	4	3
LOC_Os08g38400	1	1	0	1	1	1	1	1	1	1	1	1
LOC_Os11g43610	10	11	6	8	8	8	7	8	7	9	7	7
LOC_Os12g43590	8	8	10	8	7	8	10	11	11	8	6	7
LOC_Os07g41490	1	3	1	3	3	3	8	6	5	4	2	3
LOC_Os07g38810	1	1	1	2	2	2	1	1	2	2	1	2
LOC_Os01g67870	1	1	2	1	1	2	1	1	1	2	1	1
LOC_Os01g74640	8	6	5	7	4	5	4	6	6	5	4	4
LOC_Os01g16714	2	1	1	4	3	1	2	2	3	3	0	2
LOC_Os06g23370	4	3	4	4	3	4	3	4	4	4	3	3
LOC_Os02g35000	1	1	0	0	1	1	0	0	1	1	1	1
LOC_Os06g09960	0	0	0	0	0	1	0	0	1	0	0	0
LOC_Os06g18020	22	18	27	21	22	19	25	21	22	28	27	22
LOC_Os08g06130	5	6	5	7	6	6	5	5	6	7	5	6
LOC_Os04g46280	178	173	141	170	144	161	166	143	177	142	139	160
LOC_Os04g51440	1	1	0	0	1	1	1	1	1	1	1	1
LOC_Os12g43350	3	2	2	3	4	3	3	2	1	3	2	3
LOC_Os05g23950	2	2	1	3	3	4	2	1	2	2	1	2
LOC_Os06g45900	4	3	3	2	2	3	2	2	1	4	2	2
LOC_Os03g12290	28	35	32	35	29	34	25	20	19	49	34	31
LOC_Os04g30210	1	1	1	2	2	1	1	1	1	1	1	1
LOC_Os01g29390	24	21	17	23	20	19	21	18	21	23	17	20
LOC_Os11g12330	4	2	3	4	4	3	3	4	5	3	2	3
LOC_Os09g27210	33	29	32	32	32	28	29	30	33	30	33	30
LOC_Os04g32060	11	11	9	13	10	10	9	11	13	10	7	7
LOC_Os05g01610	1	1	1	1	1	1	1	1	1	1	1	1
LOC_Os01g02760	4	3	2	3	4	2	3	3	3	3	2	2
LOC_Os12g08980	2	2	1	1	1	1	2	1	2	2	1	2
LOC_Os02g39160	197	184	175	415	315	382	162	166	170	424	350	317
LOC_Os10g20080	1	0	0	3	1	2	1	2	1	1	3	1
LOC_Os05g25860	1	1	1	1	0	0	1	1	1	1	0	0
LOC_Os08g39310	21	22	20	20	20	19	23	24	26	18	19	20
LOC_Os04g58680	0	0	0	0	0	1	0	0	0	0	0	0
LOC_Os08g44380	41	42	39	45	55	42	47	48	52	47	46	41
LOC_Os03g42230	1	0	0	0	0	1	1	1	1	0	0	0
LOC_Os09g17630	2	2	2	3	4	2	4	4	3	3	2	2
LOC_Os03g24220	7	6	5	9	8	8	7	7	8	11	10	9
LOC_Os06g01500	10	10	9	13	12	11	15	17	18	12	10	11
LOC_Os04g44880	0	0	0	0	1	0	0	0	0	0	0	0
LOC_Os08g25060	15	14	13	15	13	14	11	11	13	15	11	13
LOC_Os12g19600	1	2	0	0	0	0	0	0	0	1	0	0
LOC_Os06g19220	3	4	5	8	9	4	4	10	9	5	2	4
LOC_Os06g49140	12	13	14	16	12	14	11	12	13	16	12	13
LOC_Os11g40150	1	1	1	1	2	1	1	1	1	2	1	1
LOC_Os06g49050	0	1	0	0	1	1	1	0	0	1	0	1
LOC_Os02g27210	0	0	0	0	0	1	0	0	0	0	0	0
LOC_Os04g51454	319	326	279	276	278	260	303	302	303	286	246	263
LOC_Os09g35890	1	1	1	2	1	1	1	0	0	2	1	2
LOC_Os11g02640	2	2	2	2	2	2	2	3	3	2	2	2
LOC_Os09g32580	1	0	0	0	0	0	0	0	1	1	0	0
LOC_Os04g55290	90	93	96	91	99	96	91	97	107	103	98	100
LOC_Os02g20380	11	10	10	15	12	13	14	15	17	17	13	14
LOC_Os10g34529	0	0	0	0	0	0	0	0	0	0	1	0
LOC_Os08g21879	8	7	8	9	9	8	10	10	10	9	11	9
LOC_Os02g45344	22	21	21	23	21	20	25	24	25	23	20	20
LOC_Os02g17640	20	14	15	20	19	19	18	17	18	23	18	19
LOC_Os07g39270	42	56	59	34	50	44	67	72	66	29	49	42
LOC_Os01g04950	21	14	14	22	13	15	13	16	21	18	9	15
LOC_Os01g34880	1	1	1	2	2	2	4	3	4	2	2	3
LOC_Os04g57320	12	9	11	12	8	11	10	11	14	10	8	9
LOC_Os02g50810	3	2	2	3	3	3	2	2	2	3	2	2
LOC_Os10g10310	13	16	18	13	20	10	18	15	22	18	18	11
LOC_Os01g57720	25	21	17	32	26	28	14	13	16	34	31	27
LOC_Os01g10450	33	29	20	45	32	43	16	17	22	50	32	34
LOC_Os06g30901	5	3	4	6	4	6	4	5	5	6	6	4
LOC_Os10g20380	14	19	19	17	23	20	19	22	23	17	14	17
LOC_Os03g48050	5	5	5	6	9	7	7	8	9	5	6	8
LOC_Os11g36430	57	50	48	53	54	53	52	52	56	55	51	63
LOC_Os03g04600	8	7	5	8	8	9	7	7	7	8	8	7
LOC_Os02g10500	9	7	5	15	9	9	7	6	9	12	7	6
LOC_Os02g02600	12	11	11	15	12	11	12	13	14	12	9	10
LOC_Os04g40180	32	32	34	36	32	31	37	32	41	29	30	25
LOC_Os01g06760	0	0	0	0	1	0	0	0	0	0	0	0
LOC_Os01g56850	6	5	4	4	4	4	4	5	5	4	3	6
LOC_Os01g55410	5	4	5	4	4	5	5	4	4	5	5	6
LOC_Os11g11100	40	35	22	61	49	47	28	25	27	69	46	46
LOC_Os11g39020	215	167	141	447	315	382	96	101	105	509	371	383
LOC_Os08g04780	7	6	6	7	7	5	6	6	8	7	6	7
LOC_Os06g18150	33	30	30	29	29	34	30	31	32	30	18	19
LOC_Os06g05060	58	53	50	62	60	57	52	49	56	67	51	57
LOC_Os01g56230	29	25	22	32	24	25	23	26	27	30	22	27
LOC_Os03g10870	9	7	5	10	9	9	8	7	8	9	11	16
LOC_Os12g03810	12	10	10	13	9	13	9	10	14	13	13	12
LOC_Os03g19930	48	51	62	53	59	58	61	61	58	53	51	48
LOC_Os11g05810	1	1	1	4	1	2	1	1	1	3	1	3
LOC_Os01g72080	24	17	25	18	21	15	19	17	19	19	14	35
LOC_Os07g26150	0	0	3	0	2	0	3	1	2	0	1	5
LOC_Os06g01980	6	7	8	7	7	7	7	8	8	9	8	7
LOC_Os07g34390	6	7	6	5	5	5	4	5	6	6	5	6
LOC_Os04g19050	0	1	0	1	0	0	2	1	0	0	0	1
LOC_Os07g35130	1	0	0	1	1	1	0	0	1	0	1	1
LOC_Os06g50670	5	6	8	23	11	4	25	28	24	13	13	8
LOC_Os06g17285	19	16	17	18	18	16	13	16	17	19	12	17
LOC_Os08g40860	6	7	5	4	4	5	5	5	8	4	3	5
LOC_Os11g02730	11	9	8	8	13	9	10	10	11	9	10	11
LOC_Os04g10350	6	10	5	2	3	5	8	6	15	3	3	7
LOC_Os07g24090	3	3	4	4	3	3	3	3	4	4	3	3
LOC_Os09g12060	3	4	3	4	1	3	3	3	3	4	4	3
LOC_Os03g19452	10	12	10	5	8	5	8	7	7	8	7	8
LOC_Os07g04180	46	50	46	56	59	58	56	53	51	66	57	49
LOC_Os11g15720	2	2	2	2	4	2	3	4	2	2	2	2
LOC_Os03g62030	48	46	42	38	37	42	44	39	46	37	33	39
LOC_Os05g34550	10	8	6	7	8	8	7	8	10	8	7	8
LOC_Os03g56260	1	1	1	1	1	1	1	1	1	1	1	1
LOC_Os08g35870	5	5	4	7	7	7	6	5	5	7	6	6
LOC_Os06g44270	17	15	16	19	19	16	19	21	26	20	15	18
LOC_Os11g40840	1	1	1	1	2	2	1	2	1	2	2	1
LOC_Os02g38190	52	48	52	54	56	55	47	51	66	69	46	55
LOC_Os12g03410	0	0	0	0	0	0	0	0	1	0	0	0
LOC_Os04g16822	0	13	6	0	7	0	0	0	0	6	0	0
LOC_Os04g45600	126	137	127	116	146	136	122	127	122	127	139	140
LOC_Os06g25560	1	1	1	2	2	1	1	1	1	2	2	1
LOC_Os04g57660	1	1	1	1	1	1	1	1	1	1	0	1
LOC_Os02g51330	7	5	5	5	5	5	5	5	6	6	5	5
LOC_Os07g13660	0	0	0	0	1	1	0	1	0	0	0	0
LOC_Os06g12590	19	15	14	19	14	16	14	13	16	18	12	15
LOC_Os01g66170	84	88	66	82	88	92	84	84	83	85	87	86
LOC_Os12g02094	39	32	38	52	44	47	42	47	51	47	44	34
LOC_Os08g03620	1	1	1	1	1	1	1	1	1	1	1	2
LOC_Os04g02680	6	6	5	7	5	6	4	5	5	6	5	5
LOC_Os01g43040	5	4	4	4	4	3	5	6	6	4	2	3
LOC_Os03g04610	92	88	85	73	76	72	82	81	80	81	80	95
LOC_Os11g04490	12	13	15	12	19	16	21	20	25	16	16	13
LOC_Os09g17840	24	20	25	24	28	26	22	26	30	26	23	21
LOC_Os04g02280	5	5	4	6	4	4	4	4	4	5	5	5
LOC_Os04g16775	155	170	131	127	191	119	147	164	190	161	157	146
LOC_Os05g45990	5	5	5	6	4	5	6	5	5	6	4	5
LOC_Os01g67630	2	1	1	4	2	2	1	1	1	3	2	2
LOC_Os07g07010	6	5	5	7	5	5	5	5	7	6	4	5
LOC_Os07g39400	2	1	1	2	2	2	1	1	2	2	2	1
LOC_Os01g71250	5	5	4	5	4	4	5	3	5	5	3	4
LOC_Os01g64120	5	4	4	4	3	3	3	4	3	10	4	3
LOC_Os01g61350	8	8	7	7	7	7	9	12	10	8	5	9
LOC_Os06g11760	2	1	1	2	4	3	2	0	3	1	2	2
LOC_Os02g40030	59	63	68	48	42	52	55	58	59	45	43	53
LOC_Os01g36120	7	11	9	8	10	10	11	12	12	8	6	13
LOC_Os08g34950	27	23	24	26	25	25	25	27	29	25	22	28
LOC_Os07g22700	15	14	16	14	15	18	14	15	16	17	15	16
LOC_Os09g13630	17	16	15	17	15	17	15	15	16	16	16	16
LOC_Os03g32314	46	45	43	42	37	40	41	37	48	43	39	49
LOC_Os01g33920	0	0	0	0	0	0	0	0	0	1	0	0
LOC_Os04g35610	1	2	1	1	1	1	1	2	1	2	1	1
LOC_Os07g39480	27	22	20	31	22	25	23	25	28	31	22	27
LOC_Os06g23504	8	8	9	8	8	7	8	9	8	9	8	10
LOC_Os10g35530	12	14	10	9	12	9	12	13	15	7	8	9
LOC_Os09g20860	14	15	15	12	13	11	14	14	18	12	11	12
LOC_Os09g07480	1	1	1	1	2	1	1	1	1	1	1	1
LOC_Os02g56880	3	2	2	4	4	4	3	3	3	5	5	5
LOC_Os04g36570	60	57	46	36	35	30	56	52	60	34	24	27
LOC_Os05g39690	13	14	10	12	12	10	12	10	14	12	12	13
LOC_Os01g51220	26	23	27	28	27	26	22	27	27	27	23	23
LOC_Os11g05750	0	0	0	1	0	1	0	0	0	1	2	1
LOC_Os06g51400	15	16	13	18	15	16	15	15	17	22	14	19
LOC_Os11g04150	4	4	2	5	7	7	5	5	6	5	6	6
LOC_Os06g21600	52	50	47	55	53	51	47	46	53	54	43	49
LOC_Os01g59730	6	10	10	8	9	12	9	12	9	10	11	12
LOC_Os06g47330	15	11	14	20	20	20	11	11	12	23	22	20
LOC_Os11g10480	7	6	6	8	8	8	6	8	7	9	7	8
LOC_Os04g41570	16	14	127	13	11	20	26	23	22	15	12	28
LOC_Os01g66020	6	6	5	7	5	5	6	6	6	8	5	7
LOC_Os02g47605	1	1	1	2	1	1	2	1	2	2	1	2
LOC_Os03g02450	11	10	8	11	13	10	11	12	12	13	10	11
LOC_Os04g31940	17	16	15	15	13	16	14	14	15	16	12	14
LOC_Os02g11000	5	4	4	7	5	6	3	2	3	8	6	5
LOC_Os05g45940	22	20	15	25	21	22	21	14	24	22	12	25
LOC_Os09g34330	1	0	1	1	1	1	1	1	1	1	1	1
LOC_Os10g41170	1	1	0	1	1	1	1	0	1	1	1	1
LOC_Os10g35780	0	0	1	0	1	0	0	0	0	1	0	1
LOC_Os03g14334	6	6	4	3	9	4	7	5	5	4	6	4
LOC_Os09g04990	21	21	25	21	20	21	23	24	26	22	20	18
LOC_Os03g58330	17	16	14	19	17	17	17	17	19	20	17	19
LOC_Os01g45250	4	3	3	5	4	4	3	3	6	6	4	7
LOC_Os10g42100	30	30	37	30	26	32	31	33	33	29	28	27
LOC_Os03g12530	18	14	14	34	32	30	13	13	12	41	27	21
LOC_Os05g45310	25	22	21	25	24	22	22	23	25	23	19	22
LOC_Os06g49470	1	1	0	1	0	1	1	0	0	1	1	1
LOC_Os02g19990	0	0	0	1	0	0	0	0	0	0	0	0
LOC_Os10g22170	4	4	7	6	7	7	5	6	5	6	6	5
LOC_Os04g35240	5	4	5	3	3	3	7	8	9	2	2	3
LOC_Os09g38320	5	4	4	4	4	5	3	3	3	5	5	6
LOC_Os01g55890	36	36	30	36	30	33	32	31	38	37	23	30
LOC_Os01g59080	622	660	594	608	589	591	674	668	721	571	490	574
LOC_Os04g54370	1	1	1	1	1	1	1	1	1	1	0	1
LOC_Os05g04130	0	1	0	1	0	0	1	0	1	0	0	1
LOC_Os06g13000	8	10	10	7	10	8	13	15	18	7	6	7
LOC_Os04g22860	12	11	9	12	7	7	7	8	6	11	6	10
LOC_Os12g22660	2	4	3	4	3	3	4	5	7	5	3	4
LOC_Os01g16440	1	2	2	1	0	1	1	2	2	0	2	2
LOC_Os02g34870	1	0	0	1	1	1	1	0	0	0	0	1
LOC_Os01g54800	2	0	2	1	1	0	1	1	1	1	1	1
LOC_Os08g14350	359	384	356	299	353	288	328	299	351	389	281	376
LOC_Os11g01890	30	34	36	34	43	32	40	43	42	38	29	32
LOC_Os02g19140	20	18	15	19	18	18	18	18	21	20	16	18
LOC_Os08g12760	68	62	64	74	62	65	63	61	71	72	58	62
LOC_Os04g43160	7	7	5	5	5	5	6	5	6	5	5	7
LOC_Os12g29350	2	2	1	2	2	2	1	1	2	2	1	1
LOC_Os02g15860	5	6	4	17	10	41	4	4	3	33	27	29
LOC_Os05g34680	22	15	18	20	16	16	15	14	19	17	14	19
LOC_Os01g65904	19	22	15	18	23	13	22	23	24	19	11	16
LOC_Os03g15020	1	1	1	2	2	1	1	1	1	2	1	2
LOC_Os03g50210	5	3	4	5	4	5	5	5	5	5	6	8
LOC_Os01g37180	2	1	1	4	2	2	2	2	3	1	0	2
LOC_Os02g21190	6	5	6	7	7	7	7	6	8	8	5	5
LOC_Os05g33920	1	2	1	2	1	1	2	2	2	1	1	1
LOC_Os01g48370	19	17	18	18	13	18	16	15	22	16	16	27
LOC_Os04g20424	11	11	9	11	11	9	9	9	10	12	10	9
LOC_Os01g59150	20	14	19	20	12	14	14	15	12	16	13	12
LOC_Os06g35890	1	0	0	0	1	0	1	0	1	0	0	0
LOC_Os12g41130	1	3	3	4	2	5	4	3	3	3	3	4
LOC_Os11g29370	96	84	102	110	97	102	94	97	101	121	94	92
LOC_Os02g39600	48	55	64	42	59	44	71	72	72	39	56	47
LOC_Os02g56980	13	13	13	17	15	16	13	14	13	15	14	15
LOC_Os10g42770	11	10	5	16	9	9	6	4	4	11	8	16
LOC_Os03g31594	24	23	21	25	24	23	22	22	23	25	24	24
LOC_Os06g11800	20	19	27	29	18	28	17	23	36	53	15	15
LOC_Os08g43300	2	2	2	1	2	2	2	2	2	2	2	2
LOC_Os01g31680	293	301	287	290	297	299	308	311	319	258	272	251
LOC_Os12g42610	6	5	4	5	5	6	7	6	7	6	8	6
LOC_Os04g47670	2	3	3	1	3	2	4	3	3	2	3	3
LOC_Os02g11750	31	29	33	36	29	32	33	32	33	32	30	29
LOC_Os01g56820	28	25	20	27	24	23	23	21	25	24	19	20
LOC_Os04g17100	23	19	15	44	33	32	21	18	20	53	47	74
LOC_Os04g40840	9	8	10	11	8	11	10	10	12	11	7	9
LOC_Os12g38040	1	1	1	1	1	1	1	0	0	1	1	1
LOC_Os09g28550	7	5	4	7	6	5	6	7	9	7	6	9
LOC_Os05g14800	0	1	1	0	0	0	0	1	1	0	0	0
LOC_Os06g47590	24	24	19	24	19	21	19	20	21	26	22	26
LOC_Os09g24240	3	3	2	2	2	3	3	3	2	2	2	2
LOC_Os02g51020	208	235	246	168	255	156	252	260	243	157	154	140
LOC_Os08g37280	14	14	11	15	11	14	10	11	11	13	9	11
LOC_Os03g03410	16	14	34	14	12	12	16	12	11	17	13	16
LOC_Os03g08810	15	17	14	16	16	16	17	19	17	16	16	16
LOC_Os05g16920	1	0	0	0	0	0	0	0	2	1	0	0
LOC_Os09g09360	12	11	10	13	11	12	10	10	13	14	10	11
LOC_Os08g04320	0	0	0	0	0	0	0	0	0	0	1	0
LOC_Os07g26710	1	0	1	3	0	1	2	3	1	2	2	0
LOC_Os01g52170	51	56	56	81	78	92	54	52	51	101	106	82
LOC_Os03g21060	10	5	5	26	10	14	4	3	8	22	6	14
LOC_Os05g37120	16	15	17	20	16	17	16	16	16	19	15	17
LOC_Os03g07410	19	22	18	17	23	16	21	21	22	18	17	13
LOC_Os11g34390	0	0	0	0	0	0	0	1	0	0	0	0
LOC_Os07g47460	3	5	4	4	3	4	3	3	4	5	4	4
LOC_Os01g56730	5	4	3	4	4	3	4	4	4	5	3	4
LOC_Os10g26730	4	4	3	5	4	4	4	4	5	4	3	5
LOC_Os02g55070	1	1	1	1	0	1	1	1	1	1	1	0
LOC_Os09g24540	176	169	157	182	169	162	156	184	205	153	124	148
LOC_Os11g07100	1	1	1	1	1	1	1	1	1	1	1	1
LOC_Os10g42170	4	3	3	3	2	2	3	3	3	2	3	2
LOC_Os03g38510	3	4	5	6	3	4	4	5	4	5	3	3
LOC_Os04g45665	1	0	0	0	1	0	0	0	1	0	1	0
LOC_Os04g47510	0	0	0	0	0	1	0	0	0	0	0	0
LOC_Os08g33160	10	10	9	10	12	9	9	9	9	15	9	10
LOC_Os12g17480	1	1	1	1	1	1	1	1	1	1	1	1
LOC_Os06g39912	77	63	58	103	83	96	63	57	68	118	73	87
LOC_Os02g38980	57	55	50	52	51	48	61	56	63	56	47	67
LOC_Os01g35590	0	1	0	0	1	1	1	0	1	0	0	0
LOC_Os01g60730	122	132	124	64	54	67	140	144	161	48	40	58
LOC_Os12g18410	0	0	0	0	3	0	0	0	0	0	0	0
LOC_Os07g39510	8	7	7	9	10	8	7	9	9	9	8	8
LOC_Os02g32350	25	19	24	26	23	26	22	23	26	27	22	26
LOC_Os01g61670	123	112	87	149	139	141	66	67	73	187	134	162
LOC_Os11g07700	0	1	1	0	0	1	1	0	0	0	0	1
LOC_Os02g47370	0	0	0	0	0	0	0	0	0	0	0	1
LOC_Os11g10740	1	2	2	1	1	1	2	1	2	1	1	1
LOC_Os08g33820	10038	9585	10170	9519	9467	9234	10963	10054	10364	8763	9585	9283
LOC_Os01g71100	5	4	4	6	5	5	4	5	5	5	5	4
LOC_Os03g49620	33	31	30	22	27	24	36	39	44	23	22	28
LOC_Os01g39750	0	0	0	0	0	0	0	1	0	0	0	0
LOC_Os02g54080	51	49	38	43	43	36	47	45	52	42	37	40
LOC_Os11g07590	0	1	0	0	0	0	0	1	1	1	1	0
LOC_Os06g46980	0	0	0	0	0	1	0	0	0	1	0	1
LOC_Os05g26860	1	2	1	2	1	2	3	1	3	2	2	1
LOC_Os08g09860	184	214	138	131	147	119	175	147	181	151	130	152
LOC_Os04g02100	0	0	0	0	0	1	0	0	0	0	0	0
LOC_Os08g27960	0	0	1	0	0	0	0	0	0	0	0	0
LOC_Os01g53940	2	2	0	1	1	1	0	1	2	3	1	2
LOC_Os02g56090	13	15	10	11	9	9	14	12	13	13	8	10
LOC_Os01g32380	1	0	0	0	0	0	0	0	1	0	0	0
LOC_Os01g67370	11	9	8	12	11	10	8	10	10	12	12	12
LOC_Os02g03010	89	101	89	62	86	82	134	138	129	61	88	99
LOC_Os02g40090	23	19	20	18	18	20	17	19	21	16	19	29
LOC_Os06g30420	3	4	4	3	3	2	6	5	7	3	3	3
LOC_Os10g01820	2	3	2	3	2	3	3	3	3	3	3	3
LOC_Os02g05450	18	17	18	20	20	19	19	17	20	20	18	18
LOC_Os05g46460	42	35	31	41	42	40	29	29	30	50	47	52
LOC_Os02g34410	1	1	1	0	1	1	0	0	0	1	0	1
LOC_Os09g36900	0	1	1	0	0	0	1	1	1	0	0	0
LOC_Os08g43560	311	283	319	343	322	324	323	335	338	339	313	286
LOC_Os08g33750	16	17	10	17	19	18	11	10	12	19	19	20
LOC_Os11g26070	1	1	1	1	1	1	1	1	1	2	1	2
LOC_Os06g40790	0	0	0	0	0	0	0	0	0	1	1	0
LOC_Os02g12420	1	1	1	1	1	1	1	1	1	1	1	1
LOC_Os09g16990	0	0	0	0	1	0	1	1	2	0	0	0
LOC_Os03g53260	0	1	0	0	0	0	0	1	0	0	0	0
LOC_Os11g36440	34	35	33	33	37	33	39	39	42	31	34	34
LOC_Os06g09940	2	4	1	0	3	0	1	1	1	2	0	0
LOC_Os09g38980	11	11	12	10	9	10	12	13	14	9	7	7
LOC_Os07g08790	33	27	29	34	30	26	25	26	29	29	29	33
LOC_Os01g02850	31	33	33	16	18	22	46	38	32	11	12	23
LOC_Os05g19150	5	5	4	5	5	5	6	5	6	4	5	5
LOC_Os03g22560	5	4	4	5	4	4	4	4	4	6	5	5
LOC_Os03g36630	4	3	4	6	4	4	3	3	6	8	3	5
LOC_Os01g70160	18	14	14	15	14	18	16	16	17	15	15	14
LOC_Os03g02440	7	6	5	6	5	6	5	5	5	6	5	5
LOC_Os05g34130	3	3	2	3	2	4	3	3	3	3	3	4
LOC_Os05g48680	2	2	3	2	3	2	3	2	3	3	4	3
LOC_Os06g48460	0	1	1	0	0	0	1	0	0	0	1	0
LOC_Os03g60560	0	0	0	0	0	0	0	0	0	0	0	1
LOC_Os01g60309	28	22	21	33	24	29	27	22	28	34	23	27
LOC_Os04g58380	7	7	7	7	8	6	7	7	9	7	6	8
LOC_Os05g26926	120	127	116	115	136	125	127	145	136	107	123	127
LOC_Os03g11614	3	3	6	11	13	9	6	3	7	15	7	8
LOC_Os11g03130	1	0	0	0	0	0	1	0	1	0	0	0
LOC_Os04g39780	1	1	1	1	1	1	1	1	1	0	0	1
LOC_Os03g60950	41	36	29	31	31	28	28	31	30	32	24	39
LOC_Os03g32630	14	13	17	20	15	18	16	17	16	21	16	16
LOC_Os08g08080	10	10	10	12	11	11	10	11	12	12	11	10
LOC_Os07g38160	6	5	5	7	4	6	6	5	6	5	4	4
LOC_Os12g02370	2	3	1	2	2	3	2	3	2	2	4	3
LOC_Os03g38500	25	20	18	29	23	21	21	18	25	32	22	26
LOC_Os02g38060	11	9	9	10	12	10	9	10	12	11	10	10
LOC_Os10g42970	0	0	0	0	0	0	0	0	0	0	1	0
LOC_Os08g12840	7	7	6	6	7	8	7	8	9	6	6	5
LOC_Os12g03480	3	3	2	4	3	2	2	3	3	4	2	2
LOC_Os08g42940	22	16	6	18	11	19	10	11	9	13	8	16
LOC_Os08g37030	2	2	2	3	2	2	2	2	1	4	3	4
LOC_Os03g59880	32	37	36	35	36	32	33	31	37	43	32	38
LOC_Os01g34090	0	0	0	2	2	0	0	0	0	0	0	0
LOC_Os02g48440	0	0	0	0	0	0	0	0	1	0	0	0
LOC_Os09g32750	6	5	4	6	5	5	4	4	4	5	4	5
LOC_Os04g14250	1	1	1	1	1	1	0	1	0	1	1	1
LOC_Os05g37110	0	0	0	0	0	0	0	0	0	1	0	0
LOC_Os04g47300	9	9	7	11	9	11	8	10	11	8	9	9
LOC_Os01g40190	1	0	0	0	0	0	1	1	1	0	0	1
LOC_Os01g33615	109	104	101	59	68	54	121	123	113	36	54	54
LOC_Os03g55670	84	88	141	28	34	22	165	168	270	17	11	23
LOC_Os05g40960	20	20	17	21	16	25	10	12	15	23	21	17
LOC_Os10g13650	0	0	0	0	0	0	0	0	1	0	0	0
LOC_Os05g50990	1	1	1	1	0	1	1	1	1	1	1	1
LOC_Os07g33630	6	7	7	6	5	6	7	7	7	5	6	6
LOC_Os06g46820	12	11	10	13	12	12	11	11	13	13	12	12
LOC_Os11g04450	0	1	1	1	0	0	1	1	0	0	1	0
LOC_Os07g09914	2	3	3	3	3	3	3	3	3	3	3	3
LOC_Os09g20430	10	11	9	9	11	10	11	10	10	8	8	10
LOC_Os03g09100	28	22	19	30	21	25	21	20	28	29	21	23
LOC_Os05g30900	7	7	5	8	7	8	8	7	8	8	6	6
LOC_Os07g32560	164	160	135	223	218	212	103	101	113	254	211	222
LOC_Os08g41960	1	1	1	1	2	1	0	0	1	1	1	1
LOC_Os02g10760	1	1	1	1	1	1	1	0	1	1	1	1
LOC_Os07g02710	9	7	6	8	8	6	7	8	8	10	7	7
LOC_Os10g05250	1	1	1	2	2	1	1	1	2	3	1	1
LOC_Os03g08800	20	25	17	23	23	26	20	19	24	21	17	22
LOC_Os04g01490	24	21	19	21	18	24	15	18	20	20	19	23
LOC_Os03g58980	2	2	1	2	1	2	1	2	2	2	1	1
LOC_Os07g45439	4	5	4	4	4	5	5	5	5	5	4	5
LOC_Os12g10560	21	21	20	28	20	25	21	22	26	20	20	19
LOC_Os07g10350	8	9	10	10	9	10	11	13	14	9	8	9
LOC_Os04g16832	136	146	80	71	118	83	82	82	96	98	81	116
LOC_Os01g18230	1	1	1	2	2	2	1	1	1	1	2	3
LOC_Os04g52390	27	23	21	36	27	30	20	20	26	40	24	27
LOC_Os12g28300	1	0	0	0	0	0	0	1	0	1	0	0
LOC_Os09g08150	0	0	0	1	1	0	0	1	0	0	0	0
LOC_Os09g40000	46	39	39	50	42	41	38	38	47	51	40	39
LOC_Os11g41710	24	23	19	42	40	41	27	29	24	35	33	42
LOC_Os01g20940	2	2	2	2	2	2	1	1	2	2	2	2
LOC_Os10g34990	0	0	0	1	0	0	0	1	0	0	0	0
LOC_Os06g30750	232	201	157	234	196	220	218	222	240	178	185	198
LOC_Os01g41870	3	3	3	5	3	4	4	4	3	4	4	4
LOC_Os05g30780	0	1	0	0	0	0	0	0	1	0	0	0
LOC_Os12g03630	0	0	0	0	0	0	0	0	1	0	0	0
LOC_Os02g34830	9	6	6	7	7	6	6	8	7	8	7	6
LOC_Os11g30910	3	3	4	4	2	1	3	3	3	4	3	2
LOC_Os03g13000	29	30	25	29	37	31	38	38	36	27	33	30
LOC_Os03g34300	30	25	27	33	31	28	32	30	31	34	30	29
LOC_Os10g26850	119	130	128	134	152	121	153	138	173	167	148	127
LOC_Os02g39010	27	25	26	30	24	30	28	27	31	33	30	32
LOC_Os12g22489	2	5	4	3	7	4	9	7	5	8	6	13
LOC_Os11g43914	0	0	0	1	0	0	0	1	0	0	0	1
LOC_Os10g21860	3	2	3	6	3	3	2	2	4	7	2	4
LOC_Os12g11360	0	0	0	0	0	1	0	0	1	0	0	0
LOC_Os01g62650	17	15	18	21	18	19	16	17	20	23	16	18
LOC_Os05g29150	0	1	1	1	0	1	0	0	1	1	0	0
LOC_Os10g12450	15	20	18	13	16	14	20	23	24	20	14	16
LOC_Os05g46230	42	45	46	43	47	47	48	56	53	46	41	45
LOC_Os12g35590	18	19	14	14	14	14	14	13	14	16	11	16
LOC_Os05g42330	9	7	7	9	10	9	8	10	8	8	9	11
LOC_Os03g24770	0	0	0	0	0	0	0	0	0	0	0	1
LOC_Os05g33270	3	2	3	3	3	4	3	3	4	3	3	2
LOC_Os09g11460	52	76	98	28	24	44	34	30	22	32	22	36
LOC_Os06g10760	15	12	10	18	15	14	13	15	16	18	11	15
LOC_Os02g15750	213	293	327	175	308	207	356	319	216	190	385	294
LOC_Os12g35040	12	12	11	13	13	12	10	11	12	13	11	10
LOC_Os01g25880	27	24	26	27	28	24	33	30	33	25	24	21
LOC_Os02g06400	1	1	1	1	1	1	1	1	1	1	1	1
LOC_Os08g31970	17	12	14	17	17	17	21	20	23	16	15	16
LOC_Os04g37490	0	0	0	1	0	1	0	0	1	1	0	1
LOC_Os03g49720	123	119	137	208	150	179	77	84	74	219	172	154
LOC_Os12g10480	0	0	1	0	0	1	1	0	0	0	1	0
LOC_Os02g13060	99	92	76	90	84	83	82	96	144	77	59	63
LOC_Os06g46438	3	3	2	4	3	3	2	3	3	4	2	2
LOC_Os01g06620	1	0	0	1	1	0	1	1	1	1	1	1
LOC_Os06g20470	2	4	4	3	7	3	4	5	4	6	8	2
LOC_Os10g17990	2	2	2	4	2	3	2	2	3	3	2	2
LOC_Os03g03300	1	0	0	0	0	0	1	1	0	1	0	1
LOC_Os06g37390	0	0	0	0	0	1	0	0	0	0	0	0
LOC_Os04g36590	3	4	3	3	2	2	3	3	3	2	2	2
LOC_Os03g64280	20	21	19	14	20	14	30	28	31	12	15	17
LOC_Os06g02100	3	3	3	3	2	2	3	3	3	4	2	3
ChrUn.fgenesh.mRNA.94	26	6	44	34	43	18	7	17	11	45	28	44
LOC_Os10g25487	3	3	2	3	3	2	2	2	2	3	2	2
LOC_Os06g51100	5	4	4	5	4	5	5	5	5	5	4	5
LOC_Os01g53070	1	1	1	1	1	1	1	1	1	2	1	1
LOC_Os07g15270	1	1	1	1	1	1	1	1	1	1	1	1
LOC_Os02g34860	8	7	5	7	5	8	8	7	6	6	9	9
LOC_Os01g13285	8	10	4	11	11	11	10	13	10	9	14	13
LOC_Os09g08120	0	0	0	1	0	0	1	1	1	0	0	0
LOC_Os06g03530	4	3	3	4	3	3	4	4	5	3	4	3
LOC_Os09g36010	2	2	2	2	2	2	2	2	2	1	1	2
LOC_Os05g45280	30	24	25	29	24	26	24	25	28	28	23	24
LOC_Os10g32540	25	27	25	24	34	24	43	43	45	19	19	18
LOC_Os04g44050	0	1	0	1	0	1	0	1	0	1	1	0
LOC_Os05g11300	4	5	2	1	1	3	4	4	3	2	1	2
LOC_Os01g68960	1	0	1	2	1	2	1	1	1	1	1	2
LOC_Os08g23600	0	0	0	0	0	1	0	0	0	0	0	1
LOC_Os02g12794	44	42	53	63	57	60	52	58	61	66	59	57
LOC_Os05g05670	3	2	2	4	4	4	2	2	2	4	2	4
LOC_Os01g57962	12	12	10	9	9	8	13	14	13	17	14	4
LOC_Os05g47442	18	18	14	13	16	13	18	20	17	15	11	15
LOC_Os02g47430	1	1	2	1	2	2	3	4	2	3	3	4
LOC_Os03g10790	10	9	8	14	10	11	10	10	10	11	9	9
LOC_Os02g45750	7	6	6	4	5	5	5	5	6	5	5	7
LOC_Os02g08018	9	6	7	7	7	8	7	6	7	7	7	7
LOC_Os02g56570	1	0	0	0	0	0	0	0	0	1	0	0
LOC_Os11g31660	0	1	1	1	1	1	1	1	1	2	1	1
LOC_Os04g40660	29	26	24	35	31	29	24	23	27	34	27	32
LOC_Os05g49030	96	106	114	127	123	135	111	125	130	140	134	159
LOC_Os06g43130	40	40	42	40	42	42	37	37	37	41	47	45
LOC_Os07g02900	1	2	1	1	2	0	0	0	1	1	0	1
LOC_Os01g44990	18	16	15	17	15	17	16	17	17	18	15	16
LOC_Os04g52290	7	7	7	7	6	6	8	7	8	7	7	7
LOC_Os01g64790	2	2	3	2	3	2	1	2	2	2	1	2
LOC_Os12g31460	183	204	189	133	217	169	232	226	208	151	197	169
LOC_Os12g07400	8	9	6	2	2	3	2	2	4	3	1	3
LOC_Os06g40030	2	1	1	3	3	2	1	2	2	2	2	2
LOC_Os04g52340	10	8	8	11	6	8	8	7	7	9	6	10
LOC_Os03g01750	352	333	346	242	234	262	400	430	439	179	187	204
LOC_Os04g43420	106	115	121	86	96	91	117	124	124	72	79	78
LOC_Os04g32740	1	0	0	1	1	0	0	0	1	1	0	0
LOC_Os01g64640	8	7	6	9	8	9	5	7	10	11	6	8
LOC_Os04g51280	227	266	248	213	265	227	293	314	299	191	224	232
LOC_Os02g15550	64	61	59	55	65	57	57	66	64	61	54	57
LOC_Os01g06000	3	2	3	2	2	2	3	3	4	2	1	2
LOC_Os05g32330	23	24	24	22	24	21	26	27	31	22	22	20
LOC_Os04g12450	0	0	0	0	1	1	1	0	1	1	0	0
LOC_Os12g06640	15	15	20	16	12	15	14	13	15	17	13	14
LOC_Os05g02970	5	6	5	5	5	5	6	6	6	6	5	5
LOC_Os07g18590	0	1	0	0	0	0	0	1	2	0	1	1
LOC_Os06g38470	59	51	50	63	49	54	50	49	58	62	42	50
LOC_Os01g08840	1	0	0	0	1	1	0	0	0	1	0	1
LOC_Os06g09630	3	4	3	4	3	4	4	4	5	4	4	4
LOC_Os03g50340	11	8	9	13	9	11	8	8	11	11	9	10
LOC_Os02g57850	4	4	3	5	2	3	3	4	5	5	2	4
LOC_Os01g07490	13	12	12	15	11	12	11	12	12	14	13	11
LOC_Os04g50990	38	46	60	55	55	63	51	69	58	57	65	67
LOC_Os06g44050	1	1	1	1	1	0	1	1	1	1	1	1
LOC_Os01g45274	10240	11775	12336	9278	14855	11092	12150	11473	8507	10720	19766	11906
LOC_Os03g06740	35	41	45	37	45	39	49	56	55	32	43	35
LOC_Os02g21230	1	3	1	2	2	1	2	1	1	3	1	1
LOC_Os02g39560	40	38	40	38	40	39	35	35	40	43	32	35
LOC_Os10g38050	0	0	0	1	0	1	0	1	0	0	0	0
LOC_Os01g07700	10	8	8	17	15	14	5	5	6	23	22	20
LOC_Os05g51630	35	27	29	40	31	39	27	25	27	50	35	38
LOC_Os01g41145	1	1	1	1	1	1	1	1	1	1	1	1
LOC_Os04g36900	1	1	0	1	1	0	1	1	0	0	1	0
LOC_Os08g03550	8	9	8	10	8	9	8	8	9	9	9	9
LOC_Os07g35790	1	3	2	0	1	0	2	1	1	0	0	1
LOC_Os03g48000	107	86	73	221	161	198	53	48	49	249	181	210
LOC_Os07g26910	0	2	1	2	4	0	1	3	1	0	0	0
LOC_Os09g27520	0	0	0	1	0	1	0	0	0	0	0	0
LOC_Os05g46280	25	23	22	24	20	23	20	22	25	24	15	21
LOC_Os03g55450	8	10	10	10	11	9	9	8	10	11	9	10
LOC_Os04g51080	7	8	8	9	8	9	6	8	8	10	7	9
LOC_Os03g57340	87	79	99	130	108	112	100	95	97	119	141	165
LOC_Os04g15840	0	0	0	0	1	0	0	0	0	0	0	0
LOC_Os07g10610	87	67	66	81	78	67	60	65	90	91	61	78
LOC_Os02g55020	3	2	2	3	2	2	2	2	2	2	2	2
LOC_Os06g05359	2	2	1	3	2	2	2	2	2	2	3	2
LOC_Os02g48150	5	4	3	4	5	5	4	5	4	7	4	6
LOC_Os01g31310	0	0	0	1	0	0	0	1	0	1	1	0
LOC_Os04g08550	3	2	2	4	4	3	3	4	4	4	3	3
LOC_Os01g69970	19	21	21	23	21	24	21	20	23	23	19	21
LOC_Os07g34190	0	0	1	0	0	1	0	0	0	0	1	0
LOC_Os09g28280	1	1	0	2	2	1	0	1	0	2	3	2
LOC_Os05g37650	17	18	11	25	23	21	20	20	26	19	22	20
LOC_Os06g36990	5	4	4	5	4	4	4	5	5	4	5	5
LOC_Os10g05000	4	4	4	3	2	2	2	2	4	4	2	2
LOC_Os01g59090	122	162	219	94	168	144	175	206	129	112	183	162
LOC_Os09g30160	10	12	9	6	7	9	10	11	6	6	6	9
LOC_Os03g20090	2	2	3	2	1	2	2	1	2	2	2	3
LOC_Os12g42600	7	8	7	7	8	8	7	8	8	8	8	7
LOC_Os12g01970	2	0	1	2	1	1	1	2	1	2	0	1
LOC_Os03g13380	40	33	37	39	35	39	35	36	43	40	32	31
LOC_Os03g12670	667	677	616	615	594	583	679	618	720	695	641	645
LOC_Os12g14930	1	0	1	0	0	1	1	0	1	1	1	0
LOC_Os06g51470	68	71	66	50	73	57	71	77	78	51	64	63
LOC_Os08g42950	7	9	7	8	9	8	8	8	8	9	6	8
LOC_Os05g40290	16	16	14	14	14	12	12	11	14	16	10	11
LOC_Os03g53590	25	23	22	31	27	31	28	24	28	32	27	27
LOC_Os02g30600	38	43	33	34	38	42	64	47	60	41	64	65
LOC_Os09g15775	4	3	10	2	12	6	5	12	8	10	10	8
LOC_Os01g58680	3	5	4	5	4	4	3	3	3	4	5	4
LOC_Os01g59560	2	2	1	2	1	1	1	1	1	2	1	1
LOC_Os04g14220	7	8	6	9	8	10	6	7	6	9	8	11
LOC_Os11g34750	8	8	7	7	6	7	7	7	8	7	6	6
LOC_Os03g21460	24	20	22	29	29	28	27	32	32	32	27	25
LOC_Os04g35910	36	35	31	33	34	32	30	29	31	41	31	35
LOC_Os03g29260	25	23	25	28	25	26	28	26	29	24	25	22
LOC_Os02g02830	118	131	107	131	121	172	123	124	135	143	147	156
LOC_Os08g31410	65	54	58	71	68	61	48	45	44	80	66	60
LOC_Os06g25680	0	0	1	1	0	1	0	0	0	0	0	0
LOC_Os02g37960	3	3	3	3	3	3	4	4	4	3	4	4
LOC_Os01g68290	0	0	0	1	0	0	0	0	0	0	0	0
LOC_Os04g33310	108	105	94	78	53	58	94	85	97	44	28	51
LOC_Os03g11890	24	22	22	26	22	22	26	27	32	25	21	21
LOC_Os03g55530	3	6	1	8	9	8	2	3	3	10	2	7
LOC_Os01g51200	124	116	129	95	87	85	118	124	141	90	76	81
LOC_Os06g16430	11	10	11	11	11	8	6	6	7	13	12	12
LOC_Os04g23830	13	12	12	15	12	14	11	12	13	12	13	12
LOC_Os01g41910	5	5	3	4	3	4	3	3	3	3	3	4
LOC_Os09g24250	14	13	12	13	12	12	12	12	15	15	14	16
LOC_Os03g01330	2	3	3	1	2	2	3	2	4	2	1	3
LOC_Os01g54600	35	35	30	31	24	34	25	24	31	39	20	40
LOC_Os07g43390	7	4	5	11	7	9	6	6	7	8	7	7
LOC_Os05g32850	19	15	16	20	17	18	14	17	21	20	15	17
LOC_Os11g25490	0	1	0	0	0	0	0	0	0	0	0	0
LOC_Os03g27230	16	12	18	13	10	12	18	15	16	12	13	13
LOC_Os03g61040	1	1	1	3	2	2	1	1	1	2	2	2
LOC_Os11g02369	49	52	30	15	122	40	38	42	35	61	45	61
LOC_Os10g16500	4	3	3	3	4	6	4	3	3	4	4	3
LOC_Os07g13890	3	4	2	5	5	5	4	4	4	6	3	4
LOC_Os01g64780	34	30	33	24	26	24	30	28	28	24	25	32
LOC_Os03g14990	41	36	48	51	45	49	45	48	49	56	48	43
LOC_Os03g26120	0	4	0	1	2	1	0	0	1	2	2	1
LOC_Os03g31690	44	41	57	83	79	65	38	28	19	105	71	42
LOC_Os01g68680	15	13	14	21	16	19	14	13	15	23	17	16
LOC_Os02g34840	22	18	15	21	19	20	20	20	20	21	13	18
LOC_Os06g09570	10	9	10	13	13	13	11	12	14	15	14	11
LOC_Os04g47220	153	123	141	275	226	249	170	171	175	300	246	201
LOC_Os06g08080	4	4	4	3	3	3	5	6	7	3	3	3
LOC_Os12g27254	0	0	1	0	0	1	0	0	0	1	0	0
LOC_Os09g01930	20	22	20	17	20	17	16	23	24	20	18	23
LOC_Os06g11310	16	11	9	21	28	23	10	9	5	24	30	25
LOC_Os05g07060	0	0	0	0	0	0	0	0	0	0	0	1
LOC_Os01g04460	4	3	3	4	2	2	3	3	4	3	1	2
LOC_Os01g63250	4	5	5	3	5	4	5	7	6	3	5	4
LOC_Os03g36780	28	25	30	34	28	31	27	29	32	33	27	26
LOC_Os03g52750	7	7	6	7	6	6	6	6	7	7	5	6
LOC_Os03g12360	6	5	7	5	3	5	7	8	9	5	4	5
LOC_Os09g20990	5	3	3	5	5	5	4	5	6	4	4	4
LOC_Os04g55520	54	53	60	50	42	44	58	51	50	50	36	61
LOC_Os02g01960	16	13	13	19	12	16	14	14	19	17	12	15
LOC_Os10g26150	10	8	15	9	15	5	13	11	21	10	6	6
LOC_Os05g44910	15	14	13	15	16	15	13	14	14	19	16	19
LOC_Os10g17454	46	44	43	45	38	39	52	60	67	38	32	31
LOC_Os10g21560	17	11	11	15	14	12	11	13	13	14	13	16
LOC_Os09g32570	1	1	0	0	1	0	0	1	0	0	0	0
LOC_Os05g38180	13	12	14	14	15	14	12	16	18	17	15	15
LOC_Os05g41150	1	2	1	2	2	2	1	2	2	2	2	2
LOC_Os09g11250	2	2	2	2	2	2	2	2	2	3	3	2
LOC_Os10g42196	22	19	18	23	18	22	18	20	22	23	19	21
LOC_Os02g58110	9	7	7	9	9	9	7	10	9	12	10	12
LOC_Os05g02650	13	11	11	15	12	14	11	11	12	14	11	12
LOC_Os06g45060	15	12	11	16	11	11	10	8	14	16	11	15
LOC_Os07g46710	29	27	23	32	29	29	25	29	28	31	20	26
LOC_Os01g02020	8	7	7	10	7	9	7	7	8	10	6	8
LOC_Os04g56720	10	11	10	11	11	10	11	10	10	10	11	9
LOC_Os12g22030	39	38	39	44	39	40	46	49	56	40	30	32
LOC_Os11g41365	7	7	7	6	6	6	4	5	4	7	7	5
LOC_Os06g49620	0	0	0	0	0	0	0	1	0	1	0	0
LOC_Os07g13280	10	9	13	11	11	11	12	13	15	11	12	10
LOC_Os05g41080	2	2	1	1	1	1	1	2	2	2	1	0
LOC_Os01g07340	1	1	1	2	1	1	1	1	1	2	1	1
LOC_Os12g05180	0	0	1	1	0	0	1	0	0	1	1	1
LOC_Os03g01990	6	6	6	7	5	6	6	5	6	6	6	9
LOC_Os07g08500	1	1	1	1	1	1	1	1	1	0	0	0
LOC_Os03g12900	15	14	11	12	10	11	17	15	18	10	11	11
LOC_Os06g43570	26	22	26	30	28	31	26	27	32	28	27	26
LOC_Os02g41710	5	6	5	5	6	4	3	4	4	6	4	7
LOC_Os06g48990	4	5	4	3	3	3	4	3	4	3	2	2
LOC_Os01g34980	0	0	1	0	0	0	0	0	0	0	0	0
LOC_Os04g38260	12	10	13	14	10	12	12	15	16	10	7	8
LOC_Os11g03550	3	2	3	3	2	2	4	3	4	3	2	2
LOC_Os11g33100	11	10	9	11	10	10	11	11	13	11	10	11
LOC_Os09g25810	5	4	2	13	8	18	2	3	1	12	16	15
LOC_Os01g38530	19	19	24	7	8	7	28	32	37	5	5	7
LOC_Os03g16812	0	1	0	0	1	0	0	0	0	0	1	0
LOC_Os01g23630	27	24	25	28	23	32	22	27	26	34	25	32
ChrUn.fgenesh.mRNA.88	4	4	4	4	3	3	4	4	5	4	3	4
LOC_Os01g13470	17	15	16	18	17	18	15	15	17	19	16	16
LOC_Os02g58790	51	58	60	47	69	51	66	69	52	48	81	61
LOC_Os12g02200	28	28	34	26	30	30	24	24	18	39	26	19
LOC_Os05g08560	7	7	7	7	6	7	6	8	9	7	6	7
LOC_Os03g01350	24	21	23	31	22	26	24	27	32	30	27	21
LOC_Os06g04930	0	0	0	0	0	1	0	0	0	0	0	0
LOC_Os10g05290	3	3	3	4	3	3	4	3	4	4	4	2
LOC_Os11g35370	0	1	0	0	0	0	0	0	0	0	0	0
LOC_Os03g03500	3	3	1	3	3	5	2	2	2	5	3	3
LOC_Os07g37150	1	1	0	1	0	1	1	1	0	1	1	0
LOC_Os11g35380	1	1	0	0	1	0	0	0	0	1	0	0
LOC_Os02g06584	49	45	38	44	42	38	38	40	45	49	33	39
LOC_Os04g47990	5	5	3	4	4	5	4	5	5	5	5	5
LOC_Os02g37930	18	22	20	16	16	22	16	19	17	17	18	28
LOC_Os10g04660	2	1	1	1	2	1	1	1	2	2	1	1
LOC_Os05g03610	2	1	1	2	2	2	2	1	2	2	3	2
LOC_Os06g02930	14	14	8	18	18	14	13	12	16	18	11	19
LOC_Os01g21180	56	50	49	69	57	71	52	54	63	57	52	58
LOC_Os01g70980	66	55	66	72	55	63	49	56	63	73	58	57
LOC_Os02g48550	1	1	1	0	0	1	1	1	0	1	1	1
LOC_Os04g01160	2	2	2	2	2	3	2	2	2	3	2	2
LOC_Os09g35990	15	15	15	11	18	14	21	20	19	12	14	15
LOC_Os10g08360	0	0	1	0	0	1	1	0	0	1	0	1
LOC_Os02g55160	8	9	10	11	11	8	9	11	11	11	10	9
LOC_Os11g35420	4	3	3	5	4	4	4	4	5	6	5	5
LOC_Os08g21840	12	13	11	14	11	13	17	16	16	13	11	11
LOC_Os01g37040	12	10	9	15	10	15	6	7	7	15	13	18
LOC_Os04g31790	7	9	6	1	1	0	0	0	1	2	1	1
LOC_Os09g09500	1	0	0	1	1	1	2	1	2	2	0	1
LOC_Os10g10510	1	2	1	1	1	0	1	1	0	1	1	1
LOC_Os04g02620	21	21	17	15	21	17	20	19	12	14	17	15
LOC_Os02g36450	6	5	6	11	7	9	6	5	8	8	4	4
LOC_Os04g31910	28	26	26	25	23	23	20	20	24	32	20	29
LOC_Os05g39530	18	15	18	19	16	18	16	17	18	20	16	15
LOC_Os11g01310	2	2	3	3	2	1	2	1	2	3	2	2
LOC_Os07g11970	1	2	1	5	4	2	3	4	6	4	0	1
LOC_Os05g12170	37	38	37	36	38	38	39	35	41	31	30	34
LOC_Os02g47850	72	69	91	94	83	90	92	92	91	93	88	75
LOC_Os06g42810	19	18	15	19	16	17	16	18	19	18	14	18
LOC_Os08g28240	0	0	0	0	0	1	0	0	0	0	0	0
LOC_Os07g41080	23	25	25	21	31	22	27	27	26	21	28	23
LOC_Os03g19690	12	10	11	12	10	12	10	11	12	12	9	10
LOC_Os06g30660	1	1	0	0	0	0	0	0	0	0	0	0
LOC_Os12g34148	0	0	0	0	0	0	0	0	0	1	0	1
LOC_Os06g37430	9	7	7	9	7	8	6	7	8	10	7	7
LOC_Os08g41420	13	11	8	9	10	10	11	9	11	11	8	10
LOC_Os04g58730	182	214	203	118	151	141	177	183	178	127	134	141
LOC_Os03g05640	1	0	0	0	0	0	0	1	0	0	0	1
LOC_Os07g42000	1	0	0	1	2	0	2	2	3	1	0	1
LOC_Os10g36170	5	3	2	2	7	5	4	5	5	6	4	6
LOC_Os01g58870	59	52	51	41	45	41	59	65	70	49	44	48
LOC_Os01g69010	2	2	2	3	1	1	1	1	1	1	1	1
LOC_Os04g44140	0	1	0	0	0	0	0	0	0	0	0	0
LOC_Os08g14660	8	8	7	8	7	7	7	7	9	7	5	7
LOC_Os09g13290	1	0	0	1	1	0	1	0	1	1	1	0
LOC_Os02g42374	10	8	9	9	8	9	5	9	9	9	7	10
LOC_Os01g41565	54	47	46	47	46	47	47	48	47	48	37	40
LOC_Os02g54130	16	15	14	18	18	18	16	19	19	21	22	27
LOC_Os03g10030	1	1	1	2	1	2	1	1	2	2	1	2
LOC_Os11g05530	5	4	5	4	5	4	7	7	7	4	3	4
LOC_Os06g41090	1	1	1	1	1	1	1	1	1	1	1	1
LOC_Os11g42530	0	0	0	3	1	3	1	2	1	0	2	1
LOC_Os01g70120	0	1	0	1	0	0	0	0	1	1	0	1
LOC_Os11g01800	1	2	1	0	0	0	0	0	1	0	0	2
LOC_Os02g34190	5	3	5	4	4	4	4	3	4	3	3	3
LOC_Os05g03860	120	103	129	141	99	101	86	77	86	155	97	163
LOC_Os12g39090	5	5	4	5	5	4	4	4	5	6	4	6
LOC_Os10g23080	0	0	0	0	0	0	0	0	1	0	0	0
LOC_Os01g12470	8	7	5	7	6	7	5	5	6	8	6	7
LOC_Os06g05720	8	6	5	7	5	6	5	6	6	7	6	6
LOC_Os12g26670	0	0	1	0	0	0	1	0	0	0	0	1
LOC_Os08g02460	6	5	5	8	6	7	4	6	6	8	5	7
LOC_Os10g21290	2	1	0	0	0	0	0	0	3	0	0	0
LOC_Os07g37420	26	30	18	36	33	36	13	15	13	45	37	45
LOC_Os03g12910	119	112	99	135	112	126	85	78	74	141	124	116
LOC_Os07g09310	12	10	7	12	10	10	8	9	13	12	7	10
LOC_Os07g29810	2	2	2	2	1	2	2	2	2	2	1	2
LOC_Os12g33150	4012	3547	3053	5298	4758	5580	3231	3345	4864	5449	3213	4303
LOC_Os02g26700	225	241	261	129	235	140	279	247	197	137	238	195
LOC_Os05g51700	84	93	102	80	119	99	104	122	104	92	103	87
LOC_Os03g53490	11	10	10	9	9	10	11	11	12	10	7	9
LOC_Os02g54730	30	30	28	27	29	26	35	35	37	27	25	27
LOC_Os01g66130	1	0	1	1	1	0	1	1	1	1	1	1
LOC_Os06g13130	0	0	0	0	0	0	0	0	0	0	0	1
LOC_Os01g39860	0	0	0	0	0	0	1	0	0	0	0	0
LOC_Os03g01890	9	8	7	9	7	8	9	8	9	9	9	8
LOC_Os06g46880	10	10	9	10	8	9	9	9	12	12	10	10
LOC_Os08g38020	2	1	1	5	1	3	1	0	1	4	1	2
LOC_Os02g49510	1	1	1	1	1	1	2	1	1	1	1	1
LOC_Os05g31090	1	1	0	1	0	0	0	1	1	1	0	1
LOC_Os01g11470	0	1	0	0	0	1	0	0	1	0	1	1
LOC_Os02g05240	0	1	0	1	2	1	1	1	1	1	1	1
LOC_Os04g41400	1	0	0	0	0	0	1	0	1	1	1	1
LOC_Os06g39230	1	1	1	1	1	1	1	2	2	2	1	1
LOC_Os09g32620	29	27	26	26	22	24	21	22	24	26	23	27
LOC_Os02g51560	1	1	1	0	0	0	1	2	2	1	0	2
LOC_Os02g51414	7	6	6	8	6	6	7	6	7	7	7	9
LOC_Os10g25780	7	5	5	6	7	7	6	8	9	7	6	5
LOC_Os10g02760	7	7	6	6	7	6	6	7	6	6	7	6
LOC_Os07g40880	0	0	0	0	0	0	0	0	0	1	0	1
LOC_Os02g45850	0	1	0	0	0	0	0	0	0	0	0	0
LOC_Os02g14130	62	58	56	64	54	60	54	54	60	61	53	56
LOC_Os09g10760	97	128	119	85	168	94	162	191	177	76	115	101
LOC_Os03g11550	4	3	3	4	4	4	4	3	4	4	4	6
LOC_Os02g45670	67	59	51	105	88	110	30	24	26	130	122	109
LOC_Os06g38710	0	0	0	0	1	0	1	0	0	0	0	1
LOC_Os08g39740	2	2	2	2	2	1	2	1	1	2	2	2
LOC_Os01g32830	57	69	99	41	79	53	123	132	105	37	83	56
LOC_Os03g45170	9	7	7	10	6	7	6	6	6	7	6	9
LOC_Os10g33690	12	9	9	10	8	8	7	9	10	11	7	9
LOC_Os02g22440	0	0	0	0	0	0	0	0	0	0	0	1
LOC_Os03g13790	25	21	21	27	25	23	22	22	25	26	24	24
LOC_Os05g15110	9	14	11	11	12	10	9	12	12	13	10	12
LOC_Os02g09640	0	1	1	0	0	0	1	0	0	1	2	1
LOC_Os02g51070	74	76	67	97	99	102	56	58	52	97	92	84
LOC_Os01g07780	9	9	10	13	14	13	10	11	11	16	15	13
LOC_Os08g35480	62	59	58	79	59	70	60	55	72	73	48	53
LOC_Os03g18264	39	36	38	44	42	37	46	40	52	45	39	32
LOC_Os08g35200	11	9	4	9	4	5	4	2	4	7	10	5
LOC_Os05g47840	4	7	10	1	3	3	5	6	5	4	4	1
LOC_Os03g61970	19	17	17	31	24	24	17	21	23	25	20	20
LOC_Os07g47710	69	66	78	78	81	80	75	88	87	92	73	94
LOC_Os05g04180	10	12	12	13	9	11	10	10	11	15	11	12
LOC_Os11g05600	1	1	0	0	0	1	0	1	0	0	1	0
LOC_Os09g27010	4	4	7	1	2	2	5	5	5	1	1	2
LOC_Os03g12010	22	22	18	20	19	18	18	16	20	22	18	18
LOC_Os03g36439	5	4	4	5	4	6	4	4	5	6	3	4
LOC_Os05g46845	0	0	4	1	0	0	7	8	7	5	15	9
LOC_Os11g33330	25	22	23	27	23	25	24	24	26	22	20	19
LOC_Os01g45060	2	1	1	1	1	1	1	1	1	1	1	1
LOC_Os12g35030	9	9	9	11	9	8	9	9	10	10	9	8
LOC_Os04g53760	1	1	1	1	1	1	1	1	1	1	1	1
LOC_Os04g01230	23	22	20	21	20	23	26	27	28	20	19	17
LOC_Os05g43252	52	56	51	59	54	59	53	59	59	52	44	49
LOC_Os07g14590	22	17	12	15	13	12	19	19	20	16	13	16
LOC_Os03g52370	0	0	0	0	0	1	0	0	0	0	0	0
LOC_Os04g21430	3	3	1	1	2	3	3	2	1	4	1	4
LOC_Os08g15444	18	15	17	21	16	17	17	15	18	19	17	18
LOC_Os02g44940	16	15	11	18	19	16	10	13	13	18	22	28
LOC_Os01g56290	11	11	7	9	10	9	11	11	13	10	9	10
LOC_Os10g22630	1197	1278	1091	1039	987	838	1411	1012	1270	1260	1122	1139
LOC_Os02g39625	2	1	0	1	0	1	0	1	1	1	1	1
LOC_Os12g04930	10	10	9	9	10	9	10	11	11	11	9	9
LOC_Os01g05380	2	2	2	1	0	1	0	1	1	0	0	1
LOC_Os01g24950	10	10	10	11	8	10	10	8	12	12	8	10
LOC_Os01g03040	136	135	137	173	162	176	113	111	125	176	162	146
LOC_Os02g03760	12	12	8	10	9	9	10	10	11	10	9	10
LOC_Os02g45650	23	20	24	30	24	28	23	25	27	25	22	19
LOC_Os05g33520	81	92	85	69	115	94	110	117	119	76	106	115
LOC_Os04g55980	0	0	0	0	0	0	0	0	1	0	0	0
LOC_Os01g60600	0	0	0	0	0	1	0	0	0	0	0	1
LOC_Os03g46090	19	26	27	13	19	16	17	19	21	18	16	12
LOC_Os02g12130	10	11	6	9	6	6	8	7	6	7	11	12
LOC_Os01g67420	0	0	0	0	1	0	0	0	0	1	0	1
LOC_Os01g65992	2	2	1	1	1	1	1	1	1	2	2	2
LOC_Os02g25840	6	7	9	10	6	7	6	8	8	10	8	7
LOC_Os01g49219	21	22	22	22	26	21	27	25	29	23	22	18
LOC_Os12g01030	72	68	47	70	86	83	56	40	69	97	69	74
LOC_Os03g47246	0	0	0	0	1	0	0	0	0	0	0	0
LOC_Os11g25750	0	0	0	0	0	0	1	1	1	0	0	0
LOC_Os02g03110	21	21	23	19	20	20	21	21	24	18	18	21
LOC_Os03g56540	4	4	4	6	6	7	6	5	5	5	4	7
LOC_Os07g40974	57	65	62	55	45	43	55	54	61	59	47	48
LOC_Os06g22140	26	25	27	21	22	21	18	22	22	23	19	21
LOC_Os02g02570	5	5	4	6	6	4	5	5	7	6	4	5
LOC_Os11g38260	155	169	165	153	161	170	133	138	123	162	185	185
LOC_Os04g51786	8	8	7	9	10	8	7	8	8	7	7	8
LOC_Os10g30850	92	85	78	54	48	46	107	103	121	39	26	34
LOC_Os01g61680	5	5	7	4	3	5	4	6	4	4	6	13
LOC_Os12g05410	27	21	24	29	25	27	30	25	34	31	23	26
LOC_Os01g48339	2	2	1	2	2	1	1	1	2	2	1	2
LOC_Os11g04954	10	8	7	11	8	8	6	7	7	8	7	9
LOC_Os01g73120	12	9	9	15	9	11	8	11	10	12	8	9
LOC_Os03g02090	12	9	9	13	10	10	11	9	13	12	8	11
LOC_Os11g38000	6	6	5	6	6	6	5	5	6	7	6	6
LOC_Os05g09360	4	4	4	4	3	4	4	5	4	4	4	3
LOC_Os02g50010	142	149	146	131	131	133	143	146	146	135	123	129
LOC_Os06g01770	35	36	32	33	36	32	37	36	38	32	28	31
LOC_Os06g04070	130	149	133	130	120	165	83	86	87	147	121	135
LOC_Os07g06990	21	28	25	17	27	18	25	27	24	13	18	22
LOC_Os07g35480	1	1	0	2	2	1	1	1	1	1	0	0
LOC_Os02g47870	72	71	65	86	69	72	65	71	69	79	61	64
LOC_Os09g11160	20	25	19	22	24	22	22	21	20	24	24	31
LOC_Os01g69200	1	1	0	1	1	1	1	1	1	1	1	1
LOC_Os05g48620	28	24	26	27	23	25	23	23	25	28	24	24
LOC_Os03g11130	1	0	1	1	1	1	1	1	0	1	1	1
LOC_Os03g10890	18	16	17	19	15	17	17	15	20	19	16	20
LOC_Os07g15190	12	11	8	8	8	6	10	7	7	7	7	9
LOC_Os03g61140	23	26	23	22	19	24	22	24	27	22	16	20
LOC_Os07g37156	1	1	1	1	1	1	1	1	2	2	2	1
LOC_Os03g08500	123	189	183	85	72	134	67	63	59	99	80	134
LOC_Os02g49650	1	1	1	1	1	1	1	1	1	0	0	1
LOC_Os04g39560	19	17	15	20	18	19	14	14	16	24	18	19
LOC_Os06g05640	3	3	4	4	4	3	4	4	5	3	4	3
LOC_Os06g44460	10	10	12	10	11	8	9	10	9	11	10	10
LOC_Os03g36790	14	12	11	14	11	12	11	14	19	14	10	14
LOC_Os06g20030	2	1	2	2	1	2	2	2	2	2	1	2
LOC_Os03g61010	1	0	0	0	1	1	0	0	0	0	1	1
LOC_Os10g30590	2	2	2	1	2	2	2	2	2	2	2	1
LOC_Os05g45330	1	1	1	0	1	1	3	1	3	1	1	1
LOC_Os04g32380	1	1	2	1	1	1	0	0	0	2	0	0
LOC_Os03g63760	2	1	2	3	2	2	2	1	2	3	2	2
LOC_Os06g10660	7	7	6	10	5	7	7	8	8	10	8	7
LOC_Os04g31524	2	2	1	4	4	4	3	3	4	4	3	4
LOC_Os07g35920	3	2	2	3	2	3	3	3	3	4	2	3
LOC_Os05g44630	0	0	0	0	0	0	0	0	0	0	0	1
LOC_Os08g39400	0	0	0	0	0	0	1	0	0	0	0	0
LOC_Os02g09910	2	2	2	2	2	2	2	2	2	2	3	3
LOC_Os02g27760	98	105	109	114	117	109	118	117	124	115	128	130
LOC_Os11g19840	0	0	0	0	0	0	0	0	1	0	0	0
LOC_Os03g43540	1	1	1	1	1	2	1	2	2	1	1	1
LOC_Os04g33080	49	44	45	77	79	79	27	23	20	98	78	74
LOC_Os03g02200	12	14	18	17	16	15	17	16	21	18	18	13
LOC_Os02g16640	71	69	68	95	80	90	95	96	117	85	73	67
LOC_Os05g29750	14	13	13	14	11	10	12	11	12	18	11	14
LOC_Os07g47420	27	28	33	34	34	38	28	35	36	40	32	47
LOC_Os10g18370	4	3	2	5	7	5	4	4	2	14	7	7
LOC_Os06g08280	5	6	4	5	3	4	6	6	6	3	3	4
LOC_Os12g05780	29	30	24	29	26	27	26	25	32	31	27	27
LOC_Os04g58040	2	1	2	1	1	1	3	2	2	2	2	3
LOC_Os01g09660	1	1	1	1	2	0	1	0	2	1	1	0
LOC_Os09g22505	130	160	106	75	129	75	104	107	127	116	98	121
LOC_Os07g36400	2	2	1	4	3	3	2	2	2	4	3	4
LOC_Os07g47250	6	6	4	8	8	9	5	4	5	8	11	8
LOC_Os05g34770	45	44	51	47	42	50	44	49	42	40	45	57
LOC_Os02g09359	5	5	4	6	4	5	4	5	5	5	4	5
LOC_Os05g35410	6	5	5	7	5	7	3	4	4	7	5	7
LOC_Os06g42060	43	48	40	36	41	34	48	46	45	37	42	44
LOC_Os03g18130	1	0	0	1	1	0	1	0	0	2	0	0
LOC_Os07g47640	1876	1964	1966	1576	1756	1775	1962	1877	1341	1695	2232	2034
LOC_Os05g34480	3	3	2	3	3	2	2	3	4	2	3	2
LOC_Os06g47544	32	39	39	30	24	27	41	43	38	33	35	43
LOC_Os05g37225	1	0	1	0	1	1	1	1	1	0	1	0
LOC_Os11g25100	16	16	12	8	12	9	9	9	14	12	9	14
LOC_Os03g64300	11	10	10	12	9	10	10	10	11	12	9	10
LOC_Os11g45750	21	19	16	24	17	20	17	16	19	22	15	18
LOC_Os01g08160	4	4	3	2	3	3	3	3	4	3	3	3
LOC_Os03g42900	26	23	23	26	24	23	22	22	28	25	21	23
LOC_Os07g17280	3	3	3	4	3	3	3	4	4	4	3	3
LOC_Os04g38450	7	7	7	6	6	6	8	8	7	7	7	6
LOC_Os04g43570	0	0	0	0	0	0	0	0	0	0	0	1
LOC_Os06g36390	8	9	6	12	7	7	6	8	9	10	3	8
LOC_Os11g06240	1	1	0	1	0	1	0	0	0	0	0	0
LOC_Os03g20570	8	6	6	7	6	7	7	6	9	7	7	6
LOC_Os08g38460	40	48	33	32	20	26	47	42	64	33	17	38
LOC_Os07g48690	10	11	12	7	8	8	14	15	12	5	8	11
LOC_Os01g41970	0	0	0	0	1	0	1	0	1	0	1	1
LOC_Os09g08480	6	8	7	5	7	5	9	8	7	4	5	7
LOC_Os03g13820	2	2	1	3	2	3	1	1	1	4	3	4
LOC_Os01g21440	53	44	36	49	44	50	39	49	47	51	35	49
LOC_Os07g46340	23	20	18	23	20	21	21	21	19	23	18	19
LOC_Os03g04000	8	6	6	9	9	8	7	6	8	11	7	8
LOC_Os02g56740	10	11	12	12	11	13	11	11	13	14	12	12
LOC_Os05g36160	3	2	2	3	1	3	2	3	3	3	2	3
LOC_Os10g41400	243	266	254	320	335	310	177	210	189	364	340	311
LOC_Os02g02650	0	1	0	0	0	0	0	1	0	0	0	1
LOC_Os12g44000	59	52	43	54	46	46	44	47	49	49	39	49
LOC_Os10g21326	14	7	8	13	17	9	16	7	21	26	21	10
LOC_Os08g05040	0	1	0	0	1	0	1	1	1	1	0	0
LOC_Os02g58380	1	2	0	1	2	1	0	0	1	0	0	0
LOC_Os02g19820	174	160	115	101	90	107	218	231	209	79	85	115
LOC_Os01g65230	47	42	43	50	49	41	42	43	53	55	31	42
LOC_Os04g17650	0	0	0	0	0	0	1	0	0	0	0	0
LOC_Os01g05070	9	12	8	10	10	11	9	10	10	10	8	11
LOC_Os05g46020	5	5	4	6	8	6	8	6	7	8	4	9
LOC_Os09g12530	5	4	3	4	4	4	3	3	5	4	4	3
LOC_Os01g64750	6	4	4	6	5	5	4	5	7	5	4	6
LOC_Os12g40830	37	34	35	42	37	39	36	40	41	37	38	36
LOC_Os01g65970	4	6	6	4	4	4	7	7	8	4	3	4
LOC_Os03g55080	4	2	3	4	3	4	2	3	5	4	4	7
LOC_Os07g23720	8	8	8	11	8	7	8	8	10	11	8	7
LOC_Os07g44660	22	19	24	25	24	22	27	25	28	24	20	18
LOC_Os08g02330	32	29	29	37	34	34	28	29	33	39	30	31
LOC_Os12g05750	0	1	1	0	1	0	0	1	0	1	1	1
LOC_Os07g40550	50	48	52	32	30	31	55	56	57	27	26	29
LOC_Os05g37980	0	1	1	1	0	0	0	1	1	0	0	0
LOC_Os02g55000	7	7	6	9	7	6	7	6	9	7	5	6
LOC_Os10g22590	8	7	7	8	7	8	9	11	9	6	8	8
LOC_Os04g58320	10	9	6	14	8	10	9	7	11	12	9	11
LOC_Os06g45990	2	3	2	2	1	1	2	3	2	1	1	2
LOC_Os07g05174	4	3	3	3	4	5	4	4	5	4	3	7
LOC_Os03g40670	7	5	5	7	8	6	6	5	6	6	6	6
LOC_Os08g28740	8	9	7	8	9	8	7	7	7	10	8	8
LOC_Os01g11860	1	0	0	0	0	0	0	0	1	0	0	0
LOC_Os01g57440	1	1	1	1	1	1	1	1	1	1	1	1
LOC_Os02g26380	1	1	0	1	0	0	2	1	2	0	1	0
LOC_Os08g03410	0	0	0	0	0	0	0	0	0	1	0	0
LOC_Os08g40880	26	25	25	29	26	28	26	28	30	27	24	23
LOC_Os02g50240	115	88	64	153	149	164	94	86	87	141	171	155
LOC_Os02g36590	18	13	5	17	10	22	12	10	17	14	14	21
LOC_Os11g25870	1	0	0	0	1	0	0	0	0	0	0	1
LOC_Os11g01490	65	67	57	59	75	61	51	46	49	72	67	75
LOC_Os07g32590	70	79	68	63	107	67	108	108	114	53	63	52
LOC_Os12g05590	2	3	2	2	3	2	3	3	2	3	2	2
LOC_Os01g03310	211	316	279	179	163	225	232	220	267	293	185	212
LOC_Os08g07330	21	20	18	24	19	18	16	16	20	23	14	17
LOC_Os02g29290	1	2	1	2	3	2	2	3	4	2	2	4
LOC_Os01g65094	14	13	9	8	10	7	10	10	14	6	4	7
LOC_Os03g19200	0	0	2	1	1	1	0	0	0	0	1	2
LOC_Os06g17560	1	0	0	0	0	1	0	1	1	0	0	0
LOC_Os01g26270	0	1	0	1	1	0	1	1	1	1	1	0
LOC_Os02g38250	6	5	7	6	5	5	5	6	6	6	5	6
LOC_Os04g31140	12	15	14	17	14	16	14	15	15	19	15	16
LOC_Os07g44820	68	67	68	65	71	72	41	40	37	80	74	75
LOC_Os03g63440	4	5	6	2	4	2	5	5	5	5	5	4
LOC_Os10g13830	1	2	1	1	1	1	1	1	1	1	1	1
LOC_Os03g53310	27	20	25	31	29	28	26	26	30	34	28	29
LOC_Os07g46220	7	5	5	6	5	5	5	5	5	6	4	5
LOC_Os05g06750	12	12	14	14	12	13	11	13	13	14	13	13
LOC_Os07g08810	7	5	5	7	6	6	4	4	5	8	5	6
LOC_Os09g28019	13	12	12	15	10	13	12	12	16	14	10	14
LOC_Os05g35340	1	0	0	1	1	2	1	1	0	2	2	1
LOC_Os04g43770	60	63	53	63	60	57	63	61	73	61	61	50
LOC_Os07g25430	5117	5310	5132	4110	4790	4413	5231	4889	4183	3869	4721	4667
LOC_Os03g09900	4	3	2	3	2	3	2	3	4	3	2	3
LOC_Os01g55240	6	6	11	5	9	7	7	6	6	6	6	9
LOC_Os01g22090	5	5	4	5	5	6	6	6	6	6	5	6
LOC_Os11g04950	12	11	12	16	13	14	13	14	14	15	13	15
LOC_Os07g30670	156	216	216	35	85	48	359	367	389	15	37	35
LOC_Os02g32814	12	28	16	16	7	13	17	13	15	10	9	13
LOC_Os05g45920	54	68	56	36	51	47	64	65	67	29	42	42
LOC_Os02g02860	25	29	28	26	35	27	34	37	36	24	28	28
LOC_Os01g56330	1	1	8	1	1	1	2	2	1	1	3	4
LOC_Os12g37540	1	1	1	0	1	1	1	0	1	0	1	1
LOC_Os01g22440	6	10	8	11	8	10	12	11	7	10	14	11
ChrSy.fgenesh.mRNA.26	0	0	1	0	0	0	0	0	0	0	0	0
LOC_Os06g47820	0	0	1	0	1	0	1	0	0	1	0	1
LOC_Os06g51220	3650	3714	3441	2994	3091	2949	3746	3724	3675	2686	2546	2562
LOC_Os03g19960	27	27	25	31	27	28	26	26	30	36	28	31
LOC_Os01g14640	2	2	1	3	3	2	1	2	1	2	3	3
LOC_Os01g40340	38	35	35	43	36	38	34	35	39	40	35	39
LOC_Os03g08630	25	20	24	23	17	18	21	21	21	23	15	17
LOC_Os01g16660	17	16	12	16	14	13	13	13	15	16	12	12
LOC_Os03g11020	1	1	1	0	0	1	1	1	1	0	0	0
LOC_Os04g28210	11	10	6	10	9	9	8	8	9	10	8	9
LOC_Os09g19750	6	5	4	6	6	5	4	4	5	6	3	5
LOC_Os03g15390	14	14	14	16	13	15	13	11	13	17	12	14
LOC_Os04g44810	10	8	7	9	8	9	8	7	8	10	7	8
LOC_Os08g27720	60	9	10	10	8	16	13	13	23	29	7	14
LOC_Os01g15310	23	26	28	28	26	24	30	28	33	27	25	28
LOC_Os04g22900	7	8	6	8	7	8	8	7	7	7	7	10
LOC_Os03g13450	1	1	1	1	1	1	1	1	1	2	2	2
LOC_Os04g12540	4	4	3	4	4	3	3	3	4	4	3	3
LOC_Os01g59530	506	545	474	365	360	358	460	447	522	317	247	266
LOC_Os09g30980	1	0	1	1	1	1	1	1	1	1	1	1
LOC_Os01g11520	2	2	2	2	1	1	1	1	2	1	1	2
LOC_Os04g28370	0	0	0	1	0	0	0	0	0	0	0	0
LOC_Os09g32560	19	17	12	12	12	11	13	12	14	14	7	11
LOC_Os02g10200	49	53	41	49	40	46	51	48	64	45	40	53
LOC_Os05g48450	37	36	43	46	45	46	46	47	48	44	45	43
LOC_Os12g36735	0	1	1	0	1	1	1	1	2	0	1	1
LOC_Os05g34670	17	15	28	24	21	25	11	11	11	30	23	25
LOC_Os04g09920	1	1	1	2	1	1	1	1	1	2	1	1
LOC_Os02g14800	8	7	7	9	8	8	7	7	8	9	9	8
LOC_Os01g10350	15	17	17	19	14	16	19	19	23	17	13	18
LOC_Os01g14440	18	14	22	14	11	10	15	17	32	10	7	18
LOC_Os02g07690	7	6	5	4	4	4	7	5	9	4	4	7
LOC_Os10g33680	34	30	34	34	34	34	33	33	35	35	34	33
LOC_Os09g12730	8	7	7	6	7	7	7	6	6	8	7	7
LOC_Os04g26260	0	1	0	0	0	0	0	1	1	0	0	0
LOC_Os07g01940	15	17	15	17	15	16	15	16	17	17	16	15
LOC_Os02g26390	3	2	2	2	2	2	2	2	2	1	1	1
LOC_Os11g28980	7	6	7	7	9	8	6	7	8	8	7	6
LOC_Os03g16690	106	98	124	104	79	101	105	103	120	99	80	107
LOC_Os03g57770	2	1	1	2	1	1	2	2	2	2	0	1
LOC_Os02g36150	12	12	10	16	11	16	17	19	18	14	13	15
LOC_Os02g05770	27	24	21	28	22	25	23	22	27	28	22	23
LOC_Os04g32980	10	9	8	13	10	13	6	7	9	19	7	11
LOC_Os03g29960	19	16	15	20	20	17	22	20	23	20	16	17
LOC_Os03g42730	1	1	1	3	3	2	1	1	1	3	2	1
LOC_Os02g18640	2	2	2	2	2	2	1	2	2	2	1	2
LOC_Os05g41440	36	33	33	39	35	37	35	38	37	32	30	37
LOC_Os01g05600	0	0	0	0	0	0	0	1	1	0	0	0
LOC_Os03g63320	12	11	11	10	10	12	11	13	12	11	9	9
LOC_Os08g01720	0	1	0	0	0	0	0	0	0	0	0	0
LOC_Os09g15170	2	3	2	3	2	2	2	3	3	2	2	2
LOC_Os03g17870	0	0	0	0	0	0	0	0	0	0	0	1
LOC_Os01g64090	18	17	26	17	19	23	25	25	29	21	27	21
LOC_Os06g03165	9	11	7	10	11	8	8	9	8	7	7	8
LOC_Os06g51250	35	34	36	34	30	32	31	32	37	35	33	29
LOC_Os11g32410	1	0	0	1	1	1	1	1	1	1	1	1
LOC_Os02g32610	11	8	10	8	6	6	8	9	9	9	7	7
LOC_Os01g53090	2	4	5	1	3	2	3	2	1	3	1	2
LOC_Os01g68200	2	2	1	2	2	2	2	2	2	2	2	2
LOC_Os03g40880	1	2	1	1	2	1	2	2	2	1	2	2
LOC_Os04g54300	9	9	5	10	7	9	5	4	4	14	7	8
LOC_Os03g50220	1	1	1	1	1	1	1	1	1	1	2	1
LOC_Os09g28620	12	10	8	20	14	18	8	11	10	20	15	22
LOC_Os10g43040	20	17	17	16	20	20	17	19	20	23	16	18
LOC_Os01g62040	21	20	22	17	19	18	22	23	24	20	18	16
LOC_Os05g01300	13	14	17	17	19	18	16	18	15	15	18	15
LOC_Os06g42030	6	6	5	4	4	5	5	6	5	5	4	3
LOC_Os03g17480	5	4	7	5	8	5	8	8	5	4	15	8
LOC_Os02g42530	7	6	5	7	5	5	5	6	7	7	5	5
LOC_Os12g05640	3	2	3	3	2	2	2	3	2	2	2	2
LOC_Os01g08020	4	4	2	28	15	20	2	2	2	43	26	23
LOC_Os04g02500	15	15	14	15	13	14	13	15	17	18	14	15
LOC_Os08g41910	34	35	39	39	41	34	43	40	48	30	26	25
LOC_Os12g28270	19	13	15	23	15	20	18	21	22	22	17	17
LOC_Os10g37230	0	1	1	0	1	1	1	1	1	1	0	1
LOC_Os09g14410	3	2	2	4	4	3	2	3	4	5	2	3
LOC_Os03g56869	49	60	47	38	63	44	53	55	46	37	45	47
LOC_Os01g74500	2	1	2	1	2	1	1	1	2	1	1	1
LOC_Os03g10180	113	101	98	134	122	130	66	66	67	148	127	127
LOC_Os09g38920	2	1	2	6	3	4	1	1	1	6	4	5
LOC_Os08g04390	121	141	126	124	135	148	121	120	107	128	162	157
LOC_Os04g49000	8	7	5	5	5	6	6	7	7	5	5	8
LOC_Os03g47754	3	3	4	5	3	4	3	4	4	4	4	4
LOC_Os11g39300	15	14	14	17	14	17	20	16	18	19	19	18
LOC_Os02g47660	2	2	2	2	2	2	1	1	2	2	2	2
LOC_Os02g06920	17	15	14	18	15	16	14	14	15	17	13	15
LOC_Os01g07300	5	6	5	5	5	5	4	5	5	6	6	5
LOC_Os03g12620	4	3	2	7	5	6	4	4	4	7	4	5
LOC_Os02g43610	0	1	0	0	0	0	0	0	0	0	0	0
LOC_Os01g64630	65	46	54	82	67	66	63	67	87	83	63	75
LOC_Os06g45320	4	1	2	2	3	3	1	2	1	3	0	1
LOC_Os05g03770	0	0	0	0	0	0	0	1	0	0	0	0
LOC_Os10g21784	0	0	0	0	0	0	0	0	0	0	0	1
LOC_Os06g40630	6	7	5	8	5	7	5	5	6	7	5	7
LOC_Os06g10520	2	3	3	2	3	3	3	3	3	3	3	3
LOC_Os02g50620	184	188	241	222	226	247	191	195	175	245	265	214
LOC_Os05g47560	436	411	410	641	521	613	274	264	292	630	517	493
LOC_Os04g26890	0	0	1	1	0	0	0	1	1	1	0	1
LOC_Os03g25869	1	1	1	3	3	3	0	1	0	4	4	4
LOC_Os03g15270	2	5	4	1	1	2	2	3	3	2	3	2
LOC_Os01g58350	1	0	0	1	0	0	0	1	1	0	0	0
LOC_Os08g01760	13	11	10	14	11	11	9	10	11	13	10	9
LOC_Os05g39610	6	6	8	5	3	5	4	5	6	4	7	15
LOC_Os04g47630	13	11	7	7	14	8	6	14	10	9	2	10
LOC_Os06g14390	14	14	12	13	12	13	13	14	16	14	12	13
LOC_Os12g16220	35	26	31	50	34	41	23	23	29	52	37	37
LOC_Os02g48650	6	5	4	4	5	4	3	3	5	5	3	4
LOC_Os05g06980	17	16	16	21	17	20	16	16	20	19	16	16
LOC_Os09g29300	1	1	1	1	1	1	1	1	1	1	0	1
LOC_Os01g43610	0	0	1	1	0	0	0	0	0	1	0	0
LOC_Os06g10200	3	4	3	5	3	4	4	4	5	4	3	3
LOC_Os01g06080	1	1	1	0	1	1	0	0	0	1	0	1
LOC_Os04g12820	25	22	19	26	24	22	20	18	22	31	15	22
LOC_Os04g28250	1	0	1	0	0	1	1	0	0	0	0	0
LOC_Os01g27940	21	18	19	21	18	19	18	20	20	22	19	18
LOC_Os09g23430	1	1	0	0	1	0	0	1	2	2	0	0
LOC_Os10g02630	136	136	122	143	131	120	127	134	149	141	100	119
LOC_Os02g36870	72	54	54	74	56	64	60	61	75	75	52	65
LOC_Os05g01710	108	92	82	99	90	95	77	70	85	103	78	98
LOC_Os06g36320	2	2	1	1	1	1	1	2	1	2	1	1
LOC_Os02g48740	7	7	6	8	6	8	6	6	7	9	8	9
LOC_Os03g55300	0	0	0	0	1	0	1	0	0	1	0	1
LOC_Os01g40620	18	18	18	20	20	17	17	19	21	20	17	17
LOC_Os01g40480	3	4	3	2	3	3	3	3	4	3	3	3
LOC_Os03g12879	3	3	2	3	2	3	4	3	3	3	3	3
LOC_Os04g54510	5	6	4	4	4	4	5	6	6	3	3	5
LOC_Os08g32620	18	18	19	21	17	19	18	19	22	18	16	16
LOC_Os05g35150	0	2	2	2	2	3	3	0	2	2	3	1
LOC_Os06g45220	1	5	1	3	4	1	6	6	9	7	2	1
LOC_Os03g38490	19	21	24	21	18	20	20	21	25	25	21	21
LOC_Os08g24300	13	0	1	4	5	2	1	1	0	4	0	0
LOC_Os05g13760	0	0	0	1	0	0	0	0	0	0	0	0
LOC_Os01g57966	13	14	13	14	17	14	11	13	13	18	15	12
LOC_Os12g35630	108	131	147	120	181	140	170	181	163	117	146	112
LOC_Os04g41850	13	11	10	14	12	14	9	9	10	15	14	12
LOC_Os07g34220	0	0	0	0	0	0	0	0	0	0	1	0
LOC_Os11g34860	23	20	20	22	21	21	19	18	19	27	22	20
LOC_Os01g04100	5	4	4	4	3	4	3	4	5	5	2	6
LOC_Os07g05510	0	0	1	1	1	1	1	1	1	1	0	1
LOC_Os02g44300	11	9	20	2	1	2	11	16	21	1	1	1
LOC_Os10g09930	6	5	3	7	10	8	6	5	3	4	8	8
LOC_Os07g44170	0	0	0	1	1	0	1	1	1	0	0	0
LOC_Os08g44070	0	1	0	0	1	1	0	1	1	0	0	0
LOC_Os02g08410	5	6	5	7	6	6	5	6	6	7	6	6
LOC_Os07g46350	11	12	13	9	8	8	11	10	12	9	7	10
LOC_Os07g24820	0	0	0	0	1	0	2	2	0	0	0	0
LOC_Os03g21740	5	5	5	6	5	6	5	5	5	6	5	5
LOC_Os04g33610	15	19	12	15	17	21	11	14	15	20	18	21
LOC_Os01g04640	1	1	1	0	0	1	1	1	0	0	1	1
LOC_Os06g40650	65	48	59	67	55	52	56	58	72	64	38	47
LOC_Os05g32390	36	41	45	36	44	42	49	50	41	34	53	39
LOC_Os03g18340	3	2	3	3	2	3	3	3	4	3	2	3
LOC_Os04g01470	3	3	3	2	2	2	2	2	2	2	2	2
LOC_Os02g01230	12	12	16	14	12	15	14	15	15	14	13	11
LOC_Os03g40080	0	0	0	0	0	0	1	1	1	0	0	0
LOC_Os06g48760	10	9	10	12	9	10	9	10	11	10	9	10
LOC_Os04g46700	8	9	9	9	9	8	11	12	14	9	9	8
LOC_Os05g14240	146	159	138	28	47	39	171	179	209	15	11	13
LOC_Os07g48290	11	8	14	10	11	10	11	10	13	11	13	20
LOC_Os03g48710	38	32	34	51	35	36	22	25	30	70	30	43
LOC_Os06g06420	6	7	5	4	5	3	6	6	6	5	5	4
LOC_Os06g43590	92	80	73	106	80	100	83	80	91	101	76	95
LOC_Os08g08690	3	0	0	0	0	0	1	0	0	0	0	0
LOC_Os07g27950	16	16	17	19	15	16	13	15	16	18	13	15
LOC_Os12g43120	6	6	6	7	7	7	6	5	6	8	8	7
LOC_Os09g33740	5	6	5	4	4	4	5	5	5	4	4	4
LOC_Os01g60060	1	1	1	1	1	1	1	1	1	1	1	1
LOC_Os03g08350	0	0	0	0	0	0	1	0	1	0	0	0
LOC_Os07g15980	0	0	2	0	0	0	0	0	0	2	0	0
LOC_Os12g42480	0	1	0	0	1	1	1	0	1	1	1	1
LOC_Os02g02720	26	22	21	35	27	30	23	22	25	38	29	32
LOC_Os12g42210	37	35	38	31	40	31	51	53	53	27	34	33
LOC_Os02g57430	14	11	10	13	10	11	14	14	13	12	9	13
LOC_Os07g05800	1	1	2	2	1	2	1	0	1	3	0	2
LOC_Os02g48340	14	14	12	16	15	13	15	16	15	15	14	16
LOC_Os04g31260	0	0	0	1	0	1	1	0	0	0	0	1
LOC_Os06g11135	28	25	21	27	28	24	24	21	20	38	28	43
LOC_Os06g45860	6	7	7	7	6	7	7	7	7	8	7	6
LOC_Os01g70850	2	3	2	3	3	3	2	3	3	3	3	4
LOC_Os03g44660	15	16	16	16	16	17	16	17	14	15	16	18
LOC_Os05g39520	6	5	5	5	4	5	4	5	5	6	4	4
LOC_Os01g71710	4	4	2	3	2	3	4	4	3	2	2	3
LOC_Os02g46980	167	171	159	162	150	158	139	136	124	154	169	173
LOC_Os01g52370	4	3	2	3	2	3	3	2	3	3	2	4
LOC_Os04g51350	5	5	4	3	6	4	8	8	7	3	4	3
LOC_Os02g56950	0	1	1	1	1	1	1	1	1	1	1	1
LOC_Os03g10990	12	10	11	10	11	11	9	11	10	11	10	9
LOC_Os03g17730	59	59	65	51	50	59	59	58	60	55	57	54
LOC_Os06g02440	11	10	11	10	9	11	11	10	13	11	8	8
LOC_Os04g34140	8	7	32	4	4	5	7	7	11	5	5	10
LOC_Os05g47500	0	0	0	1	0	0	0	0	0	0	0	0
LOC_Os06g45640	9	6	7	8	7	7	8	7	8	9	7	8
LOC_Os10g14870	217	234	189	281	272	291	201	194	226	280	212	240
LOC_Os06g24240	0	1	2	1	2	4	2	1	4	5	2	1
LOC_Os06g44150	17	14	15	18	15	15	13	13	15	20	17	17
LOC_Os07g48410	88	87	97	101	82	88	73	62	74	119	74	94
ChrSy.fgenesh.mRNA.47	0	0	0	1	1	0	0	0	0	1	0	0
LOC_Os01g65920	43	47	36	33	35	32	49	48	48	31	33	37
LOC_Os09g13830	1	1	1	1	1	1	1	1	1	1	2	2
LOC_Os06g50600	1	1	0	1	1	1	0	1	1	0	0	1
LOC_Os07g43510	5	5	5	4	4	4	7	6	6	6	6	6
LOC_Os03g08820	16	13	16	17	15	15	15	14	16	18	16	14
LOC_Os09g28160	2	1	1	2	2	2	1	1	2	1	2	2
LOC_Os05g36930	7	3	3	10	4	4	3	4	6	12	5	8
LOC_Os11g06030	34	31	45	31	26	39	43	37	54	28	24	26
LOC_Os09g10204	7	8	7	5	6	5	8	10	8	4	5	11
LOC_Os01g52980	7	6	4	6	4	5	4	4	6	7	4	5
LOC_Os03g07600	3	4	3	1	2	1	4	3	4	1	2	1
LOC_Os11g14160	0	0	0	7	5	7	0	0	0	0	0	0
LOC_Os01g68770	33	31	33	37	37	29	36	33	32	40	35	29
LOC_Os08g22200	17	15	13	13	12	13	11	10	12	14	11	13
LOC_Os09g31190	0	0	0	1	0	1	0	0	0	1	1	1
LOC_Os05g41640	785	883	1180	842	1182	1019	1107	1056	816	791	1477	902
LOC_Os06g06850	0	0	0	1	0	0	1	2	3	0	0	0
LOC_Os03g11380	5	6	4	4	4	4	7	7	8	4	3	4
LOC_Os11g06910	3	3	3	3	3	2	2	3	3	3	2	2
LOC_Os08g05560	2	2	2	2	2	2	1	1	1	2	1	2
LOC_Os04g46170	4	4	5	4	4	4	5	6	5	5	4	3
LOC_Os06g12960	2	2	2	3	3	3	2	1	1	4	3	3
LOC_Os08g14640	14	12	11	15	12	13	12	12	11	15	11	14
LOC_Os02g39070	19	16	19	19	14	17	16	16	19	17	12	15
LOC_Os12g29280	2	1	1	1	1	1	1	1	2	1	1	1
LOC_Os01g32660	59	58	56	59	59	68	56	59	62	57	58	55
LOC_Os05g07790	1	1	1	1	1	1	1	1	1	1	0	1
LOC_Os02g03690	5	5	5	5	4	5	5	5	5	5	4	4
LOC_Os07g02060	2	1	1	3	2	1	1	1	2	3	1	2
LOC_Os12g02640	2	1	1	2	2	2	1	2	2	2	2	2
LOC_Os08g42640	8	7	7	7	5	5	6	6	7	8	6	7
LOC_Os05g19060	1	0	0	2	1	1	1	1	1	1	1	1
LOC_Os08g33630	43	36	29	56	44	49	30	29	32	60	49	49
LOC_Os07g17230	0	0	0	1	1	0	0	0	0	0	1	0
LOC_Os03g11590	12	10	10	10	8	9	9	11	12	10	7	7
LOC_Os10g05780	8	7	9	9	7	8	10	11	10	8	5	5
LOC_Os05g43380	15	14	13	14	13	13	13	13	14	14	10	13
LOC_Os01g13090	10	8	7	12	11	12	13	14	15	12	12	11
LOC_Os02g19550	10	10	7	7	10	8	12	12	13	6	6	6
LOC_Os02g42360	2	4	2	3	3	2	3	2	4	3	4	3
LOC_Os01g09310	6	5	4	6	5	5	3	4	3	10	8	8
LOC_Os01g15229	1	0	0	0	0	0	0	0	0	0	0	0
LOC_Os02g58730	32	27	30	40	29	35	29	32	39	32	29	31
LOC_Os09g09690	0	1	0	1	1	1	1	2	1	1	2	1
LOC_Os09g33670	25	23	20	27	27	23	23	23	22	25	25	22
LOC_Os02g55500	3	0	1	2	2	0	0	1	0	2	1	1
LOC_Os01g66630	0	0	0	0	1	1	0	0	0	1	1	0
LOC_Os06g20530	0	0	0	0	0	0	0	0	1	1	0	2
LOC_Os02g07900	0	1	1	1	1	1	1	1	1	1	1	2
LOC_Os08g39080	53	51	50	50	54	50	48	48	54	51	46	43
LOC_Os08g33640	35	32	30	38	26	30	28	26	32	40	30	40
LOC_Os02g43720	8	6	5	8	7	8	8	9	11	8	6	7
LOC_Os03g02900	1	1	1	1	1	1	2	2	1	1	1	1
LOC_Os12g04590	2	2	2	4	3	5	2	2	2	4	3	5
LOC_Os03g48310	7	7	5	8	6	10	5	5	5	7	7	7
LOC_Os01g65520	5	3	6	4	4	3	3	4	4	4	3	4
LOC_Os02g53120	1	2	1	2	2	2	3	2	2	1	2	2
LOC_Os11g42500	1	1	1	1	0	1	1	1	1	0	1	2
LOC_Os05g38630	30	22	25	30	27	28	23	23	29	32	24	28
LOC_Os01g73900	38	33	38	43	43	36	35	38	39	36	36	35
LOC_Os02g26680	0	0	0	0	0	0	0	0	0	0	0	1
LOC_Os04g31950	13	11	13	12	13	12	11	13	12	12	11	12
LOC_Os07g38800	2	2	2	3	2	2	2	2	2	3	2	3
LOC_Os02g12290	11	11	10	13	11	13	10	11	13	14	11	13
LOC_Os03g28960	8	8	8	9	8	9	8	8	9	9	9	9
LOC_Os11g32940	16	14	11	17	17	14	13	13	15	27	13	17
LOC_Os02g27070	11	12	11	11	14	11	17	17	18	9	10	9
LOC_Os01g24750	19	18	24	21	21	24	20	20	21	21	27	43
LOC_Os04g56790	5	4	5	5	4	6	3	5	5	6	5	6
LOC_Os01g11414	16	17	14	14	13	17	16	19	18	12	14	14
LOC_Os10g30162	0	0	0	0	0	0	0	0	0	1	0	0
LOC_Os03g48440	8	7	5	8	6	7	6	4	6	10	7	6
LOC_Os02g20950	38	38	28	23	23	23	32	29	34	20	19	23
LOC_Os10g43050	65	73	74	73	78	69	91	86	93	65	63	62
LOC_Os01g66379	22	25	21	15	23	17	26	25	23	15	17	19
ChrUn.fgenesh.mRNA.17	3	3	3	2	3	3	2	3	1	2	3	1
LOC_Os07g44640	4	6	5	5	4	5	5	7	7	3	3	3
LOC_Os12g33922	2	0	1	1	2	2	2	0	1	2	1	1
LOC_Os07g25380	1	0	1	0	1	1	0	0	1	0	0	0
LOC_Os04g51390	22	21	18	21	22	24	20	17	20	24	21	22
LOC_Os06g12170	40	35	32	42	40	35	26	23	26	45	27	32
LOC_Os03g18070	29	33	40	49	71	65	21	19	17	80	144	101
LOC_Os04g20230	29	27	30	26	28	29	27	33	35	31	23	32
LOC_Os12g22060	1	1	2	1	1	1	0	1	1	1	2	1
LOC_Os04g14130	19	18	17	18	17	16	18	18	20	18	18	18
LOC_Os02g57965	4	2	1	1	3	3	4	3	4	1	1	1
LOC_Os11g02530	0	0	0	0	0	0	0	0	0	1	0	0
LOC_Os07g34640	43	40	44	39	39	47	42	41	47	40	43	41
LOC_Os08g14610	1	1	0	1	1	1	1	0	1	1	0	1
LOC_Os07g46600	29	33	28	24	36	28	39	40	44	24	23	24
LOC_Os04g10530	2	2	2	1	1	1	2	3	2	0	0	0
LOC_Os01g56590	11	10	9	11	9	11	10	11	11	11	10	10
LOC_Os08g13380	1	1	0	2	1	1	2	1	1	1	1	1
LOC_Os09g15670	2	1	1	3	2	2	3	3	3	2	3	5
LOC_Os07g06490	2	2	1	3	2	2	2	2	3	3	2	2
LOC_Os06g40784	1	0	0	0	0	0	0	0	0	0	0	0
LOC_Os02g10310	47	39	54	54	44	47	42	43	42	60	41	40
LOC_Os01g04500	2	3	2	5	3	2	3	3	3	4	2	3
LOC_Os05g02770	14	12	13	17	15	15	11	13	15	19	14	15
LOC_Os08g43960	7	7	5	5	7	3	4	4	5	5	6	7
LOC_Os03g22510	0	0	1	0	0	0	1	1	0	0	0	0
LOC_Os01g53130	1	1	1	1	1	1	1	1	1	1	1	1
LOC_Os01g22370	2	1	1	3	2	3	1	2	4	4	1	2
LOC_Os03g49830	3	3	3	3	2	4	3	3	4	4	5	6
LOC_Os05g11560	3	2	3	4	4	4	3	3	3	4	4	3
LOC_Os01g40870	27	25	18	29	24	29	19	21	30	22	17	24
LOC_Os08g43090	7	6	6	7	6	6	6	5	6	6	7	8
LOC_Os01g12480	32	38	28	31	35	32	33	32	35	35	35	35
LOC_Os01g41530	1	1	1	1	1	1	1	1	1	1	1	1
LOC_Os11g30130	1	1	1	1	1	2	1	1	1	1	2	1
LOC_Os11g28184	12	18	13	20	30	13	22	16	12	16	12	8
LOC_Os03g55840	1	1	1	1	1	0	2	2	3	0	0	1
LOC_Os02g51060	2	2	2	2	2	3	1	2	1	2	2	2
LOC_Os05g01444	1	1	1	1	1	0	1	1	1	1	1	1
LOC_Os10g03710	0	1	1	1	0	1	1	0	1	0	0	0
LOC_Os02g45120	84	106	88	77	114	79	120	119	117	71	87	84
LOC_Os01g01740	3	3	3	2	2	2	3	3	4	2	1	2
LOC_Os01g20160	0	0	0	1	1	0	0	0	0	1	1	1
LOC_Os11g47574	15	13	10	20	22	19	16	15	14	13	9	11
LOC_Os03g30780	1	1	1	1	1	1	0	0	1	1	1	1
LOC_Os09g25314	19	19	14	17	16	18	12	14	15	16	13	16
LOC_Os10g33770	7	6	6	7	6	6	7	8	8	7	5	6
LOC_Os04g42451	5	3	4	5	6	5	4	7	6	5	4	4
LOC_Os07g39430	57	56	68	53	63	58	55	58	62	58	58	58
LOC_Os07g40040	2	2	1	2	2	2	2	2	2	3	2	4
LOC_Os03g11680	1	1	1	1	1	1	1	1	1	1	1	0
LOC_Os03g20740	4	2	3	6	6	3	2	4	6	7	2	3
LOC_Os01g52470	4	4	3	0	1	1	1	1	1	0	1	0
LOC_Os05g30430	0	0	0	1	1	1	0	1	0	1	1	1
LOC_Os06g30390	21	20	19	22	21	20	23	23	27	21	20	20
LOC_Os03g07090	1	1	2	5	1	1	1	1	2	3	1	1
LOC_Os08g16820	2	2	1	4	6	5	1	2	1	7	6	5
LOC_Os07g47340	30	26	21	28	24	24	22	22	26	32	17	24
LOC_Os05g43680	21	19	14	20	18	18	14	19	21	21	15	19
LOC_Os02g12900	5	5	3	4	4	4	4	4	5	4	4	5
LOC_Os07g13170	14	13	12	13	13	12	13	11	14	13	11	13
LOC_Os07g38930	1	1	1	1	1	1	1	1	1	1	1	1
LOC_Os09g33640	9	9	6	2	4	1	3	3	5	4	1	0
LOC_Os03g30550	15	13	16	15	13	16	14	15	15	16	14	15
LOC_Os01g49710	1	1	1	6	7	6	1	1	1	1	1	1
LOC_Os01g01295	10	10	10	12	11	12	10	11	12	13	11	15
LOC_Os08g29590	14	13	12	14	15	12	13	14	13	15	13	12
LOC_Os01g43430	6	7	5	4	6	6	5	5	5	6	5	7
LOC_Os01g70240	1	1	1	0	0	1	1	1	1	0	0	1
LOC_Os09g39190	2	2	1	1	2	2	1	2	1	1	1	2
LOC_Os03g50320	23	22	22	24	20	22	20	19	21	24	23	23
LOC_Os08g25864	10	11	8	8	11	7	11	12	11	10	7	7
LOC_Os10g38160	0	1	0	1	1	1	1	1	1	0	0	0
LOC_Os10g42230	1	0	0	1	1	0	1	1	1	1	0	1
LOC_Os05g06720	4	4	4	3	3	3	5	5	3	3	5	4
LOC_Os02g49060	1	1	0	2	1	1	1	1	1	2	1	2
LOC_Os06g39080	2	2	1	2	2	2	2	2	2	2	1	2
LOC_Os05g45610	4	3	3	7	6	3	4	3	6	6	2	1
LOC_Os02g24750	25	24	21	22	17	19	19	20	22	24	19	21
LOC_Os03g50390	18	16	14	17	16	16	16	15	16	17	15	15
LOC_Os06g14060	1	1	1	1	1	1	1	1	1	1	1	1
LOC_Os04g56580	6	5	6	6	6	5	7	7	8	6	5	6
LOC_Os10g21630	0	0	0	0	0	0	1	1	0	0	1	0
LOC_Os04g56240	110	85	88	200	172	188	61	54	44	241	211	187
LOC_Os06g04200	3	4	2	4	17	4	2	2	2	6	4	3
LOC_Os02g22190	18	16	13	19	15	16	15	14	17	16	13	15
LOC_Os05g48400	0	0	0	0	0	0	0	1	0	0	0	0
LOC_Os03g63360	322	341	347	349	316	344	322	304	314	329	319	299
LOC_Os01g48290	9	9	9	5	4	6	7	5	7	6	6	6
LOC_Os04g33040	27	25	25	32	26	29	21	26	28	33	26	26
LOC_Os11g05300	1	1	1	1	2	1	1	1	2	1	1	2
LOC_Os01g43844	44	33	27	46	30	37	21	23	42	43	15	26
LOC_Os02g05360	12	12	17	14	10	13	15	14	17	19	13	15
LOC_Os09g24430	0	0	0	0	0	0	0	0	0	0	1	0
LOC_Os02g51610	16	16	15	14	14	15	14	15	18	14	10	11
LOC_Os09g04210	46	43	37	36	33	29	37	37	45	34	24	27
LOC_Os07g17184	26	33	27	14	24	18	33	32	32	15	17	19
LOC_Os12g06190	1	2	3	2	1	3	1	2	2	5	2	3
LOC_Os02g51460	14	13	15	14	15	14	15	16	15	15	15	16
LOC_Os04g44290	4	3	4	3	2	3	3	3	5	3	2	3
LOC_Os04g52460	5	5	4	5	6	6	5	7	6	7	9	6
LOC_Os07g42960	56	53	48	35	38	51	60	57	54	37	55	55
LOC_Os09g28480	23	27	24	20	21	20	23	27	24	17	17	21
LOC_Os03g50510	27	26	31	18	17	19	45	46	55	13	14	14
LOC_Os12g18360	4	3	2	5	4	4	3	3	4	4	3	3
LOC_Os01g53560	3	5	5	4	5	4	5	5	5	4	4	3
LOC_Os10g38610	2	2	1	8	3	6	1	1	2	6	3	4
LOC_Os03g14850	5	4	4	4	4	3	4	3	4	4	3	4
LOC_Os05g34560	4	2	0	4	8	1	18	23	61	5	0	1
LOC_Os06g29430	8	7	7	8	7	6	9	9	10	6	5	5
LOC_Os06g11910	1	1	1	1	1	1	2	1	2	1	1	2
LOC_Os12g18700	15	12	15	12	19	13	13	18	25	15	12	9
LOC_Os04g33440	47	43	38	48	42	41	51	47	48	38	36	38
LOC_Os05g33100	92	78	78	99	92	87	90	92	113	88	74	84
LOC_Os04g39050	5	5	5	4	4	4	6	4	6	6	4	4
LOC_Os04g25960	0	0	0	1	1	1	1	2	3	0	0	0
LOC_Os03g22880	22	22	30	26	25	30	33	38	39	30	28	24
LOC_Os09g37620	118	110	109	116	102	108	115	114	129	90	89	81
LOC_Os03g49230	19	18	14	20	18	17	18	19	18	19	18	19
LOC_Os03g08640	14	13	12	11	11	12	12	12	14	13	12	12
LOC_Os02g57710	65	51	58	75	66	66	60	62	68	80	64	65
LOC_Os03g28289	0	0	0	0	0	1	0	0	0	0	0	0
LOC_Os11g09690	3	3	2	3	3	2	4	3	3	3	1	3
LOC_Os11g22800	3	3	3	5	4	2	5	4	4	5	3	2
LOC_Os06g03910	15	15	13	14	13	13	10	12	13	15	10	14
LOC_Os08g21660	23	23	28	28	27	30	31	32	32	27	28	28
LOC_Os01g42130	0	0	0	0	0	0	0	0	1	0	0	0
LOC_Os02g09670	16	17	11	14	11	11	11	11	14	13	9	12
LOC_Os02g46080	1	1	1	1	1	1	1	2	2	1	1	1
LOC_Os08g31219	54	48	47	52	47	50	47	50	46	54	46	44
LOC_Os03g03980	1	1	2	2	2	2	3	2	1	1	2	3
LOC_Os07g15440	9	11	6	17	14	14	15	16	20	16	11	13
LOC_Os04g29960	1	1	0	0	1	0	1	1	1	0	1	0
LOC_Os01g40570	3	4	4	4	3	4	4	4	5	4	3	3
LOC_Os01g67250	45	39	38	46	36	43	40	38	48	46	38	43
LOC_Os01g12540	12	12	11	13	11	12	11	12	13	13	10	11
LOC_Os12g36850	6	5	4	13	7	4	13	15	20	10	4	6
LOC_Os01g55170	39	30	29	42	33	36	26	28	39	42	25	34
LOC_Os12g37564	0	0	0	0	0	0	1	0	1	0	0	1
LOC_Os03g19390	21	15	11	22	17	18	17	17	22	23	12	20
LOC_Os03g51870	1	1	1	1	1	1	1	1	1	1	1	1
LOC_Os04g25590	1	1	0	1	1	0	1	1	1	1	0	0
LOC_Os07g42700	17	17	17	18	15	14	19	18	19	16	14	15
LOC_Os04g49954	76	69	55	59	58	54	59	71	72	55	42	51
LOC_Os07g49510	2	1	2	3	2	2	2	2	2	2	3	4
LOC_Os08g10010	1	1	0	0	0	0	0	0	0	0	0	0
LOC_Os04g27096	1	0	0	1	0	1	0	1	1	0	0	0
LOC_Os01g71990	16	18	19	16	17	18	20	20	19	14	15	14
LOC_Os03g58790	2	1	2	1	1	1	1	1	1	1	0	1
LOC_Os02g03940	3	3	3	3	4	2	3	3	4	4	3	3
LOC_Os04g23550	1	1	3	0	1	2	4	2	9	0	0	8
LOC_Os09g21900	0	0	0	0	0	0	0	0	0	0	0	1
LOC_Os02g02810	5	4	5	4	4	4	5	5	6	4	3	4
LOC_Os11g01439	249	208	186	390	334	354	161	142	153	412	313	330
LOC_Os02g45540	24	21	23	26	26	23	22	23	22	24	20	23
LOC_Os01g18970	2	4	2	1	1	2	1	2	1	1	1	2
LOC_Os04g21600	5	6	4	3	3	3	5	7	7	3	2	3
LOC_Os06g02120	26	27	25	24	29	26	30	30	32	26	26	25
LOC_Os07g37210	0	0	0	0	0	0	0	0	0	1	0	0
LOC_Os07g10495	6	5	3	6	5	6	4	4	3	7	7	8
LOC_Os05g14280	0	1	1	0	0	0	0	1	0	0	0	0
LOC_Os05g33710	18	15	18	21	20	22	22	21	24	18	20	19
LOC_Os10g22950	53	49	43	54	47	50	43	46	50	53	43	47
LOC_Os02g28460	11	12	14	13	17	12	19	16	23	21	16	12
LOC_Os06g15620	1	0	0	1	1	1	1	0	1	1	0	1
LOC_Os01g14840	9	9	9	10	9	8	9	9	9	10	10	9
LOC_Os04g43820	0	1	0	0	0	1	0	0	0	1	1	1
LOC_Os01g37870	27	25	26	26	26	25	29	29	34	24	24	23
LOC_Os07g36450	14	15	15	13	12	14	17	17	22	13	10	16
LOC_Os10g37720	10	10	6	6	7	9	8	8	6	9	9	12
LOC_Os09g31031	17	20	11	2	5	3	6	4	4	4	4	4
LOC_Os03g15760	0	0	0	0	0	0	0	0	0	0	1	0
LOC_Os03g59220	46	47	55	43	39	41	43	54	56	38	31	33
LOC_Os12g40550	20	14	15	24	17	16	16	14	19	25	15	16
LOC_Os02g15290	1	0	1	1	1	0	1	1	1	0	1	2
LOC_Os03g39010	23	23	19	18	18	17	16	17	19	21	16	21
LOC_Os05g36380	0	1	0	0	1	1	0	1	1	1	0	0
LOC_Os12g40520	20	18	15	20	17	18	15	16	19	21	15	16
LOC_Os01g64290	1	1	1	1	1	1	1	1	2	1	1	1
LOC_Os06g07480	1	1	1	2	2	1	1	2	1	2	1	2
LOC_Os02g43170	1	2	2	1	0	1	1	2	1	1	0	0
LOC_Os02g17534	10	10	10	7	10	6	8	9	10	7	7	7
LOC_Os10g37640	7	6	5	6	5	5	6	6	6	6	5	7
LOC_Os03g59100	12	12	11	13	10	11	8	7	7	15	10	14
LOC_Os03g07850	11	11	12	11	11	11	12	12	12	11	10	10
LOC_Os03g20310	26	22	25	25	21	25	20	22	26	28	20	26
LOC_Os07g10390	13	11	11	14	12	12	13	12	14	13	12	13
LOC_Os02g15110	23	25	19	10	8	10	24	21	26	6	3	7
LOC_Os01g65720	8	7	6	8	7	8	7	7	9	7	6	7
LOC_Os02g26210	9	7	5	14	9	10	2	5	6	22	6	10
LOC_Os12g02730	21	19	19	22	20	21	21	23	25	19	20	17
LOC_Os08g13630	15	17	15	16	20	15	25	25	27	16	20	17
LOC_Os02g48820	1	1	0	1	0	1	1	1	1	0	1	1
LOC_Os02g47290	0	0	0	1	0	0	1	0	0	0	0	0
LOC_Os09g03200	0	0	0	0	0	0	0	1	0	0	0	0
LOC_Os01g45914	82	37	7	210	1675	98	26	20	46	146	445	47
LOC_Os03g61780	2	2	1	2	2	2	2	2	2	2	2	2
LOC_Os02g33290	3	3	2	2	3	3	2	3	4	4	3	3
LOC_Os03g32980	1	1	1	2	1	1	2	3	1	2	2	1
LOC_Os06g37610	49	55	55	42	61	51	69	73	66	42	60	60
LOC_Os04g40720	3	2	3	3	3	3	3	3	4	3	2	2
LOC_Os08g37670	103	108	138	122	131	125	56	52	68	148	78	118
LOC_Os04g53060	1	1	0	1	0	0	1	1	1	0	0	0
LOC_Os11g02620	17	18	17	27	16	11	15	13	12	41	14	22
LOC_Os05g22260	19	16	17	21	18	20	17	19	20	20	17	18
LOC_Os12g24900	4	5	6	5	7	7	4	5	7	7	4	6
LOC_Os07g32570	76	66	41	100	78	107	16	16	17	181	111	116
LOC_Os04g52260	2684	2912	2631	1124	1723	2531	2491	2831	1299	935	3928	3932
LOC_Os08g07350	0	0	0	1	0	0	0	0	0	0	0	0
[truncated: 21,773 more rows]
[truncated: 3 more columns]

## Sheet: Count_data
accession	1_1	1_2	1_3	29_1	29_2	29_3	B6_1	B6_2	B6_3	WT_1	WT_2	WT_3
LOC_Os07g12170	462	430	415	567	533	571	413	466	519	621	488	563
LOC_Os11g03760	454	426	455	457	464	399	471	406	468	476	413	448
LOC_Os05g34830	120	96	121	132	71	122	100	110	170	185	125	269
LOC_Os07g43140	6	5	1	2	3	2	0	10	8	4	2	0
LOC_Os06g42720	12388	9694	10065	13484	13993	12197	10286	10278	10202	12816	14672	11924
LOC_Os07g37470	0	0	0	0	1	0	0	0	0	0	1	0
LOC_Os02g08364	513	393	497	481	550	525	628	637	677	347	450	444
LOC_Os09g26960	862	662	580	714	659	944	585	576	480	652	843	797
LOC_Os01g72810	14	17	7	20	5	15	15	12	9	15	9	20
LOC_Os03g40110	706	634	705	759	638	749	739	784	899	771	633	699
LOC_Os07g02330	58	50	52	85	41	54	34	53	54	94	66	130
LOC_Os03g46070	274	155	136	723	416	290	475	542	811	384	41	100
LOC_Os03g17840	34	27	30	33	39	27	37	35	23	22	45	28
LOC_Os09g23260	1	3	2	0	0	1	0	2	0	1	0	2
LOC_Os12g26480	1244	1367	1250	1141	1423	1208	1425	1564	1502	1029	1293	1303
LOC_Os03g18960	1	0	1	0	0	2	0	0	0	4	2	0
LOC_Os01g06360	8	11	10	11	5	10	14	10	12	4	9	11
LOC_Os03g20600	19	9	16	10	7	13	14	10	16	11	3	11
LOC_Os07g36570	36	37	49	25	39	33	50	39	36	23	17	25
LOC_Os05g48020	282	198	245	296	252	218	260	267	279	291	241	234
LOC_Os07g46710	317	289	247	339	309	308	266	309	301	324	210	283
LOC_Os01g37180	5	2	3	11	5	6	7	5	8	2	1	6
LOC_Os01g27380	1	2	2	0	0	0	1	1	1	0	0	2
LOC_Os01g10610	388	350	354	407	296	323	332	306	441	455	340	515
LOC_Os04g31260	0	0	0	2	0	1	2	0	0	0	0	2
LOC_Os11g08830	9	7	2	13	8	13	0	2	2	14	7	10
LOC_Os09g27750	14	8	36	21	56	20	25	20	48	40	107	48
LOC_Os03g41438	385	364	300	479	350	496	382	498	519	373	430	465
LOC_Os04g32740	30	12	14	25	23	3	2	5	25	26	4	12
LOC_Os07g26660	2	0	4	1	1	2	2	2	2	7	3	1
LOC_Os10g34340	1	1	2	1	1	0	1	0	1	1	1	1
LOC_Os06g10230	1	0	0	0	0	0	1	2	0	0	1	0
LOC_Os11g09710	194	205	165	232	166	190	252	243	289	268	263	182
LOC_Os03g30160	1	3	0	2	1	0	0	0	0	0	0	1
LOC_Os03g36810	0	0	0	0	0	1	0	1	1	1	0	0
LOC_Os06g36390	196	213	154	291	167	157	146	189	217	242	72	207
LOC_Os05g02700	8	13	7	9	15	5	20	18	12	8	7	12
LOC_Os05g38160	539	409	413	547	430	447	463	511	612	410	418	435
LOC_Os01g31580	587	516	492	642	612	551	583	548	582	747	526	500
LOC_Os04g47010	35	35	35	24	37	34	30	31	21	18	32	23
LOC_Os01g01110	9	11	4	6	6	6	6	6	3	6	4	13
LOC_Os03g30092	250	271	253	241	264	222	336	351	276	203	267	251
LOC_Os07g42790	2	3	2	5	7	8	6	6	8	1	2	3
LOC_Os11g01869	144	115	116	147	166	166	95	95	150	188	159	158
LOC_Os09g12350	0	0	1	0	0	0	0	1	1	0	0	0
LOC_Os02g03040	4732	4339	4222	3903	3314	3210	4466	3711	4626	4050	2693	3534
LOC_Os01g24710	3	1	2	9	2	4	2	2	2	1	7	2
LOC_Os12g25400	0	0	0	0	0	0	0	0	0	0	0	1
LOC_Os03g45980	2	1	2	3	1	0	3	2	0	2	2	1
LOC_Os10g22190	2	0	0	0	0	0	0	0	1	0	0	0
LOC_Os01g12464	11	9	10	13	8	7	14	21	16	17	11	18
LOC_Os08g33830	2208	2187	2077	2338	2288	2186	2295	2103	2396	2574	2146	2589
LOC_Os05g06300	86	94	81	115	97	103	125	94	106	95	95	82
LOC_Os07g11070	173	182	169	144	143	163	173	229	216	167	145	151
LOC_Os02g22030	0	0	1	0	0	0	0	2	1	0	0	2
LOC_Os07g46600	927	1073	917	757	1140	890	1265	1271	1393	743	729	763
LOC_Os07g37320	1206	1002	1023	1090	1081	1329	773	695	1035	1144	908	1635
LOC_Os05g08790	24	33	31	29	27	31	32	43	31	30	17	31
LOC_Os04g11970	1	2	0	0	0	0	1	3	2	1	6	2
LOC_Os02g42220	1568	1555	1278	1259	1425	1440	1277	1466	1490	1299	1046	1026
LOC_Os05g28040	12	12	5	12	19	17	9	15	9	12	14	12
LOC_Os11g04930	300	309	277	321	299	288	310	262	330	375	265	315
LOC_Os01g57440	16	18	23	20	26	21	19	14	17	15	13	18
LOC_Os10g37630	361	381	405	383	360	375	356	420	489	457	390	398
LOC_Os08g27850	7861	7329	7030	8895	6768	7990	7557	7825	8554	7693	6437	7478
LOC_Os02g09170	851	770	844	826	871	894	712	661	773	867	884	891
LOC_Os07g04850	453	402	417	467	456	472	451	404	461	508	466	483
LOC_Os03g06610	1	1	1	0	0	0	1	1	0	0	0	5
LOC_Os07g48030	0	2	0	0	0	0	0	0	0	0	0	0
LOC_Os04g35114	1	1	0	1	0	0	1	5	0	0	1	0
LOC_Os03g18310	181	164	150	177	135	195	165	168	180	195	190	236
LOC_Os06g49000	21	24	29	18	20	22	39	18	35	16	13	18
LOC_Os04g46600	1	1	2	0	0	0	1	0	1	2	1	3
LOC_Os11g14190	66	121	68	58	57	77	52	51	43	69	43	55
LOC_Os11g02270	0	12	17	3	8	2	6	12	3	3	8	6
LOC_Os03g55100	738	624	722	941	829	827	805	817	916	1260	784	868
LOC_Os03g29140	0	5	3	2	6	3	3	0	3	5	10	1
LOC_Os07g09510	1091	1101	1064	1183	1165	1021	1124	1003	1252	1255	971	1118
LOC_Os04g41800	142	143	104	83	102	86	153	163	149	90	100	105
LOC_Os03g63950	19261	19420	32052	17361	15574	13511	21511	18170	19671	20819	14483	16396
LOC_Os09g24660	391	399	443	443	462	449	419	423	426	467	381	407
LOC_Os01g51030	23	20	18	17	14	16	16	18	21	13	10	11
LOC_Os12g37880	345	332	312	321	268	313	330	318	329	324	235	290
LOC_Os05g13810	109	116	102	117	114	106	93	109	103	87	87	110
LOC_Os01g62514	2	8	2	0	1	0	1	1	3	6	4	5
LOC_Os05g45270	134	167	185	182	179	206	169	189	175	152	171	223
LOC_Os09g10950	19	40	28	31	29	24	21	21	25	31	23	25
LOC_Os07g36980	0	0	0	0	0	0	0	0	0	1	0	0
LOC_Os08g05530	112	104	130	155	149	143	107	147	130	123	140	146
LOC_Os04g59620	49	31	58	29	47	47	57	39	44	62	44	37
LOC_Os02g57450	3071	3018	3108	3105	2390	3118	3242	3387	3534	2537	2475	2519
LOC_Os10g17390	0	1	0	1	2	1	0	0	0	0	0	0
LOC_Os06g40860	31	43	28	30	30	20	39	46	76	28	28	22
LOC_Os01g40620	600	615	601	656	683	585	579	650	696	661	568	598
LOC_Os02g16650	96	75	62	118	84	104	88	100	114	105	74	80
LOC_Os04g36050	1905	1866	1957	1525	1430	1576	1768	1940	2038	1521	1305	1224
LOC_Os02g56030	215	239	192	152	225	162	260	267	265	142	137	183
LOC_Os04g33490	571	485	351	622	395	642	606	684	717	509	462	570
LOC_Os05g35580	245	279	409	178	223	228	342	410	424	190	206	230
LOC_Os02g52450	455	497	324	299	427	329	522	554	635	323	293	269
LOC_Os05g44810	39	26	20	36	35	31	21	29	32	28	18	32
LOC_Os08g10240	2	3	2	0	2	2	1	2	0	5	1	2
LOC_Os06g08240	0	0	0	0	1	0	0	0	0	0	0	0
LOC_Os08g39390	1	1	2	1	2	1	2	0	1	0	0	4
LOC_Os08g05870	75	63	39	79	64	59	45	38	42	68	56	72
LOC_Os06g37224	0	0	0	0	1	0	0	1	0	0	0	0
LOC_Os12g27254	11	3	23	2	0	20	1	0	4	30	5	2
LOC_Os08g39240	0	2	1	2	2	3	0	2	1	3	3	2
LOC_Os06g33140	2	2	0	0	1	0	2	0	1	0	2	1
LOC_Os11g26190	1	0	0	0	0	0	0	0	0	0	0	0
LOC_Os10g03600	166	140	113	184	143	125	106	122	184	154	76	114
LOC_Os01g64700	596	715	592	497	563	597	743	673	766	540	572	690
LOC_Os03g38745	1162	1595	1137	1065	1479	957	1439	1485	1739	1264	1276	1162
LOC_Os01g52260	312	274	311	519	425	460	389	334	372	950	1011	1360
LOC_Os11g37300	110	79	49	72	58	62	53	48	50	62	53	57
LOC_Os07g09470	6	1	0	3	1	2	5	5	7	3	3	7
LOC_Os04g57010	373	337	360	445	384	391	371	385	401	421	325	407
LOC_Os04g14260	6	4	10	20	14	9	4	6	6	16	10	11
LOC_Os01g50410	1	1	4	3	2	5	16	1	27	1	5	59
LOC_Os09g27360	72	63	61	72	47	60	69	61	88	67	35	56
LOC_Os06g06300	104	100	68	176	250	242	162	89	146	300	216	270
LOC_Os02g03090	431	381	387	448	380	416	367	334	410	442	362	374
LOC_Os04g40670	1325	1514	1271	1111	1372	1298	1386	1342	1237	1221	1263	1536
LOC_Os10g02260	247	242	283	159	233	214	225	261	165	159	240	212
LOC_Os03g55010	76	23	49	92	76	52	26	29	62	179	4	25
LOC_Os04g34380	6	6	4	6	9	7	5	3	6	6	6	4
LOC_Os05g25620	0	0	0	1	0	0	0	0	0	0	0	0
LOC_Os02g05070	0	0	0	0	0	0	1	0	0	0	0	0
LOC_Os07g48229	25	18	25	37	58	28	48	49	39	46	32	38
LOC_Os08g37480	893	862	835	798	842	703	747	796	951	877	654	901
LOC_Os03g25720	627	574	546	582	522	505	575	560	637	622	434	545
LOC_Os02g42030	8	15	6	5	11	6	12	10	5	5	10	9
LOC_Os10g19331	0	0	1	1	4	0	0	0	2	0	0	0
LOC_Os03g11450	56	53	52	66	51	31	37	42	83	54	31	49
LOC_Os01g51840	5	5	0	5	3	5	5	5	3	3	4	7
LOC_Os11g14420	486	467	394	548	335	421	476	427	539	437	327	355
LOC_Os09g24150	338	447	410	342	371	378	379	359	367	371	364	423
LOC_Os04g42460	0	0	0	0	0	0	0	0	1	0	0	0
LOC_Os03g17960	3	1	1	2	2	5	2	6	3	3	5	2
LOC_Os01g50170	43	29	66	39	58	51	68	38	37	64	131	171
LOC_Os07g39260	13	14	9	11	12	10	24	27	19	11	7	20
LOC_Os03g52390	9	3	5	10	15	69	2	5	8	19	4	15
LOC_Os01g03914	424	398	356	439	362	459	322	323	382	498	368	416
LOC_Os11g48000	45	38	25	57	41	46	49	35	46	57	41	38
LOC_Os09g19510	1	0	0	0	1	1	0	0	0	0	6	2
LOC_Os06g50850	106	78	95	115	94	87	72	101	96	74	58	70
LOC_Os07g26750	40	46	41	35	47	50	73	78	105	36	42	30
LOC_Os07g01930	179	193	188	155	192	188	139	214	155	180	199	229
LOC_Os06g28250	0	1	0	0	0	0	0	0	1	0	1	1
LOC_Os01g71490	0	0	0	0	0	0	0	0	0	1	0	0
LOC_Os02g52790	0	0	0	0	0	1	1	0	0	0	0	0
LOC_Os05g49270	297	245	342	419	244	297	287	274	313	379	229	257
LOC_Os04g49670	31	44	27	22	24	38	38	68	68	29	23	29
LOC_Os01g55070	43	31	37	16	21	21	37	55	68	12	8	17
LOC_Os08g05630	165	146	160	156	143	136	122	129	149	153	119	149
LOC_Os05g25040	2	1	4	4	1	7	4	2	2	2	4	2
LOC_Os02g12910	95	73	82	95	100	71	63	95	82	95	73	92
LOC_Os03g38800	6	2	0	5	3	1	7	5	4	4	0	0
LOC_Os11g10434	15	17	19	17	20	13	16	19	14	13	12	16
LOC_Os11g36400	7	3	1	9	6	2	2	6	2	4	3	3
LOC_Os11g35450	2	3	12	8	6	10	7	5	9	9	5	4
LOC_Os12g03100	346	336	319	335	268	307	278	275	305	340	239	310
LOC_Os11g32360	377	370	289	386	382	302	355	371	441	325	300	281
LOC_Os07g07670	627	619	590	549	435	569	610	618	727	512	472	548
ChrUn.fgenesh.mRNA.96	1095	977	896	959	905	835	868	857	891	1029	720	782
LOC_Os12g32640	0	0	0	0	1	0	0	0	0	0	1	0
LOC_Os05g16660	712	695	877	790	725	835	768	832	829	832	859	841
LOC_Os07g47630	1273	1298	1160	1441	1403	1226	1375	1295	1584	1473	1165	1191
LOC_Os01g32300	440	431	384	462	442	473	348	446	410	512	397	450
LOC_Os07g30010	21	33	24	12	15	20	13	16	22	14	12	15
LOC_Os08g08220	1079	922	912	1148	986	1084	983	990	1119	993	938	1053
LOC_Os03g39530	9	14	6	16	13	12	29	15	22	17	21	14
LOC_Os12g15390	4	2	4	3	7	2	5	2	4	0	2	0
LOC_Os04g46960	2075	1623	1602	2167	1652	2141	1363	1437	1867	2193	1697	1939
LOC_Os03g08080	1614	2206	1925	1199	2353	1589	2294	2653	2347	1192	1921	1750
LOC_Os04g11890	10	20	7	15	1	9	7	6	10	14	8	7
LOC_Os09g29584	4	1	2	4	1	1	6	6	5	0	11	2
LOC_Os09g04200	0	0	0	1	0	0	1	1	0	1	0	0
LOC_Os05g06490	292	244	218	245	223	232	238	222	261	208	187	211
LOC_Os01g08740	1	1	2	1	5	2	0	0	0	8	4	4
LOC_Os04g43840	193	159	156	122	85	131	152	150	144	116	93	101
LOC_Os03g05220	171	159	153	194	195	165	215	201	279	182	232	170
LOC_Os04g54390	5	0	0	2	0	1	0	1	0	4	2	1
LOC_Os10g40806	0	2	0	0	0	0	0	0	1	0	0	0
LOC_Os01g31930	0	0	1	1	1	0	0	0	0	0	0	0
LOC_Os05g12380	98	85	85	127	120	135	101	127	114	99	91	79
LOC_Os03g32526	117	303	162	546	361	341	152	190	201	138	156	148
LOC_Os10g42420	826	794	854	823	869	992	736	847	954	849	710	757
LOC_Os09g35960	566	562	419	540	513	595	380	419	426	643	464	618
LOC_Os07g32420	1242	1039	1125	1412	1175	1195	1010	1018	1211	1521	1131	1304
LOC_Os08g42350	0	2	1	0	0	0	0	0	0	0	1	0
LOC_Os12g18690	0	0	0	0	0	0	0	0	0	0	0	1
LOC_Os12g12090	97	13	20	140	92	32	36	47	104	130	5	14
LOC_Os04g55250	0	4	0	5	8	0	3	4	4	7	0	0
LOC_Os02g53330	1123	933	1214	1394	1095	1282	1088	1130	1412	1235	1033	1106
LOC_Os04g43670	1	6	1	2	3	5	1	0	2	1	2	1
LOC_Os07g32870	0	5	2	1	1	2	1	2	0	2	2	3
LOC_Os06g04620	327	308	284	304	242	249	327	339	383	286	259	339
LOC_Os05g22960	243	237	294	336	283	289	319	313	388	365	322	263
LOC_Os02g38310	0	0	0	0	1	0	0	0	1	1	0	0
LOC_Os12g05090	221	213	205	202	223	191	254	275	290	214	182	150
LOC_Os10g17489	3	4	3	7	10	9	4	1	5	3	3	6
LOC_Os01g28070	1	0	0	1	0	0	0	0	0	0	0	1
LOC_Os04g56140	1562	1383	1438	1606	1496	1583	1491	1388	1492	1700	1375	1448
LOC_Os07g37920	28	19	16	53	56	65	10	25	44	63	13	101
LOC_Os03g45220	398	453	333	344	335	285	395	405	367	305	303	343
LOC_Os01g67720	901	895	1030	918	956	1003	804	786	610	1032	1504	1115
LOC_Os10g21620	0	0	0	0	0	0	0	1	0	0	0	1
LOC_Os02g01890	16	17	20	40	23	27	29	25	34	36	20	24
LOC_Os05g30140	275	243	220	277	283	267	265	246	292	315	243	255
LOC_Os12g18729	11287	11115	9165	9132	9626	9114	9550	10081	9639	9952	11191	11514
LOC_Os03g58630	447	336	226	577	397	493	266	278	350	530	339	479
LOC_Os06g42440	0	0	0	0	0	0	0	2	1	0	0	0
LOC_Os07g20220	4	9	4	8	2	0	3	0	5	4	1	9
LOC_Os12g37440	0	1	0	0	0	0	0	1	0	1	0	0
LOC_Os04g40130	224	217	220	255	225	214	279	217	318	250	200	212
LOC_Os07g23470	0	0	1	0	0	0	0	0	0	0	1	0
LOC_Os12g22500	7	7	1	5	4	5	8	6	12	2	2	6
LOC_Os05g06680	89	92	74	61	80	74	79	65	92	83	71	71
LOC_Os02g47030	61	64	60	75	61	55	75	87	77	91	54	84
LOC_Os04g59540	73	73	60	193	228	195	54	57	53	201	213	173
LOC_Os02g12360	800	753	726	875	731	721	728	700	849	874	774	785
LOC_Os03g62270	305	362	320	378	509	343	211	244	314	455	229	250
LOC_Os11g10830	21	38	21	18	30	14	32	32	16	28	27	18
LOC_Os07g10130	201	180	145	180	169	140	161	155	177	210	185	195
LOC_Os02g45270	204	194	156	123	147	131	162	215	141	117	108	139
LOC_Os05g19060	4	2	3	11	6	5	8	6	5	8	4	5
LOC_Os05g01290	1366	1363	1110	1193	1262	1195	1701	1585	1567	1192	1119	1067
LOC_Os12g18560	0	0	1	0	1	0	0	0	0	1	0	2
LOC_Os06g20550	0	0	0	0	1	0	2	2	0	0	0	1
LOC_Os02g02840	41	40	35	26	38	50	48	42	23	36	86	76
LOC_Os10g34230	170	169	89	70	146	118	66	118	94	85	112	63
LOC_Os01g53630	1	1	2	4	6	5	2	4	3	6	7	7
LOC_Os02g40080	678	648	740	706	769	752	614	696	701	792	601	636
LOC_Os03g29614	1	0	0	0	0	0	0	0	0	0	0	0
LOC_Os11g40390	3	7	4	4	4	4	7	4	4	5	3	6
LOC_Os06g15330	4629	5536	5904	3270	2806	2928	5016	5178	5090	3684	2215	3409
LOC_Os11g10610	1	0	0	0	0	0	0	0	0	0	0	0
LOC_Os10g27470	23	23	22	11	7	22	15	25	35	21	12	7
LOC_Os06g17400	1	0	2	2	0	2	2	2	1	2	1	1
LOC_Os04g16812	84	91	101	99	134	87	93	103	121	116	118	94
LOC_Os03g15360	0	1	0	0	0	0	0	0	0	0	0	1
LOC_Os02g22100	7585	6616	6756	9391	8209	8374	6015	5180	5416	9861	8155	6992
LOC_Os06g02130	1213	1046	1204	1031	833	902	1173	1177	1379	879	670	792
LOC_Os05g39860	0	0	0	0	0	0	0	1	0	0	0	0
LOC_Os04g34670	186	160	125	88	109	99	165	112	104	129	90	130
LOC_Os08g02640	1179	1147	1173	1190	818	1197	1105	1147	1224	1172	956	1176
LOC_Os12g07950	737	660	695	640	781	703	611	749	657	639	663	559
LOC_Os03g13570	0	1	0	0	0	0	0	2	0	0	1	1
LOC_Os01g65060	3	0	2	1	0	1	0	0	4	0	0	1
LOC_Os01g24020	42	35	23	39	24	37	21	23	34	36	14	25
LOC_Os02g08330	3	2	1	0	1	1	0	1	1	1	0	3
LOC_Os07g09370	537	608	647	312	474	393	695	683	670	355	484	480
LOC_Os10g32500	17	17	21	14	15	19	23	24	21	17	33	22
LOC_Os04g55840	16	22	8	18	18	23	36	18	13	35	27	33
LOC_Os08g13210	2	0	0	1	0	0	0	0	0	0	0	0
LOC_Os09g22090	52	31	39	122	108	104	42	45	51	59	43	53
LOC_Os05g23140	19	20	3	25	12	15	23	42	25	25	8	17
LOC_Os04g28090	786	757	888	903	795	861	869	881	909	986	752	793
LOC_Os03g05840	0	0	0	0	0	1	0	0	0	1	0	2
LOC_Os05g41070	498	512	375	581	469	464	476	454	492	559	445	517
LOC_Os09g09830	953	832	692	824	813	701	1139	935	848	658	606	703
LOC_Os02g04270	376	358	451	412	349	505	432	445	479	455	412	393
LOC_Os01g66200	7	7	8	6	12	7	8	10	7	5	16	17
LOC_Os05g48540	0	2	0	0	0	0	1	0	0	0	0	0
LOC_Os04g47380	87	67	78	106	73	97	82	127	126	81	61	92
LOC_Os10g22410	8	7	9	6	18	11	8	6	7	17	11	6
LOC_Os04g53770	601	592	743	625	614	660	624	742	750	663	737	674
LOC_Os07g29960	0	0	1	11	4	6	0	1	3	11	0	0
LOC_Os04g09550	5	1	7	5	7	5	6	5	6	2	2	4
LOC_Os09g29050	6	5	5	3	2	11	3	0	0	8	5	8
LOC_Os09g30060	9	5	8	3	5	8	6	4	4	7	1	7
LOC_Os01g48920	487	432	481	516	431	504	410	416	468	517	404	450
LOC_Os01g60540	0	0	0	1	0	0	0	0	0	0	0	0
LOC_Os05g28090	4588	5106	4537	4477	6408	4717	5249	4851	4616	4005	3698	3734
LOC_Os07g25160	1	1	1	0	1	2	2	1	1	0	3	0
LOC_Os03g25110	167	185	163	155	148	164	133	166	193	170	138	128
LOC_Os04g51940	669	648	536	631	487	630	681	649	824	485	409	486
LOC_Os06g05650	255	308	320	270	345	255	315	323	303	272	320	274
LOC_Os03g25490	2	2	1	4	2	6	1	5	4	2	0	0
LOC_Os06g29020	627	551	533	643	541	602	541	584	672	625	505	597
LOC_Os06g36270	558	394	413	471	460	397	400	373	554	419	403	553
LOC_Os03g51660	0	3	0	0	0	0	0	2	3	0	0	0
LOC_Os03g38490	361	403	452	399	346	376	384	409	481	467	400	410
LOC_Os06g01950	1216	1122	1002	1072	938	797	991	1022	977	1115	637	878
LOC_Os06g04530	1635	1594	1557	1570	1808	1594	1891	1912	1954	1584	1433	1390
LOC_Os01g53600	544	545	431	537	458	496	456	451	530	511	439	488
LOC_Os09g36080	1265	1081	1160	1092	905	1016	974	964	1286	1101	724	906
LOC_Os01g71190	386	458	356	428	807	603	399	410	276	526	1107	929
LOC_Os05g39400	2	3	3	0	2	2	2	2	3	1	2	5
LOC_Os04g27800	0	0	0	0	0	0	0	1	0	3	0	0
LOC_Os07g09870	1232	1275	1060	1153	1181	1119	1198	1177	1373	1181	989	1179
LOC_Os01g52790	288	115	111	256	162	142	168	164	272	225	98	155
LOC_Os07g22496	7	6	5	9	6	7	4	6	5	8	5	4
LOC_Os12g05870	1	1	0	0	0	0	0	0	0	0	0	0
LOC_Os07g05370	13	3	12	11	10	7	9	4	10	9	17	9
LOC_Os03g22840	0	1	0	3	0	5	1	0	0	1	0	2
LOC_Os08g42550	281	243	223	236	222	181	225	260	280	210	174	203
LOC_Os12g31050	24	26	18	20	21	31	29	25	28	25	11	24
LOC_Os02g49670	612	612	463	530	584	489	457	459	379	587	542	558
LOC_Os01g61500	499	447	456	537	477	484	412	461	499	507	407	530
LOC_Os03g31730	891	841	782	978	1110	913	685	757	806	1020	923	884
LOC_Os11g34790	2329	2221	2103	2213	2040	2007	2050	2098	2404	2151	1667	1861
LOC_Os06g32770	8	14	8	13	11	16	6	9	8	9	15	7
LOC_Os03g11320	381	327	312	313	303	329	364	366	353	279	233	266
LOC_Os05g15350	21	13	14	14	19	17	19	15	28	18	15	14
LOC_Os01g21300	2	0	2	3	1	1	1	2	2	4	2	1
LOC_Os12g44240	315	361	331	371	343	298	353	453	462	465	304	300
LOC_Os01g07360	6	5	7	2	2	1	2	2	3	3	2	2
LOC_Os12g34990	843	739	834	1194	1013	1049	814	762	854	1295	1342	1072
LOC_Os02g01590	4	2	2	30	16	13	4	2	1	59	42	35
LOC_Os08g09950	3	3	1	4	2	0	2	1	2	1	2	2
LOC_Os07g46520	243	221	139	598	453	495	93	86	90	916	534	450
ChrSy.fgenesh.mRNA.83	0	0	0	0	0	2	0	0	0	27	0	0
LOC_Os05g35140	727	546	382	521	500	552	410	520	465	795	429	493
LOC_Os06g40600	939	829	1007	1137	1040	1122	1062	1102	1198	1166	982	991
LOC_Os11g24630	102	85	71	84	66	71	92	63	75	91	60	83
LOC_Os03g11480	728	901	671	710	754	660	818	702	826	633	628	615
LOC_Os08g28784	34	33	21	34	27	30	41	44	52	40	24	47
LOC_Os09g07460	23	12	16	53	43	46	29	38	37	34	50	35
LOC_Os12g25210	257	201	181	217	172	176	195	186	250	239	147	218
LOC_Os08g06640	1132	1217	1660	873	859	1082	1095	959	1073	1046	914	1273
LOC_Os03g35710	1	1	1	3	3	1	2	1	2	0	0	1
LOC_Os10g11260	969	758	748	1075	898	868	854	845	958	891	772	736
LOC_Os03g10140	1398	1625	1198	785	746	823	1479	1688	1811	716	567	846
LOC_Os03g30470	0	0	0	1	0	0	0	0	0	1	0	1
LOC_Os03g52450	348	398	277	325	326	328	260	296	338	375	322	358
LOC_Os02g15820	3	3	0	1	0	1	3	0	1	5	2	0
LOC_Os09g16940	0	2	2	3	2	0	6	2	5	4	5	2
LOC_Os01g02930	0	0	0	1	1	1	0	0	0	0	3	1
LOC_Os01g71050	1006	822	766	1071	900	993	838	837	960	1012	899	869
LOC_Os03g62010	116	77	69	144	96	87	90	100	133	117	64	93
LOC_Os11g40200	241	261	243	240	193	186	246	217	234	214	202	259
LOC_Os02g46320	130	117	92	119	135	116	131	137	138	147	100	114
LOC_Os04g42920	918	877	927	1132	770	1011	982	1069	1212	1074	984	1009
LOC_Os04g51860	1	0	0	0	0	0	0	0	0	0	0	0
LOC_Os02g34930	245	279	201	227	260	239	311	331	379	190	143	254
LOC_Os04g12180	0	0	2	0	0	0	0	0	1	0	0	0
LOC_Os02g47110	396	392	339	384	430	416	397	439	427	385	353	432
LOC_Os05g50330	143	160	170	127	211	157	116	133	75	216	213	192
LOC_Os12g18630	1086	1240	1380	1176	1565	1496	1479	1502	1363	1389	1618	1437
LOC_Os04g57310	253	232	114	377	305	328	60	115	87	415	318	407
LOC_Os01g51810	26	35	30	16	13	23	26	48	51	19	8	16
LOC_Os04g42040	12	6	10	13	11	5	7	6	6	5	9	14
LOC_Os01g01030	108	108	116	118	111	101	170	135	149	129	133	117
LOC_Os04g10800	3	1	0	2	0	0	1	0	9	3	1	0
LOC_Os03g31640	0	0	0	1	0	1	0	1	0	1	0	2
LOC_Os09g24412	246	254	164	177	212	175	244	199	244	210	198	233
LOC_Os01g60010	19	21	19	24	11	17	26	34	34	16	11	13
LOC_Os01g19500	0	1	0	0	0	1	0	0	0	0	0	0
LOC_Os10g07290	0	0	2	1	2	0	0	0	0	0	2	0
LOC_Os03g07410	284	330	273	246	340	244	313	306	325	271	255	194
LOC_Os12g37860	2030	2093	1558	1983	1864	1767	1830	1754	1867	2189	1885	2066
LOC_Os08g43400	88	81	67	105	119	113	72	124	73	82	98	82
LOC_Os07g38850	258	238	417	252	472	387	470	467	339	316	635	408
LOC_Os01g06920	18	8	6	12	8	9	12	6	17	6	9	10
LOC_Os06g08920	8	8	12	9	8	9	12	19	10	8	4	10
LOC_Os01g09570	1122	924	1155	1673	1342	1474	945	835	956	1763	1436	2040
LOC_Os08g31219	700	632	609	659	602	645	611	648	589	691	596	583
LOC_Os03g48320	15	6	10	4	7	6	6	6	13	5	8	6
LOC_Os06g30860	0	0	0	1	1	0	0	0	0	0	0	0
LOC_Os07g05740	12	7	4	5	4	8	8	8	8	12	7	8
LOC_Os09g07350	2	1	0	0	1	5	1	2	1	8	5	4
LOC_Os10g32770	2555	2234	1849	3193	2992	2494	2576	2186	2354	2807	2885	3027
LOC_Os06g46390	14	17	20	26	19	21	14	15	32	32	18	15
LOC_Os03g44460	0	0	0	0	1	0	0	0	0	0	0	0
LOC_Os04g50120	1139	1002	691	1073	884	923	881	772	909	1055	973	1175
LOC_Os06g43430	405	458	471	348	438	358	543	526	444	364	329	373
LOC_Os02g53340	153	150	140	150	155	161	137	174	155	168	124	185
LOC_Os03g12900	746	687	566	570	503	565	836	751	882	481	530	547
LOC_Os03g55200	6	7	4	5	3	5	13	10	12	11	15	10
LOC_Os10g33770	297	264	276	298	284	274	318	351	339	312	234	262
LOC_Os08g28200	55	65	39	51	41	40	46	71	71	58	45	41
LOC_Os01g34630	133	120	99	91	91	98	89	110	127	98	67	65
LOC_Os05g40500	0	0	0	0	0	0	0	1	0	0	0	0
LOC_Os03g58190	70	60	63	76	57	84	65	55	60	53	82	75
LOC_Os08g20610	103	99	118	89	71	85	96	100	128	85	75	87
LOC_Os07g05420	1	0	0	0	0	0	0	0	0	1	1	0
LOC_Os01g46970	110	60	38	102	100	102	79	77	96	109	109	81
LOC_Os03g13300	35	19	11	9	42	24	35	36	7	6	10	16
LOC_Os02g21860	0	0	0	0	0	0	0	0	0	0	0	1
LOC_Os08g32560	6	9	10	8	4	6	2	1	5	16	16	16
LOC_Os01g09190	144	22	21	122	87	41	41	27	116	118	4	17
LOC_Os05g11950	148	118	101	111	123	125	163	138	203	110	95	136
LOC_Os04g42320	1675	1766	1696	1839	1817	1734	1758	1923	2021	1763	1736	1620
LOC_Os05g22718	505	549	297	258	432	304	303	302	355	354	297	431
LOC_Os09g30418	1706	1285	1570	2311	1746	1934	1709	1759	2198	2424	1898	2060
LOC_Os06g49200	59	46	39	72	68	54	71	83	64	53	69	58
LOC_Os03g11670	234	238	234	239	238	224	342	315	325	213	205	231
LOC_Os11g47650	46	37	36	51	42	31	27	40	45	43	35	54
LOC_Os03g63770	4643	4221	4260	5253	4292	4094	3920	4116	4951	5666	4207	4220
LOC_Os06g51230	255	307	203	239	224	257	262	240	225	296	231	339
LOC_Os04g51690	907	804	840	911	742	773	832	834	958	879	668	812
LOC_Os12g35610	1	0	1	0	3	0	0	0	0	0	1	4
LOC_Os01g42190	1247	1505	1709	314	471	535	2455	2645	2690	114	200	422
LOC_Os06g49430	1121	821	1111	874	772	771	837	929	1014	812	700	976
LOC_Os07g01320	464	478	393	447	475	433	376	402	454	523	387	413
ChrUn.fgenesh.mRNA.21	23	7	4	8	6	3	0	29	16	8	0	7
LOC_Os05g12481	74	67	69	43	49	57	75	81	77	42	31	49
LOC_Os01g64690	260	262	200	270	211	243	196	227	191	219	195	243
LOC_Os08g25050	104	90	94	159	200	168	154	138	175	134	116	139
LOC_Os04g17479	4433	4398	4352	3781	4268	3661	4651	4006	4366	4113	4176	4127
LOC_Os02g50460	26	9	7	29	29	5	19	25	31	23	1	11
LOC_Os03g38230	2468	2732	2473	1933	2492	1997	2682	2571	3484	2134	1906	2137
LOC_Os03g04990	655	586	488	755	618	634	548	557	600	712	605	632
LOC_Os03g07070	1	1	0	0	2	0	0	0	0	0	0	0
LOC_Os07g48640	35	48	55	60	55	45	47	51	61	57	48	31
LOC_Os02g45540	657	583	650	707	704	621	618	649	614	640	545	630
LOC_Os01g73080	528	507	472	509	442	483	532	402	492	517	552	456
LOC_Os05g23470	1423	1193	1139	1987	1760	1776	989	913	1128	2556	2126	2149
LOC_Os05g31420	0	2	0	0	0	0	1	0	0	0	0	0
LOC_Os07g19550	78	56	72	96	95	78	79	62	65	80	96	57
LOC_Os01g74480	3	0	3	1	3	2	2	3	2	4	0	0
LOC_Os11g20500	14	13	10	9	11	16	21	22	16	13	18	16
LOC_Os03g14100	1	5	0	0	0	1	3	4	1	0	1	3
LOC_Os09g11600	0	0	1	0	0	0	0	0	0	0	0	0
LOC_Os02g49090	967	913	998	1012	979	1044	780	1005	1017	1100	897	914
LOC_Os03g64219	613	517	442	596	550	515	701	707	839	640	435	586
LOC_Os01g49020	1	0	0	0	1	2	0	0	1	2	2	0
LOC_Os12g18710	0	0	0	2	0	0	0	0	0	0	1	0
LOC_Os02g56440	136	139	70	116	112	133	130	162	172	127	103	169
LOC_Os12g40560	646	697	666	563	627	593	779	773	730	564	607	606
LOC_Os07g17360	166	146	122	185	160	153	152	173	209	152	123	174
LOC_Os02g46600	126	80	64	122	129	135	79	69	65	152	148	139
LOC_Os02g24720	45	58	51	32	67	25	52	50	46	42	28	31
LOC_Os04g47990	169	180	121	154	151	178	159	169	164	174	168	189
LOC_Os10g36580	19	12	13	15	19	13	7	10	6	17	15	24
LOC_Os09g31220	373	332	376	447	359	379	406	336	350	423	365	362
LOC_Os02g55540	109	87	74	124	78	69	93	94	102	109	72	85
LOC_Os11g47760	9768	6672	8465	15767	10121	9707	8187	8042	13820	15917	10246	10232
LOC_Os03g45619	0	1	0	0	0	0	0	0	0	0	0	0
LOC_Os11g22970	1	0	0	0	0	4	2	2	0	0	0	0
LOC_Os08g18880	6	3	6	4	3	1	3	6	11	0	1	1
LOC_Os11g19840	3	2	1	6	7	2	4	7	11	10	8	7
LOC_Os03g59040	96	90	82	99	83	84	64	87	74	73	97	113
LOC_Os05g18470	147	116	91	122	163	131	134	135	116	166	124	164
LOC_Os07g17900	0	0	0	1	0	0	0	0	0	0	0	0
LOC_Os03g58120	125	119	104	128	124	117	99	114	148	150	141	116
LOC_Os06g07080	4308	4322	3992	4103	3803	4243	3822	4152	4088	4381	3603	4044
LOC_Os02g51050	1	2	0	3	1	1	5	2	0	3	1	2
LOC_Os11g07600	650	585	394	540	621	662	394	385	589	737	461	428
LOC_Os10g29159	6	14	6	12	15	16	15	17	15	15	8	16
LOC_Os10g34350	339	354	261	316	432	322	371	366	442	336	265	259
LOC_Os03g57430	2098	2151	1946	2107	1832	1999	1862	1923	2049	2053	2000	2146
LOC_Os06g14180	0	1	1	3	3	8	1	0	0	5	6	9
LOC_Os01g42490	794	761	776	800	841	799	754	796	767	901	726	883
LOC_Os04g02820	2826	2499	3123	3211	3131	3126	3375	3240	3557	3389	2886	2600
LOC_Os03g27750	0	0	0	0	0	0	0	0	0	0	1	1
LOC_Os01g66490	137	135	129	120	118	129	119	104	141	186	135	143
LOC_Os01g73460	64	59	43	50	60	51	72	76	79	53	42	62
LOC_Os12g23570	0	6	1	2	1	2	2	3	3	1	0	2
LOC_Os07g03140	19	18	21	9	20	23	29	32	28	20	12	14
LOC_Os02g02360	323	320	442	391	401	447	387	417	403	427	406	419
LOC_Os09g35720	42	37	50	32	27	36	20	21	31	52	36	36
LOC_Os07g42200	585	500	534	893	609	788	328	383	438	967	665	863
ChrSy.fgenesh.mRNA.31	0	0	0	0	1	0	0	0	0	0	0	0
LOC_Os03g42760	41	25	37	37	29	18	20	23	31	26	19	16
LOC_Os01g15210	3	4	0	5	2	1	0	1	4	1	3	2
LOC_Os06g43610	366	361	329	343	325	367	338	345	379	412	255	367
LOC_Os09g12840	1	0	0	0	0	0	0	1	0	0	0	1
LOC_Os08g42540	1219	1069	901	1010	1018	995	1039	1040	1034	1051	919	1029
LOC_Os06g12800	2	0	0	0	2	0	1	1	0	2	0	2
LOC_Os01g15630	1407	1246	1022	1370	1227	1405	1118	1046	1206	1561	1213	1613
LOC_Os11g03690	21	26	35	19	16	23	37	30	41	12	18	22
LOC_Os03g59264	1004	1201	1130	966	1323	988	1425	1418	1462	1081	1108	970
LOC_Os05g06520	1	0	1	0	2	0	0	0	0	0	0	0
LOC_Os09g10650	0	0	0	2	0	0	0	0	0	0	0	0
LOC_Os12g39950	20	11	6	29	15	7	25	19	41	13	7	10
LOC_Os10g01830	14	20	13	10	12	15	16	21	13	16	19	25
LOC_Os12g04070	0	1	0	0	0	0	0	0	0	0	0	0
LOC_Os08g18150	10	11	13	8	10	5	27	18	17	9	7	5
LOC_Os03g39200	0	0	0	1	0	0	0	0	0	1	0	0
LOC_Os03g58900	16	1	11	8	3	4	12	11	13	8	10	5
LOC_Os11g01720	0	0	1	1	0	0	0	1	0	0	1	1
LOC_Os02g22070	330	353	278	224	275	276	375	327	381	221	206	303
LOC_Os12g18140	488	460	514	524	452	546	507	535	577	499	545	489
LOC_Os04g31460	1	3	0	2	4	2	0	3	0	1	1	2
LOC_Os01g13030	919	876	829	783	779	951	941	929	939	796	826	797
LOC_Os03g21040	137	135	78	154	232	220	142	152	209	241	205	222
LOC_Os02g12200	48	48	28	60	37	40	35	37	34	64	52	65
LOC_Os04g53230	11648	12841	12936	10725	15022	14251	14034	13913	12527	11354	16917	13761
LOC_Os12g07940	879	816	716	938	840	858	960	850	943	951	818	952
LOC_Os02g38080	530	567	536	522	590	472	554	545	577	561	511	608
LOC_Os08g06610	194	179	194	211	195	237	183	150	221	179	164	159
LOC_Os10g28200	760	726	985	861	1300	668	913	1069	1400	1163	480	873
LOC_Os01g17070	153	162	149	152	130	148	125	128	138	133	134	145
LOC_Os02g02310	0	2	0	0	0	0	0	0	0	0	0	0
LOC_Os10g36750	3	2	3	3	3	3	3	5	3	2	3	2
LOC_Os03g13130	49	50	46	34	46	34	39	40	56	36	44	44
LOC_Os05g39590	3	2	2	0	3	0	2	2	0	0	1	0
LOC_Os07g43740	161	143	224	123	68	74	263	211	280	60	123	194
LOC_Os11g03430	0	1	0	1	0	0	0	0	0	1	0	1
LOC_Os11g19240	10	36	25	7	21	31	23	20	13	17	7	24
LOC_Os05g30280	19	7	8	20	18	20	12	10	19	19	13	11
LOC_Os09g29610	0	2	0	0	0	0	0	0	0	0	0	1
LOC_Os05g07980	41	45	41	30	23	30	31	49	68	35	15	31
LOC_Os12g38660	365	172	163	311	350	372	297	326	419	340	422	358
LOC_Os11g42500	13	12	12	9	8	10	15	15	15	4	19	25
LOC_Os01g03740	55	37	45	65	52	47	54	46	53	44	48	56
LOC_Os05g49070	168	184	132	116	84	66	168	187	228	82	47	99
LOC_Os04g40070	3	2	1	2	0	1	2	2	1	2	3	3
LOC_Os08g30930	956	914	848	1114	887	996	1014	1045	1307	840	696	873
LOC_Os11g44950	1	1	1	4	3	2	1	2	4	4	2	1
LOC_Os05g27180	2	2	1	0	0	0	1	1	1	1	1	1
LOC_Os02g43870	67	59	33	39	46	68	49	54	51	49	64	75
LOC_Os09g28100	779	898	843	824	892	840	724	693	678	806	795	791
LOC_Os01g70920	147	147	89	133	104	124	109	141	171	116	56	93
LOC_Os01g72780	400	448	466	404	413	488	422	493	511	501	422	481
LOC_Os06g12600	1841	1909	2092	1990	2058	2248	2203	2320	2198	1811	2422	2030
LOC_Os04g22440	0	0	1	0	2	0	0	0	0	0	0	1
LOC_Os06g12390	440	343	406	359	343	358	368	395	449	330	315	421
LOC_Os09g39200	579	573	544	680	634	620	460	478	543	760	530	618
LOC_Os01g25189	35	47	34	34	25	36	20	42	22	30	57	38
LOC_Os12g37470	17	22	14	16	17	22	5	23	13	16	0	11
LOC_Os02g09290	0	0	0	0	1	0	0	0	0	0	0	0
LOC_Os02g14180	0	0	0	1	0	1	0	0	0	0	0	0
LOC_Os04g58590	0	0	0	0	0	1	0	0	0	1	0	0
LOC_Os08g01010	0	2	0	0	1	0	1	0	0	0	0	0
LOC_Os11g08080	1129	1067	1115	1082	1061	1025	1035	1018	1135	1100	1048	1075
LOC_Os03g19610	0	0	0	1	0	0	0	1	0	1	0	0
LOC_Os01g25300	10	19	21	20	17	21	10	7	12	12	14	16
LOC_Os03g45270	22	21	30	45	39	41	44	46	41	40	49	40
LOC_Os02g51930	1	2	3	3	6	3	4	4	8	5	1	5
LOC_Os10g42030	37	50	31	79	99	57	57	62	79	79	30	33
LOC_Os12g08270	17	6	12	8	18	20	8	15	10	12	7	8
LOC_Os06g10050	1	4	5	1	4	5	2	5	4	2	2	4
LOC_Os09g28570	926	729	852	907	826	882	872	958	968	896	653	680
LOC_Os02g43920	265	259	223	222	189	211	216	234	251	283	180	263
LOC_Os03g12020	1698	2022	1915	1578	2540	1540	2424	2647	2333	1486	1900	1531
LOC_Os04g15510	3	2	1	1	0	1	0	1	1	1	1	1
LOC_Os03g56180	3	0	1	0	3	1	1	0	0	0	3	0
LOC_Os09g29890	822	654	492	1003	827	993	602	663	728	923	718	924
LOC_Os04g20450	0	0	0	0	0	0	0	1	0	0	0	0
LOC_Os01g45750	3138	2418	2569	4577	3359	3776	2412	2392	3007	3883	3206	3586
LOC_Os01g24060	536	511	466	503	404	456	411	433	540	438	414	450
LOC_Os02g22780	665	576	826	888	637	788	782	768	845	862	780	741
LOC_Os08g40080	1	0	0	0	0	1	1	0	0	0	0	0
LOC_Os10g22900	1	0	1	1	0	2	3	0	2	1	0	0
LOC_Os09g34985	46	61	53	58	51	52	45	54	68	54	42	54
LOC_Os03g04610	1413	1368	1314	1091	1152	1101	1265	1229	1220	1204	1213	1456
LOC_Os01g51140	3	3	2	2	2	3	3	1	2	7	4	6
LOC_Os05g37210	1	2	1	2	2	3	2	2	2	2	2	2
LOC_Os01g56470	285	267	270	310	291	344	292	308	303	328	277	314
LOC_Os08g17150	42	38	59	39	45	34	44	34	44	74	32	47
LOC_Os06g28840	1467	1681	1354	1231	1689	1319	1749	1743	1796	1253	1535	1359
LOC_Os12g15520	472	403	396	483	452	393	452	519	722	509	372	375
LOC_Os05g35380	0	0	0	0	1	0	0	0	0	0	0	0
LOC_Os01g04360	7	0	1	4	3	0	1	5	1	5	2	1
LOC_Os08g06240	333	339	283	369	342	327	287	302	382	357	286	325
LOC_Os02g54970	2	0	1	1	2	1	0	0	1	0	1	0
LOC_Os02g46260	98	114	77	121	98	134	128	135	128	155	160	158
LOC_Os08g35990	0	1	0	0	1	0	0	2	0	0	3	0
LOC_Os11g09800	2	8	6	3	6	3	6	5	6	3	1	6
LOC_Os03g18990	0	0	0	1	1	2	0	0	2	0	1	1
LOC_Os03g03300	1	0	0	0	0	0	1	1	0	1	0	1
LOC_Os01g12650	36	38	36	42	41	37	58	56	59	40	57	49
LOC_Os10g14260	0	0	0	0	0	26	25	0	0	0	0	0
LOC_Os09g37730	10	2	4	4	5	2	3	5	14	5	1	7
LOC_Os10g21940	312	286	381	326	293	329	291	321	310	302	304	301
LOC_Os08g01400	19	26	11	7	18	10	15	21	23	8	6	13
LOC_Os02g03740	637	730	727	607	713	791	600	529	537	747	943	830
LOC_Os10g13880	33	38	17	22	26	29	17	23	23	42	20	32
LOC_Os10g27460	6	12	13	2	7	2	15	19	26	0	3	7
LOC_Os03g06835	117	95	93	123	98	87	84	98	109	100	87	76
LOC_Os09g21760	313	282	303	332	290	279	245	268	312	357	282	286
LOC_Os02g02640	12	19	13	17	17	15	12	11	9	20	16	14
LOC_Os04g20200	15	15	12	13	17	18	18	18	16	14	10	12
LOC_Os03g53150	515	438	355	425	377	422	591	551	649	330	385	423
LOC_Os08g29150	382	336	187	407	343	433	366	458	478	408	497	524
LOC_Os06g06570	19	31	19	17	26	16	9	11	18	20	12	16
LOC_Os01g65490	0	0	0	0	1	0	0	0	0	0	0	1
LOC_Os04g02110	429	356	328	466	370	371	464	456	487	424	338	392
LOC_Os04g33140	0	0	0	0	0	2	2	0	0	0	0	0
LOC_Os06g41290	4	8	15	4	7	7	4	14	12	8	10	15
LOC_Os07g17280	127	119	130	149	120	133	109	145	176	164	105	111
LOC_Os07g08729	322	294	354	341	265	378	280	333	350	316	310	285
LOC_Os12g01960	0	2	1	0	0	1	0	0	1	0	0	0
LOC_Os01g68500	43	24	30	46	38	34	25	29	26	48	36	38
LOC_Os12g14270	0	0	0	2	0	0	0	0	0	0	0	0
LOC_Os02g53180	3018	3293	3114	2710	2965	2681	3166	2526	2486	3134	3338	3350
LOC_Os09g20920	1	4	1	5	8	4	4	3	3	5	2	4
LOC_Os12g06570	0	0	0	0	0	0	0	0	1	0	0	0
LOC_Os08g42080	4	8	7	0	0	1	7	5	1	0	3	3
LOC_Os10g41250	53	60	41	58	38	41	44	60	64	70	45	67
LOC_Os07g37420	401	479	289	554	514	554	207	236	208	689	567	713
LOC_Os02g03470	665	607	648	792	622	764	661	706	780	748	629	754
LOC_Os03g47260	5	8	10	9	14	8	6	9	8	3	8	8
LOC_Os10g18920	0	0	0	0	1	0	1	0	3	0	1	1
LOC_Os05g35190	232	180	181	209	118	197	158	182	194	214	140	215
LOC_Os04g57800	17	30	14	17	12	13	7	10	16	16	10	35
LOC_Os06g12930	2	6	2	2	1	1	0	1	0	1	1	1
LOC_Os08g09640	0	0	0	0	0	0	0	1	0	1	0	0
LOC_Os02g20970	166	126	111	161	138	132	143	151	148	147	122	170
LOC_Os10g36780	599	402	417	649	558	599	429	445	563	712	490	501
LOC_Os05g49300	225	165	110	154	183	145	109	118	148	144	96	144
LOC_Os07g27620	3	0	3	3	3	4	1	1	3	2	2	1
LOC_Os07g04990	21551	22039	21129	28396	20223	29958	16619	17182	21160	24172	23550	22835
LOC_Os10g37690	155	167	161	167	162	194	140	190	178	167	149	196
LOC_Os09g23160	1246	1067	1261	1312	1440	1634	1342	1232	1355	1142	1754	1470
LOC_Os02g25560	0	0	0	0	1	0	0	0	1	0	0	0
LOC_Os03g26870	168	94	129	105	126	109	87	63	82	143	91	123
LOC_Os03g16210	639	810	699	583	771	644	849	869	774	567	537	505
LOC_Os05g14980	409	353	322	349	394	334	395	350	388	346	290	277
LOC_Os01g55450	607	556	531	572	494	461	608	508	641	546	467	492
LOC_Os05g22920	560	534	556	507	511	527	581	574	636	465	397	478
LOC_Os09g26190	1336	1580	1262	1040	1405	1141	1466	1431	1401	973	1247	1153
LOC_Os03g10010	20	17	17	14	29	23	18	15	22	15	14	11
LOC_Os04g49850	5	2	9	2	1	6	5	3	3	4	2	3
LOC_Os08g26350	2	0	0	1	0	0	2	1	0	0	0	0
LOC_Os10g12450	35	46	41	30	36	31	46	52	54	44	32	36
LOC_Os06g37660	579	553	512	544	479	533	417	484	517	593	464	557
LOC_Os01g60190	7672	8008	10678	5880	5872	7085	9820	10717	9510	4905	4869	4506
LOC_Os01g59190	78	73	49	78	88	73	107	115	123	71	80	101
LOC_Os03g06630	1616	1854	1328	1783	1805	1761	1573	1200	941	1588	3249	4044
LOC_Os04g24220	558	254	276	730	588	368	402	508	641	541	168	273
LOC_Os02g11070	64	26	35	47	67	63	83	34	89	45	31	104
LOC_Os03g56160	519	322	321	414	447	327	371	422	480	299	163	302
LOC_Os09g22505	2132	2656	1740	1204	2093	1216	1710	1749	2055	1857	1584	1991
LOC_Os09g34910	1544	1550	1844	1536	1631	1774	1717	1936	1999	1752	1608	1733
LOC_Os02g27000	21	25	10	29	19	12	18	20	25	28	29	28
LOC_Os03g02720	166	203	191	153	215	139	242	227	194	178	207	217
LOC_Os08g35050	651	661	530	697	601	627	664	619	674	624	567	601
LOC_Os04g52790	0	0	0	6	1	4	2	0	0	0	0	0
LOC_Os05g04220	791	668	774	886	752	723	704	794	1147	861	498	626
LOC_Os02g28870	8	8	7	7	8	4	16	14	21	0	4	7
LOC_Os08g31649	0	0	0	0	0	0	5	0	0	0	0	0
LOC_Os01g07340	23	22	41	44	24	43	18	26	37	45	22	25
LOC_Os07g41650	0	0	1	6	2	8	1	0	0	6	2	2
LOC_Os07g09910	5	2	2	0	1	1	0	1	1	3	2	1
LOC_Os11g35620	1	0	1	0	0	0	0	0	0	0	0	0
LOC_Os05g51070	1007	950	976	953	913	970	803	835	891	1071	1007	1130
LOC_Os01g27660	1	0	0	1	1	0	0	0	0	1	1	1
LOC_Os12g06820	5	6	3	2	2	3	1	1	0	1	3	0
LOC_Os10g34570	0	0	1	0	0	0	0	0	0	0	2	0
LOC_Os10g25900	0	0	0	0	0	1	1	0	1	0	1	0
LOC_Os09g33930	921	667	712	801	705	672	675	730	801	884	587	692
LOC_Os04g06340	45	25	29	29	21	26	21	36	19	46	36	48
LOC_Os03g30240	20	23	21	13	18	16	14	8	14	26	16	26
LOC_Os05g48760	977	647	462	2145	1414	1551	350	307	458	2883	1751	2184
LOC_Os04g23760	124	117	69	50	62	42	72	96	108	32	18	26
LOC_Os02g54490	67	71	88	68	72	76	101	113	112	61	48	58
LOC_Os01g34830	0	0	1	0	0	0	0	0	0	0	0	0
LOC_Os04g44140	2	3	1	0	0	0	0	0	0	1	0	0
LOC_Os06g29844	82	54	45	239	201	173	53	47	129	184	72	76
LOC_Os02g49360	172	201	231	191	181	191	207	230	222	199	184	169
LOC_Os11g43900	10625	8895	8541	10908	9344	9270	8688	8433	11684	11210	7623	8922
LOC_Os02g02520	2078	2226	2542	2327	3160	2510	2384	2437	2015	2318	3069	2560
LOC_Os08g23120	493	467	503	606	441	581	536	519	654	474	489	544
LOC_Os08g34760	343	260	305	352	314	319	275	316	331	336	325	336
LOC_Os11g09329	809	729	751	936	803	778	756	744	845	818	718	783
LOC_Os03g55740	35	35	12	47	26	26	19	22	26	30	12	32
LOC_Os09g32690	1058	967	755	908	837	892	773	728	854	953	716	925
LOC_Os11g14680	0	0	0	0	0	0	0	1	0	0	0	0
LOC_Os05g48930	195	250	216	112	150	164	115	122	194	167	144	290
LOC_Os04g29950	1	0	1	1	1	3	3	2	5	3	0	1
LOC_Os01g69950	5085	5774	5285	4813	6825	5291	6188	6343	5981	4947	5462	4786
LOC_Os03g04960	700	599	712	831	694	778	690	684	777	813	678	701
LOC_Os05g41980	0	0	0	0	0	0	0	0	0	1	0	0
LOC_Os05g46330	871	857	825	851	822	753	776	804	873	820	735	721
LOC_Os05g11810	179	185	128	118	110	156	121	106	103	260	210	307
LOC_Os02g09070	0	1	2	2	2	2	2	1	1	0	0	0
LOC_Os04g12010	79	51	49	86	74	64	53	52	66	103	85	55
LOC_Os06g38600	0	0	0	1	0	0	0	0	0	0	0	0
LOC_Os01g16460	1	2	0	0	0	0	0	0	0	0	0	0
LOC_Os12g30620	63	76	66	46	43	70	57	68	88	42	40	62
LOC_Os03g58960	520	421	439	497	446	504	449	384	517	548	426	495
LOC_Os12g38100	19	24	27	17	16	16	27	22	26	17	22	57
LOC_Os08g38160	106	82	100	75	92	69	90	90	147	76	73	103
LOC_Os10g35790	0	3	0	2	2	0	4	3	0	1	1	2
LOC_Os05g39374	250	313	281	289	253	290	307	304	324	299	272	360
LOC_Os04g48470	0	0	0	0	0	0	1	0	0	0	0	0
LOC_Os06g32510	20	30	23	19	22	22	19	24	23	23	21	17
LOC_Os05g46500	76	45	33	68	60	50	58	44	62	61	29	38
LOC_Os12g01574	174	161	125	190	166	194	157	154	178	200	162	142
LOC_Os10g36530	1159	1318	1183	1027	1285	1054	1570	1454	1551	1029	1180	1079
LOC_Os07g35880	238	406	86	263	205	434	216	240	254	347	373	505
LOC_Os05g41880	8	12	17	14	14	12	11	15	19	10	26	14
LOC_Os01g15790	491	544	489	457	614	482	582	692	646	479	508	425
LOC_Os02g50970	1113	1023	1048	1179	1071	1029	1007	1046	1153	1103	971	1107
LOC_Os11g22404	41	34	29	43	31	29	30	49	25	38	31	48
LOC_Os02g52314	137	99	86	151	133	133	109	126	163	104	105	102
LOC_Os06g02560	123	104	85	97	97	107	102	91	99	118	93	82
LOC_Os01g07900	44	41	38	44	40	36	47	36	38	44	47	41
LOC_Os08g29970	0	0	0	0	1	0	0	0	0	0	0	0
LOC_Os11g39550	0	0	0	6	0	3	0	3	0	1	0	0
LOC_Os01g52880	0	2	0	0	2	0	0	0	0	0	0	2
LOC_Os01g64100	7	2	9	2	7	10	17	10	12	6	6	6
LOC_Os02g48210	31	32	24	14	21	11	16	33	40	14	5	6
LOC_Os06g42580	1	0	0	2	0	2	0	4	0	0	0	5
LOC_Os09g04890	868	801	860	928	791	850	775	830	910	891	760	682
LOC_Os04g47820	177	191	161	179	173	183	182	162	183	226	124	177
LOC_Os03g60690	52	46	51	36	36	31	66	72	53	34	29	31
LOC_Os02g43220	0	0	0	1	0	0	0	0	0	0	1	0
LOC_Os10g07544	0	1	0	1	0	1	3	2	1	0	1	1
LOC_Os01g24980	6	10	5	3	1	7	3	3	5	3	2	6
LOC_Os05g11920	0	1	0	0	0	0	0	0	0	0	0	0
LOC_Os11g40420	61	63	47	39	51	55	49	46	56	65	56	76
LOC_Os10g08790	5	6	8	1	5	2	6	8	4	1	2	1
LOC_Os10g05430	0	2	0	0	0	0	0	0	0	0	0	0
LOC_Os05g13804	12	7	2	10	5	7	9	7	6	8	3	11
LOC_Os02g25449	166	194	151	162	202	164	262	217	206	190	171	175
LOC_Os05g48360	599	442	418	733	563	624	527	445	533	626	512	783
LOC_Os06g09010	2	2	4	2	3	0	0	4	2	0	3	5
LOC_Os01g07480	2	4	1	1	0	1	1	1	0	0	0	0
LOC_Os12g16080	101	50	30	123	112	131	37	50	50	65	61	69
LOC_Os06g41790	1364	1352	1167	1363	996	1120	1162	1138	1379	1126	960	1203
LOC_Os12g01700	9	5	4	2	2	1	7	3	4	3	4	3
LOC_Os08g14610	42	34	23	40	32	33	29	16	29	41	25	47
LOC_Os11g40610	740	606	567	787	557	612	513	553	729	750	506	578
LOC_Os03g16110	3136	2574	2433	3300	3138	2877	2249	2147	2625	3565	2474	2818
LOC_Os01g11390	0	0	1	0	0	0	0	0	0	0	0	0
LOC_Os09g38520	190	158	156	133	121	151	143	139	190	169	152	179
LOC_Os01g12240	0	1	0	2	1	7	0	3	3	2	5	3
LOC_Os08g31850	2	1	0	1	1	2	0	0	0	0	0	1
LOC_Os11g32930	5	1	11	3	2	2	4	6	8	1	3	1
LOC_Os03g55050	70	65	59	55	69	60	59	66	83	63	55	50
LOC_Os01g72710	27	19	20	15	27	21	32	32	36	12	17	17
LOC_Os02g06120	60	66	49	61	56	56	56	55	79	73	55	57
LOC_Os06g20040	10	14	9	26	14	13	8	8	6	19	31	36
LOC_Os10g38140	215	201	160	259	200	237	178	193	136	192	191	263
LOC_Os09g17152	0	0	0	0	0	0	2	0	0	0	1	0
LOC_Os03g32690	5	6	3	11	3	5	2	5	2	7	10	2
LOC_Os10g09750	0	0	0	0	0	0	0	1	0	0	0	0
LOC_Os04g05250	0	0	0	0	2	0	0	0	0	0	0	0
LOC_Os05g23350	2	0	2	1	1	0	4	1	1	0	0	2
LOC_Os02g38580	169	124	139	138	105	99	209	133	117	88	30	141
LOC_Os02g54110	548	537	662	586	572	623	764	702	694	653	693	687
LOC_Os05g18710	0	0	1	0	0	0	0	0	0	0	0	0
LOC_Os02g40000	470	501	396	432	336	435	370	390	444	440	352	426
LOC_Os07g39540	1	0	0	0	0	0	0	0	1	0	0	0
LOC_Os01g16310	62	86	109	66	84	54	37	36	57	84	55	59
LOC_Os08g21080	1	0	0	0	0	1	0	0	0	1	0	0
LOC_Os03g38730	10760	9910	7974	21017	14718	18403	4243	4135	4558	25671	15792	18314
LOC_Os03g63310	56	75	52	81	73	71	32	60	83	177	47	95
LOC_Os12g32970	2	0	0	0	4	3	0	1	2	3	3	3
LOC_Os03g43720	614	439	374	1249	902	938	328	246	280	1652	1492	1137
LOC_Os02g47890	136	107	136	148	135	146	138	151	150	139	150	145
LOC_Os01g53390	73	48	47	74	81	48	39	57	108	65	27	44
LOC_Os04g30740	107	58	73	93	74	89	62	79	90	101	87	90
LOC_Os09g29404	324	306	229	373	352	411	371	376	324	347	399	418
LOC_Os08g31030	9	9	2	4	3	1	3	3	7	5	2	0
LOC_Os06g17980	3	1	0	7	6	7	0	0	5	8	0	1
LOC_Os04g52504	25	21	23	24	21	26	31	33	32	14	20	19
LOC_Os02g07700	38	40	36	32	45	23	40	42	40	47	34	50
LOC_Os02g43980	0	1	1	1	0	0	0	0	0	0	0	0
LOC_Os05g39370	3	1	2	4	1	1	5	4	4	2	3	3
LOC_Os04g24970	4	1	1	4	7	3	3	9	3	2	8	9
LOC_Os03g02820	7	4	7	5	2	10	1	3	1	11	9	9
LOC_Os02g36000	72	25	30	105	79	54	56	63	108	95	21	67
LOC_Os12g33020	411	383	470	411	455	493	472	473	435	474	457	472
LOC_Os01g56010	10	9	9	11	12	9	18	17	14	12	12	16
LOC_Os01g74430	1	3	1	1	1	0	1	1	2	2	0	2
LOC_Os03g19375	0	1	0	0	1	0	2	0	0	1	0	2
LOC_Os05g04430	0	0	0	1	3	0	0	1	2	1	2	3
LOC_Os02g38690	72	63	34	49	68	36	56	60	66	48	45	45
LOC_Os07g03820	5	1	2	1	3	6	3	5	2	2	2	2
LOC_Os09g25770	61	42	33	93	44	67	29	46	66	78	49	67
LOC_Os08g01660	80	72	51	133	84	92	78	90	104	124	77	104
LOC_Os02g01180	621	586	604	700	598	580	649	593	673	648	664	564
LOC_Os05g06630	721	687	764	762	683	766	753	718	829	797	688	777
LOC_Os05g41030	490	382	440	407	297	384	355	411	445	455	404	530
LOC_Os09g19460	4	2	5	1	3	4	1	2	4	2	0	3
LOC_Os11g31470	3	2	9	6	9	10	5	3	5	8	4	13
LOC_Os02g09130	651	626	591	618	629	607	614	581	724	609	532	629
LOC_Os02g06630	2	3	2	1	1	1	3	2	2	4	3	0
LOC_Os02g50110	1	0	0	0	0	1	1	0	0	0	0	6
LOC_Os01g57880	0	0	0	0	0	0	1	0	0	0	0	0
LOC_Os04g32330	935	920	1090	1113	1106	1210	964	1063	1031	1231	1150	1117
LOC_Os04g12830	22	15	18	52	26	30	19	9	19	51	20	18
LOC_Os04g35250	0	1	0	0	0	0	0	0	0	0	0	0
LOC_Os02g02790	3	4	5	3	10	8	10	7	2	4	9	7
LOC_Os06g21840	3	4	5	4	8	6	14	8	5	6	2	6
LOC_Os01g68610	11	13	8	11	12	11	20	18	23	8	8	8
LOC_Os06g29310	460	426	377	474	447	398	426	389	419	486	391	487
LOC_Os02g44840	2	2	4	2	0	5	4	1	1	3	3	5
LOC_Os09g33810	1234	1183	1226	1206	1058	1107	1235	1381	1472	1190	949	966
LOC_Os04g34940	413	476	386	419	492	410	464	475	501	370	369	425
LOC_Os06g25470	0	3	3	2	0	1	2	0	0	3	0	1
LOC_Os12g01355	2	0	1	2	0	3	3	0	1	0	1	1
LOC_Os08g26270	27	45	27	19	44	28	37	39	50	19	23	28
LOC_Os11g35050	2	3	6	9	12	12	2	4	9	5	3	8
LOC_Os02g29170	14	11	8	11	13	9	8	4	16	11	6	6
LOC_Os04g30710	0	2	0	0	0	0	0	0	2	0	0	2
LOC_Os08g43440	3773	3590	3385	4242	3642	4363	3149	2964	3095	5172	3533	4303
LOC_Os05g38020	0	1	0	0	0	1	0	2	1	1	1	0
LOC_Os03g26360	115	140	103	128	108	96	114	109	143	124	122	109
LOC_Os05g41010	82	90	97	75	78	82	93	107	124	97	100	75
LOC_Os08g28340	0	0	0	0	0	0	0	0	0	0	1	0
LOC_Os12g07200	2	3	2	2	1	3	3	3	4	0	7	3
LOC_Os01g28790	250	305	267	119	218	177	219	189	173	177	293	495
LOC_Os12g05380	6	8	6	2	15	1	7	4	6	8	2	6
LOC_Os03g02670	184	173	149	187	193	169	182	167	140	192	201	171
LOC_Os07g28940	735	678	681	737	718	635	633	599	663	805	552	615
LOC_Os12g41810	341	382	343	302	453	352	300	295	294	404	388	383
LOC_Os12g44230	65	35	41	40	97	36	46	39	59	56	28	28
LOC_Os12g05550	370	407	420	407	587	473	232	201	206	680	522	590
LOC_Os02g06290	16	17	20	6	11	18	12	14	16	8	6	10
LOC_Os10g41870	122	138	120	137	118	145	138	116	121	137	150	120
LOC_Os04g55620	0	2	2	1	0	0	0	1	3	2	3	0
LOC_Os05g29170	399	448	365	366	288	311	432	393	375	292	202	298
LOC_Os10g37500	237	235	181	351	328	323	122	132	160	437	373	579
LOC_Os01g50610	8	3	12	8	8	12	2	7	12	17	8	7
LOC_Os01g31714	4	0	0	0	0	0	0	0	0	2	0	0
LOC_Os06g41090	32	50	29	46	41	46	39	24	28	61	52	59
LOC_Os07g44650	428	417	389	397	386	383	399	442	395	401	355	423
LOC_Os09g13600	971	1039	1225	411	538	489	1164	1268	1478	292	285	389
LOC_Os01g69870	74	84	60	39	44	41	71	75	145	58	45	69
LOC_Os02g51480	620	758	753	489	997	676	948	1053	848	523	699	583
LOC_Os08g44210	239	226	173	175	194	209	200	204	241	225	201	224
LOC_Os02g54600	465	606	1371	201	223	338	382	412	617	242	208	333
LOC_Os06g47580	914	902	853	1025	914	945	848	811	861	982	885	915
LOC_Os10g02240	5502	5495	5107	4125	3318	3820	4943	4900	6759	3356	2157	2712
LOC_Os05g35350	1	3	0	1	0	1	0	0	0	0	1	1
LOC_Os03g13010	1519	1344	1071	1533	1514	1536	1018	1105	953	1680	1434	1431
LOC_Os01g27850	0	0	0	1	0	2	0	0	2	0	0	0
LOC_Os08g07390	114	122	81	125	110	118	75	101	131	125	81	111
LOC_Os10g30150	0	2	0	0	0	2	0	0	0	1	2	1
LOC_Os06g19070	5	3	1	7	21	22	1	3	2	4	1	3
LOC_Os06g48200	14	9	172	3	7	6	11	8	5	2	11	28
LOC_Os06g40730	1599	1483	1103	1709	1501	1541	1191	1153	1307	1605	1355	1492
LOC_Os04g51890	0	3	8	5	2	1	3	1	0	8	1	1
LOC_Os03g43860	188	146	177	154	148	141	118	157	98	158	121	139
LOC_Os04g55800	1861	2127	2017	1697	2380	2173	1925	2245	2343	2899	2830	2336
LOC_Os07g37610	1138	1058	1017	1229	932	1164	1064	1094	1218	1252	924	1081
LOC_Os10g10360	348	361	281	337	308	288	551	579	598	295	257	286
LOC_Os05g32600	468	497	468	411	423	433	409	410	433	493	428	449
LOC_Os01g68750	979	849	770	938	820	832	806	873	944	957	678	777
LOC_Os12g30000	3	1	4	0	1	7	2	3	1	8	2	3
LOC_Os05g35740	1741	1503	1361	1890	1465	1761	1529	1474	1769	1618	1238	1364
LOC_Os02g37800	31	26	9	59	37	49	33	30	22	48	70	38
LOC_Os01g48600	0	2	0	1	0	2	3	0	3	0	0	0
LOC_Os10g12750	0	0	0	0	0	1	0	0	0	0	0	0
LOC_Os02g01490	667	625	658	826	671	720	637	611	677	828	722	719
LOC_Os04g38430	1	0	0	0	0	1	0	0	1	0	4	0
LOC_Os07g33915	15	72	98	3	11	4	186	137	62	4	38	18
LOC_Os08g40900	1424	1430	1393	1447	1225	1448	1206	1316	1225	1574	1352	1447
LOC_Os09g36930	24160	25057	24762	11118	11763	14058	30382	33832	35094	8295	8523	13298
LOC_Os01g73430	123	132	141	80	126	93	98	90	82	105	142	111
LOC_Os01g34890	22	21	21	43	61	42	82	78	94	43	62	33
LOC_Os01g59560	67	71	45	66	52	56	44	54	54	67	47	57
LOC_Os06g11410	96	100	102	82	102	88	78	99	86	100	85	96
LOC_Os05g04860	88	86	68	98	85	89	57	59	86	104	76	81
LOC_Os02g27500	8	10	23	17	18	16	8	11	10	17	15	20
LOC_Os02g34610	1	0	1	0	1	0	1	2	0	0	0	0
LOC_Os08g02630	15101	16245	16446	14573	12963	14823	15462	17110	12630	12990	16304	16957
LOC_Os11g01330	5467	3852	2384	5436	3312	6512	4491	3448	5874	4539	4885	5306
LOC_Os10g38930	803	776	790	874	826	655	843	868	1008	863	659	763
LOC_Os02g33460	0	2	0	4	2	1	0	4	1	4	2	4
LOC_Os10g03090	3	13	5	9	7	5	11	11	11	5	6	11
LOC_Os04g39444	216	212	208	224	219	212	200	202	236	193	229	216
LOC_Os03g51680	143	122	69	123	125	122	114	97	119	115	71	110
LOC_Os06g19420	27	35	25	27	31	24	36	38	35	27	30	23
LOC_Os03g25270	703	707	632	739	672	631	652	654	804	679	593	596
LOC_Os05g03610	72	53	41	74	63	89	75	50	66	70	131	63
LOC_Os06g11710	0	1	1	0	0	0	0	1	0	0	0	1
LOC_Os04g40600	875	757	657	842	926	887	660	759	855	909	716	866
LOC_Os03g10880	1869	2072	1419	1891	2212	2173	1653	1544	1510	2560	2464	2600
LOC_Os12g23150	317	367	303	290	331	317	264	292	312	276	274	277
LOC_Os05g03060	6	11	14	7	7	7	6	10	9	23	14	5
LOC_Os04g19810	4	3	3	8	7	6	0	4	6	4	2	1
LOC_Os05g23940	1004	967	873	941	986	1041	940	965	1109	982	874	887
LOC_Os06g30090	1	1	2	0	0	2	3	2	1	2	5	4
LOC_Os06g51070	260	106	189	337	278	158	221	211	298	228	130	202
LOC_Os01g11490	0	0	0	0	0	0	0	0	0	0	1	4
LOC_Os03g06330	247	245	135	216	268	247	162	209	254	220	174	215
LOC_Os04g07980	12	10	6	8	0	11	7	6	4	10	6	8
LOC_Os06g44000	0	0	0	0	0	0	0	1	2	1	1	0
LOC_Os10g32199	22	20	15	26	31	20	13	17	23	31	21	29
LOC_Os06g18910	4	2	4	1	2	2	6	6	2	4	3	1
LOC_Os11g25530	2	7	6	1	5	7	7	13	3	10	4	2
LOC_Os12g09250	112	80	79	126	110	111	73	98	81	149	88	109
LOC_Os03g46660	198	168	141	134	146	148	155	140	189	169	171	213
LOC_Os05g14560	0	2	2	0	7	1	5	0	0	0	4	3
LOC_Os04g23580	347	281	277	344	278	382	232	236	301	352	280	413
LOC_Os09g20870	0	0	0	0	0	0	0	1	0	0	0	1
LOC_Os02g33840	0	0	1	2	1	3	2	1	1	1	2	0
LOC_Os03g50780	43	40	42	48	49	29	44	52	56	63	51	54
LOC_Os12g28020	0	0	0	0	0	0	0	0	0	1	0	0
LOC_Os03g22490	1274	1248	1162	1109	1503	1107	859	801	771	1655	1055	1031
LOC_Os04g45610	418	412	369	472	457	493	309	343	396	572	421	477
LOC_Os02g43040	537	481	359	478	411	454	561	497	594	421	344	442
LOC_Os05g40180	3297	4116	3470	2998	4349	3483	3876	4072	3692	3596	3765	4174
LOC_Os09g09530	0	0	0	0	0	1	0	0	0	0	0	0
LOC_Os08g02690	1488	1422	1154	1259	1556	1207	1441	1514	1631	1444	1169	1400
LOC_Os07g11120	2	3	1	1	1	3	6	3	5	2	0	1
LOC_Os11g37100	1	0	1	1	0	0	0	0	0	1	5	3
LOC_Os06g45570	782	690	737	491	372	481	636	691	665	538	444	754
LOC_Os07g38590	37	17	32	22	25	22	35	25	34	22	42	38
LOC_Os08g31228	190	199	231	180	192	221	202	177	210	255	196	258
LOC_Os06g02260	2348	2326	1965	2184	2123	2255	2249	2210	2362	2095	2111	2273
LOC_Os12g21750	2	0	4	0	3	1	0	1	1	0	0	2
LOC_Os02g33710	2890	2740	2700	1858	1597	2162	3682	3546	4721	1517	1412	1898
LOC_Os08g32710	8	6	5	6	5	8	3	8	1	2	1	6
LOC_Os01g33060	594	635	535	623	543	531	580	596	666	595	491	522
LOC_Os03g24390	8	6	7	3	3	5	8	14	8	4	5	1
LOC_Os08g28560	0	0	0	0	0	0	0	0	0	0	1	0
LOC_Os08g13270	6	0	0	1	5	2	4	3	1	3	5	4
LOC_Os06g31150	9	12	9	11	0	9	9	11	17	11	5	10
LOC_Os03g31542	0	0	0	0	0	0	1	0	1	0	1	0
LOC_Os11g35980	11	16	16	3	10	6	20	8	4	10	13	12
LOC_Os01g46980	2719	2253	2441	2796	2135	2429	2038	2485	2520	2484	2142	2310
LOC_Os07g43890	434	383	421	515	430	424	419	442	511	461	332	427
LOC_Os01g52740	6	3	2	6	0	5	0	2	6	7	1	2
LOC_Os12g03350	2211	2157	2243	1459	1591	1773	1955	2030	2061	1610	1685	1723
LOC_Os03g45420	340	322	264	249	218	266	270	260	298	256	192	266
LOC_Os03g42110	660	646	845	771	730	818	779	963	844	744	821	601
LOC_Os03g57910	202	176	200	186	182	167	204	169	177	231	163	193
LOC_Os08g06659	0	1	0	2	0	0	0	1	1	0	0	1
LOC_Os12g01530	2560	2921	3579	1015	2093	2648	3276	3027	2722	2170	5843	4396
LOC_Os08g41590	5	1	0	4	2	2	3	5	1	6	3	2
LOC_Os04g53860	38	23	11	37	21	25	29	24	43	31	14	14
LOC_Os02g15220	1213	1143	1039	1025	912	1044	1081	968	1176	1031	892	1064
LOC_Os12g03260	199	190	161	193	164	172	230	220	206	171	116	148
LOC_Os06g08530	5318	4349	4136	5355	4734	4581	3920	3902	4957	5313	4000	4276
LOC_Os09g09490	280	245	187	281	257	186	198	168	209	242	205	223
LOC_Os06g14080	622	625	517	524	514	552	513	537	540	541	515	573
LOC_Os11g44810	16206	14688	13084	13217	8669	8061	16688	16042	21716	10610	5400	9070
LOC_Os04g53800	0	2	0	0	0	2	1	0	3	1	2	0
LOC_Os01g36670	433	442	414	482	472	468	413	458	505	478	466	428
LOC_Os08g04480	15	38	18	8	24	19	24	30	29	9	13	19
LOC_Os06g22390	238	235	157	227	252	197	156	149	137	207	174	227
LOC_Os03g55770	95	76	42	23	15	24	76	91	112	13	7	13
LOC_Os08g36910	5	5	7	5	4	3	6	11	6	4	5	8
LOC_Os02g16540	101	124	144	113	125	104	118	115	124	127	138	163
LOC_Os09g19700	256	258	171	213	175	201	263	287	346	231	171	221
LOC_Os02g35250	0	2	1	1	0	2	5	2	3	2	7	3
LOC_Os09g24820	2631	2876	2553	2710	2909	2549	3247	2923	2902	3317	2952	3410
LOC_Os02g17500	1167	993	624	1368	1458	1391	716	819	856	1566	1527	1744
LOC_Os05g13360	12	8	6	22	18	36	3	2	9	67	46	37
LOC_Os06g50440	0	1	0	0	0	0	0	0	0	0	0	0
LOC_Os05g48120	0	0	0	0	0	0	0	1	0	0	2	1
LOC_Os04g57210	1169	1057	794	1528	1499	1493	736	641	809	1908	1477	1608
LOC_Os01g41430	15	5	3	7	8	5	7	6	9	4	4	11
LOC_Os07g40120	386	436	456	288	364	374	587	619	555	285	341	354
LOC_Os02g05680	55	47	70	61	56	43	47	43	57	55	33	36
LOC_Os10g21324	115	155	102	104	114	112	100	124	112	119	80	86
LOC_Os03g04560	15	22	10	11	19	10	15	16	18	16	16	29
LOC_Os05g48640	39	53	47	29	30	29	34	39	23	29	23	49
LOC_Os10g35640	25	9	11	19	14	13	10	11	14	11	7	15
LOC_Os10g01770	0	1	1	2	1	2	1	4	1	1	0	2
LOC_Os10g35440	84	90	65	119	60	100	62	71	97	100	61	68
LOC_Os02g21240	133	107	88	133	90	110	102	126	118	123	108	110
LOC_Os05g16210	0	0	0	0	0	0	0	0	0	1	0	0
LOC_Os03g52640	1927	2061	1803	1521	2236	1657	2612	2706	2802	1288	1509	1252
LOC_Os10g34090	1	0	0	0	0	0	0	0	0	0	0	0
LOC_Os02g44820	440	411	274	514	380	294	430	353	477	530	232	351
LOC_Os06g02370	811	457	394	656	561	600	596	619	837	510	337	441
LOC_Os07g41180	97	98	127	106	124	113	162	168	267	94	99	109
LOC_Os03g26590	5	5	1	2	6	5	4	11	7	10	9	8
LOC_Os02g46090	109	103	102	119	122	114	137	146	151	104	113	142
LOC_Os05g31530	64	56	57	75	54	69	66	86	101	73	49	67
LOC_Os01g02690	17	17	13	26	15	23	19	9	23	17	5	18
LOC_Os12g15680	0	0	0	0	0	0	0	1	0	0	0	0
LOC_Os12g10740	1459	1168	1245	1500	1378	1164	1367	1495	1667	1494	906	831
LOC_Os05g36050	0	0	0	0	0	0	1	0	0	0	0	0
LOC_Os01g63690	89	66	90	68	73	62	46	36	53	100	105	140
LOC_Os10g33190	185	128	78	378	331	319	147	97	121	437	288	348
LOC_Os04g57400	984	700	760	818	765	725	759	698	825	1008	607	700
LOC_Os03g58250	227	254	231	255	224	219	234	261	240	232	234	284
LOC_Os08g39590	76	133	103	66	99	85	129	106	121	84	78	102
LOC_Os05g04950	650	701	580	679	641	657	587	651	618	669	464	564
LOC_Os10g41020	48	52	48	42	26	43	48	32	39	46	34	35
LOC_Os09g37990	0	1	2	0	1	0	0	0	1	0	0	0
LOC_Os12g05230	287	311	421	396	286	361	374	355	402	387	357	422
LOC_Os05g45030	1746	1956	1749	1546	2056	1917	1966	1900	1718	1797	1680	2359
LOC_Os01g63540	0	1	0	0	0	0	0	0	0	0	0	0
LOC_Os01g49390	9	13	5	2	3	4	4	3	2	13	1	10
LOC_Os06g09980	14	8	6	11	16	4	0	0	1	2	0	0
LOC_Os03g13380	1689	1391	1564	1586	1448	1608	1455	1508	1797	1646	1307	1309
LOC_Os06g45900	89	78	64	58	59	86	43	42	38	95	40	56
LOC_Os04g34320	255	330	181	112	117	143	228	295	264	83	106	105
LOC_Os07g27180	267	273	268	325	254	287	286	343	322	281	245	253
LOC_Os11g34750	290	291	259	235	229	235	269	262	282	250	211	210
LOC_Os04g10060	4	8	5	39	22	5	16	29	19	7	3	2
LOC_Os08g25830	6	2	0	8	5	2	2	1	3	6	4	5
LOC_Os12g43700	3	2	4	5	1	4	0	1	5	8	7	4
LOC_Os07g38940	219	240	233	302	249	254	259	240	287	316	283	277
LOC_Os02g24586	0	0	0	0	3	0	0	1	0	0	0	0
LOC_Os12g04120	11	17	21	10	9	21	6	0	0	9	7	12
LOC_Os11g25600	1	0	0	1	0	0	0	0	0	0	0	1
LOC_Os04g10214	98	78	56	49	55	51	76	84	100	35	39	43
LOC_Os09g06750	1	2	0	4	3	2	3	0	2	2	4	2
LOC_Os01g11260	70	62	64	70	56	63	58	72	71	58	58	54
LOC_Os01g10504	6	2	7	1	3	0	3	0	6	1	3	6
LOC_Os12g41540	1	1	1	1	3	4	1	3	1	2	1	1
LOC_Os04g35660	0	0	1	0	0	0	0	0	0	0	0	0
LOC_Os03g36930	534	405	500	508	488	539	499	561	573	605	539	550
LOC_Os11g46000	3	3	7	15	9	5	10	3	8	12	8	10
LOC_Os02g40260	0	0	0	0	0	0	0	0	0	1	0	0
LOC_Os04g46190	285	229	230	292	250	276	329	264	286	234	230	282
LOC_Os04g28450	7	4	9	2	5	2	1	5	1	3	1	4
LOC_Os09g01650	8	13	7	5	5	11	3	4	8	6	4	6
LOC_Os09g36190	372	302	337	419	380	393	358	377	366	453	368	340
LOC_Os12g38490	962	962	791	977	1011	900	1023	1006	1134	1094	767	1060
LOC_Os02g47370	1	1	2	0	0	0	2	0	2	0	0	4
LOC_Os02g39384	3	0	0	0	0	0	1	0	1	0	2	1
LOC_Os08g33420	3306	3009	2703	2657	2579	2504	2666	2561	3018	2340	1900	2669
LOC_Os01g22440	28	47	35	49	36	45	53	48	33	44	62	51
LOC_Os07g40740	0	0	0	1	0	0	0	1	2	0	0	1
LOC_Os03g09830	109	90	79	49	64	62	128	113	109	44	54	53
LOC_Os08g33120	1166	1196	1005	1165	991	1017	1128	1015	1166	1078	900	1005
LOC_Os11g02165	4	5	9	5	3	5	5	4	6	0	1	6
LOC_Os02g49820	1154	1126	1258	1222	1193	1228	1261	1328	1482	955	1080	1109
LOC_Os10g41800	89	59	56	76	66	81	60	48	51	95	57	114
LOC_Os12g14570	0	0	2	0	0	0	0	0	0	0	0	1
LOC_Os01g09870	1	1	2	0	1	3	3	1	1	1	5	7
LOC_Os04g22660	60	82	96	48	27	39	69	85	79	43	19	29
LOC_Os04g55490	0	0	0	0	0	0	0	0	1	0	0	0
LOC_Os02g39510	50	66	37	46	64	72	48	44	49	41	52	66
LOC_Os05g05980	8	3	3	8	7	5	4	8	4	9	13	10
LOC_Os04g58710	10274	9322	7222	21226	13444	15875	4597	2214	1447	16190	15717	16680
LOC_Os08g42840	150	157	132	211	164	147	146	128	190	172	112	120
LOC_Os03g10520	185	201	160	162	206	216	169	200	239	169	180	205
LOC_Os06g44650	0	0	0	0	0	0	0	0	0	0	0	1
LOC_Os03g56850	40	52	56	42	33	36	55	54	73	41	25	39
LOC_Os11g41365	429	430	465	355	352	348	273	318	245	430	426	338
LOC_Os04g02030	9	3	4	13	9	5	8	9	12	8	6	5
LOC_Os05g34890	0	0	0	0	0	1	0	1	0	0	0	0
LOC_Os10g28254	1364	1410	1560	1038	1140	935	1254	1301	1621	1037	957	1299
LOC_Os11g21840	2	1	0	0	0	0	0	0	0	0	1	0
LOC_Os01g74450	10280	9744	5164	13485	10094	14041	6832	5838	9878	13546	9027	13282
LOC_Os04g44170	5	7	1	4	11	0	9	4	7	1	3	3
LOC_Os03g02640	752	849	876	744	949	774	1040	986	937	625	867	721
LOC_Os04g26220	0	0	0	0	0	0	0	1	0	0	0	1
LOC_Os01g42890	0	0	0	0	0	0	0	2	0	0	0	1
LOC_Os02g01550	45	42	42	49	43	41	39	31	49	39	47	52
LOC_Os03g16840	0	1	0	0	0	1	0	0	0	0	0	2
LOC_Os04g53195	36	0	0	0	0	0	0	0	0	0	14	19
LOC_Os04g58840	3	3	1	5	7	8	2	0	9	10	5	5
LOC_Os11g25220	0	1	0	2	3	0	0	0	3	0	0	1
LOC_Os01g11220	0	2	0	1	1	1	1	0	0	0	0	0
LOC_Os10g35260	283	366	292	256	295	230	306	308	306	299	225	278
LOC_Os01g45970	286	251	262	229	187	206	238	271	252	220	199	257
LOC_Os07g06670	212	191	118	237	215	197	114	102	127	211	183	210
LOC_Os01g10490	0	3	0	1	2	2	0	0	0	0	0	1
LOC_Os11g40510	8310	7282	7000	7677	7164	6654	6386	6049	7119	8639	5863	7210
LOC_Os03g29240	259	233	227	322	323	341	295	260	246	309	321	215
LOC_Os08g01840	1486	1442	1289	1331	1336	1160	1344	1177	1352	1420	1123	1355
LOC_Os01g03100	25	25	14	13	30	28	18	19	36	25	23	19
LOC_Os02g21630	741	764	747	587	943	630	771	714	820	609	613	581
LOC_Os12g44160	73	66	60	47	51	63	66	89	82	62	54	49
LOC_Os01g72570	563	554	355	348	439	506	509	548	611	488	367	445
LOC_Os10g22300	2	6	3	13	11	5	3	4	1	5	7	5
LOC_Os06g47780	133	59	80	97	76	96	63	58	102	85	29	68
LOC_Os12g18670	0	0	0	0	0	0	1	2	0	1	2	0
LOC_Os01g58950	0	0	0	0	0	2	0	0	0	0	0	0
LOC_Os03g58090	1040	861	628	1214	1072	1072	745	708	831	1126	946	1001
LOC_Os03g38540	2898	3039	2556	1707	1468	1775	2987	2855	3084	1219	821	1073
LOC_Os08g30080	4	2	0	7	3	8	5	6	5	7	9	6
LOC_Os11g10870	155	128	90	144	131	169	110	106	92	171	182	202
LOC_Os10g33874	369	342	316	339	328	368	361	350	407	315	333	364
LOC_Os11g25130	581	625	483	615	575	519	579	548	605	659	581	702
LOC_Os03g48600	11	7	6	6	7	10	2	7	12	5	2	5
LOC_Os06g10480	51	65	46	58	22	36	35	26	21	33	28	48
LOC_Os02g32460	296	290	304	292	261	287	286	265	329	275	221	312
LOC_Os03g06360	12	8	13	5	12	5	12	11	7	3	7	8
LOC_Os03g06720	883	849	924	707	794	650	1134	1313	1209	662	717	603
LOC_Os05g12150	10	2	3	23	16	14	4	4	4	5	5	2
LOC_Os11g28380	0	0	0	0	0	0	0	0	1	0	0	0
LOC_Os12g41700	124	78	110	125	138	133	96	118	112	130	113	117
LOC_Os02g16620	877	680	663	1016	782	916	753	757	996	827	689	856
LOC_Os12g20144	1952	2115	2035	1664	1613	1625	2067	2030	2457	1640	1566	1491
LOC_Os03g40710	33	45	21	13	22	16	28	49	61	6	7	10
LOC_Os01g42990	75	84	100	75	62	71	76	129	139	74	57	59
LOC_Os08g32060	7	7	5	3	5	9	2	4	7	17	11	21
LOC_Os07g43604	15	21	7	13	8	9	15	15	25	17	10	13
LOC_Os06g01500	298	293	260	372	360	323	444	504	534	357	302	316
LOC_Os04g58410	760	814	770	728	1000	763	1182	1117	1135	669	608	648
LOC_Os02g51540	8	6	7	6	7	5	7	10	2	5	8	9
LOC_Os01g60350	123	111	113	110	103	102	88	85	107	127	86	100
LOC_Os06g27890	506	449	418	530	553	498	529	574	563	464	479	435
LOC_Os03g45990	55	53	51	87	60	55	43	52	52	56	44	42
LOC_Os07g38750	0	0	0	0	0	0	0	0	1	1	0	1
LOC_Os01g04460	121	79	81	102	64	72	96	87	124	73	40	55
LOC_Os03g61360	11	9	7	17	6	11	11	6	10	12	13	13
LOC_Os01g53160	4	8	0	5	4	6	4	2	1	2	9	9
LOC_Os01g03340	856	832	1159	826	1586	753	451	540	615	1229	439	284
LOC_Os08g18000	4	0	7	21	10	21	51	5	16	28	14	20
LOC_Os03g16890	339	354	352	258	303	272	340	324	329	299	320	412
LOC_Os11g11550	936	870	840	925	779	643	803	704	875	819	611	804
LOC_Os03g09030	24	30	22	32	24	25	26	19	20	34	12	26
LOC_Os05g05690	42	45	44	62	36	68	16	17	32	84	41	60
LOC_Os01g03350	1	0	0	0	0	0	0	0	0	0	0	0
LOC_Os07g43070	46	38	23	29	41	40	32	28	48	28	42	44
LOC_Os10g21342	196	251	164	181	291	164	184	187	245	208	160	187
LOC_Os01g68545	151	123	107	116	107	105	150	208	215	86	78	105
LOC_Os12g04510	135	123	127	148	125	128	129	108	116	161	120	119
LOC_Os01g32870	449	472	400	493	471	517	394	438	463	503	433	484
LOC_Os10g34420	146	131	137	126	150	146	102	100	133	166	121	188
LOC_Os04g54510	112	124	86	93	89	94	100	124	123	71	68	102
LOC_Os02g52470	212	252	221	235	233	220	250	220	236	272	189	285
LOC_Os05g48280	206	162	176	178	166	156	204	185	244	230	148	175
LOC_Os10g33030	0	2	0	0	0	0	0	3	0	0	0	1
LOC_Os05g34640	491	531	554	539	525	537	582	577	501	539	537	507
LOC_Os12g08870	4	3	3	0	10	6	0	0	0	9	1	4
LOC_Os12g04570	0	0	2	2	3	4	4	4	0	1	3	1
LOC_Os08g34900	0	0	0	2	0	0	0	0	1	1	0	0
LOC_Os01g14790	236	225	210	239	237	222	222	289	272	260	230	276
LOC_Os02g13870	8	1	1	7	13	35	0	3	8	15	6	9
LOC_Os01g19760	349	393	355	329	265	322	292	307	339	269	263	299
LOC_Os03g46910	17	12	13	22	13	6	11	17	18	25	8	9
LOC_Os03g12470	123	87	85	134	100	60	70	95	113	125	47	85
LOC_Os11g04380	0	0	1	0	0	0	0	1	1	2	2	0
LOC_Os12g39430	0	0	0	0	0	0	1	0	0	0	2	0
LOC_Os05g51030	0	0	1	0	2	2	0	2	1	2	3	1
LOC_Os02g30230	509	433	400	523	409	468	421	395	518	500	329	453
LOC_Os06g17280	256	260	237	266	262	265	287	257	344	277	230	227
LOC_Os07g05700	8	9	6	11	7	16	8	11	10	16	15	5
LOC_Os08g03440	637	631	582	474	500	493	663	645	772	475	462	499
LOC_Os09g31290	5	4	3	7	3	3	9	5	2	4	6	9
LOC_Os02g41830	1	3	0	3	4	4	2	5	6	1	3	2
LOC_Os05g15630	0	1	1	1	1	10	0	1	1	3	0	1
LOC_Os01g61390	2	0	1	0	1	0	1	1	1	0	0	1
LOC_Os09g19630	0	1	0	4	2	0	1	0	0	1	0	0
LOC_Os08g42680	0	0	0	0	0	1	0	0	1	1	1	0
LOC_Os01g07300	97	111	105	90	96	93	85	94	88	108	111	98
LOC_Os05g01050	1243	1268	1229	1229	1267	1229	1390	1446	1384	1122	996	1234
LOC_Os02g49950	22	22	60	12	13	21	25	14	30	12	16	24
LOC_Os01g64440	60	22	91	48	53	33	45	39	49	34	35	79
LOC_Os01g26120	236	208	141	350	290	298	175	153	175	425	286	344
LOC_Os04g21840	30	39	40	23	34	39	58	31	48	31	40	20
LOC_Os02g48280	0	0	0	0	0	0	0	2	0	1	0	1
LOC_Os02g50320	194	158	125	151	123	153	134	147	146	157	144	168
LOC_Os11g03610	0	0	3	6	0	4	0	0	0	5	1	1
LOC_Os02g24290	0	0	0	0	0	0	0	0	0	1	0	0
LOC_Os05g20910	2	2	0	0	1	0	0	1	0	3	1	2
LOC_Os08g44960	0	0	1	1	0	0	0	0	0	0	1	1
LOC_Os01g69840	1040	1553	739	212	224	306	1082	1551	2566	94	84	150
LOC_Os03g14610	4	9	3	7	9	6	8	6	4	7	8	2
LOC_Os02g15020	4	4	4	3	1	8	1	2	5	4	8	5
LOC_Os03g05800	1104	876	913	1241	950	1024	687	546	614	1267	1193	1076
LOC_Os02g18370	269	262	234	263	229	245	235	287	253	281	193	228
LOC_Os02g57540	1107	1126	1231	1363	1424	1405	1341	1427	1518	1296	1429	1489
LOC_Os08g43815	60	69	39	88	56	72	52	49	52	76	67	61
LOC_Os12g03730	14	5	11	11	5	16	6	20	15	17	4	5
LOC_Os06g22650	806	746	809	787	749	862	737	695	744	942	845	908
LOC_Os05g17980	0	0	0	0	0	0	0	1	0	0	0	0
LOC_Os05g01600	851	702	921	912	822	891	821	813	844	939	811	714
LOC_Os10g13950	0	0	0	0	0	0	0	1	0	0	0	0
LOC_Os01g51590	17	20	9	9	17	18	13	15	13	14	18	19
LOC_Os05g02500	2578	2590	1951	2278	2028	2232	2216	1952	2489	2256	1657	1957
LOC_Os07g43240	10	5	1	4	3	1	4	1	4	2	1	5
LOC_Os10g16640	559	475	515	637	517	512	516	508	584	658	545	529
LOC_Os03g55630	229	207	163	260	200	198	194	198	230	232	177	248
LOC_Os08g03420	12	11	10	11	7	8	10	9	14	11	5	5
LOC_Os04g53490	1513	1594	1673	1285	1787	1270	1956	2054	1805	1078	1689	1194
LOC_Os04g58520	0	0	1	0	0	0	0	0	0	0	0	1
LOC_Os05g41370	4	2	4	2	6	5	4	1	2	2	1	1
LOC_Os04g16794	7	3	7	3	3	1	2	4	3	3	4	0
LOC_Os06g15620	13	4	6	9	8	10	12	5	8	8	4	10
LOC_Os06g46590	588	610	530	497	485	498	451	453	522	554	458	467
LOC_Os07g05024	2	0	0	2	5	4	6	6	4	5	6	3
LOC_Os05g30970	267	257	313	247	226	259	321	292	322	205	229	304
LOC_Os02g53520	107	117	97	75	83	81	96	109	97	63	67	75
LOC_Os11g37090	9	11	14	6	7	11	9	13	11	7	5	8
LOC_Os11g30970	6	6	7	0	4	4	2	5	3	6	2	10
LOC_Os10g32470	76	81	82	99	73	88	67	65	77	75	63	59
LOC_Os03g03334	0	0	2	0	0	0	2	0	0	0	0	0
LOC_Os04g50212	13	10	5	6	7	12	8	12	16	8	13	21
LOC_Os11g25430	39	32	37	39	27	33	44	46	35	38	35	43
LOC_Os05g10630	395	392	410	458	370	463	375	427	464	400	432	470
LOC_Os07g37620	18	15	65	4	4	13	13	9	7	10	29	55
LOC_Os11g42610	12	17	17	15	15	4	28	19	18	13	11	20
LOC_Os07g42170	333	428	388	352	453	445	434	445	404	469	458	560
LOC_Os07g31750	0	0	0	0	0	0	1	0	0	0	0	0
LOC_Os02g38508	0	0	0	0	3	0	2	0	0	0	0	0
LOC_Os01g13180	0	0	0	2	0	0	1	0	0	1	1	0
LOC_Os09g14510	434	405	397	385	389	396	348	398	404	405	332	410
LOC_Os11g14050	63	64	52	81	46	75	35	51	68	77	37	48
LOC_Os12g42230	252	308	345	312	281	285	293	285	307	316	360	304
LOC_Os06g49860	9	10	5	1	5	14	5	6	8	8	12	6
LOC_Os01g45730	0	0	0	0	0	0	0	0	0	0	1	0
LOC_Os01g16450	9	5	11	3	13	13	9	12	7	10	6	17
LOC_Os03g16718	0	0	0	0	1	0	0	0	0	0	1	1
LOC_Os03g04110	1216	858	2497	1030	940	1072	1319	1245	1429	1065	918	1221
LOC_Os01g05070	206	275	192	232	229	256	218	227	238	232	194	251
LOC_Os01g54530	177	137	150	127	119	146	105	105	97	128	168	142
LOC_Os01g55960	25	24	36	23	25	27	35	37	38	25	12	20
LOC_Os03g11110	122	116	91	125	112	98	120	130	97	101	127	98
LOC_Os07g34650	1665	2178	1520	705	896	927	1752	2152	2134	500	672	742
LOC_Os01g64140	3	1	1	1	1	3	3	1	2	1	0	4
LOC_Os03g10590	316	285	258	245	231	261	295	286	308	258	219	280
LOC_Os01g54424	104	104	67	94	71	70	67	68	60	95	58	66
LOC_Os08g02400	901	731	1039	1111	929	1037	991	1061	1105	1015	1013	1005
LOC_Os01g40960	2	2	1	1	1	1	1	0	1	0	0	1
LOC_Os02g39630	2914	2541	1915	2665	2376	2270	2188	2111	2423	2272	1832	2396
LOC_Os03g41080	6162	6031	6069	8078	7648	8165	5439	5490	5405	8474	8768	8507
LOC_Os01g62950	10	12	63	15	9	16	6	11	8	12	19	27
LOC_Os01g07950	290	270	301	367	264	298	256	285	310	364	262	290
LOC_Os02g49780	268	272	225	251	220	299	218	262	264	262	235	284
LOC_Os08g20580	22	9	17	15	16	22	13	16	25	17	14	16
LOC_Os08g44310	19	26	14	14	32	15	13	23	18	14	16	28
LOC_Os04g21050	9	16	14	15	12	18	21	19	20	30	9	13
LOC_Os07g28810	5	5	0	2	1	5	1	8	4	0	1	2
LOC_Os07g26520	49	36	34	54	40	52	30	42	39	47	28	51
LOC_Os10g42210	77	80	46	53	37	45	39	72	56	64	46	55
LOC_Os03g08580	214	433	271	9	16	17	1048	1648	2487	8	4	7
LOC_Os03g50230	96	97	83	94	100	135	102	122	131	106	80	107
LOC_Os02g13160	132	145	124	108	115	83	130	118	127	133	123	114
LOC_Os06g11080	0	0	1	0	0	0	0	0	0	0	0	0
LOC_Os06g03980	26	23	15	29	18	23	22	25	29	46	15	24
LOC_Os10g33620	18	10	10	16	8	9	8	5	22	8	9	6
LOC_Os07g03110	57	59	60	76	60	67	75	47	64	69	55	54
LOC_Os11g05590	0	0	1	0	1	0	2	2	3	1	0	1
LOC_Os02g11060	130	135	129	128	124	140	118	120	113	143	126	132
LOC_Os03g11080	1	4	1	4	2	0	5	2	7	4	4	2
LOC_Os02g33240	5	4	12	5	1	3	2	2	3	4	1	3
LOC_Os01g24530	0	0	0	0	2	2	0	1	0	2	0	2
LOC_Os06g36090	1730	1704	1568	1658	2071	1943	1621	1671	1416	2066	2721	2480
LOC_Os04g44220	4	3	2	2	1	4	0	4	2	2	3	4
ChrUn.fgenesh.mRNA.68	4	1	2	6	2	5	0	2	2	2	2	3
LOC_Os12g33250	1	0	0	0	0	1	0	1	1	1	1	0
LOC_Os08g41780	12	15	17	17	14	19	24	16	17	13	19	16
LOC_Os06g30230	29	29	14	19	23	18	11	9	24	31	15	25
LOC_Os08g07720	0	0	0	1	1	0	0	0	0	1	0	1
LOC_Os08g09780	5	11	4	8	7	6	6	15	14	10	2	5
LOC_Os08g02280	0	0	0	0	0	0	0	0	0	1	0	0
LOC_Os01g20980	0	0	0	0	1	0	0	0	1	0	0	0
LOC_Os09g37250	0	1	1	2	2	3	5	1	1	5	2	1
LOC_Os04g45240	39	43	30	72	46	57	50	42	54	72	45	52
LOC_Os05g01090	2359	2217	2371	2923	2521	2656	2292	2235	2225	3033	2398	2272
LOC_Os02g24614	122	160	113	113	83	111	110	125	137	129	67	96
LOC_Os05g30740	3	2	2	2	0	1	0	2	1	1	1	0
LOC_Os05g38880	53	65	48	10	12	10	140	149	153	11	6	11
LOC_Os11g13694	224	182	248	258	228	263	207	240	278	256	196	243
LOC_Os09g35020	10	11	14	5	6	24	11	1	1	5	22	38
LOC_Os09g32150	48	61	39	43	53	49	48	45	51	50	50	70
LOC_Os10g33960	423	359	290	399	364	398	360	327	363	407	380	433
LOC_Os02g25060	528	470	499	573	619	594	516	566	543	564	551	435
LOC_Os01g67110	1	2	3	0	2	0	1	1	1	5	1	3
LOC_Os05g35630	2	0	0	1	3	1	1	0	0	1	1	1
LOC_Os08g10350	135	115	119	147	152	146	112	134	175	185	125	107
LOC_Os04g12540	200	192	154	193	198	167	155	171	193	186	149	172
LOC_Os07g19070	99	94	69	86	104	79	107	111	95	108	96	76
LOC_Os12g08030	292	298	295	238	208	210	237	214	252	220	212	228
LOC_Os03g53220	2	0	2	0	1	2	1	0	2	3	1	1
LOC_Os01g21970	2	2	1	3	1	0	6	4	2	2	7	19
LOC_Os06g20190	2	1	2	0	1	0	0	2	0	2	1	0
LOC_Os04g29790	0	0	0	3	2	1	0	3	2	1	0	1
LOC_Os02g21040	73	47	54	38	57	44	48	44	49	37	44	93
LOC_Os03g20460	323	352	410	309	287	312	508	465	471	300	286	306
LOC_Os01g53360	1	1	0	0	1	2	1	2	0	0	0	0
LOC_Os03g52670	601	694	508	550	650	610	541	676	681	692	648	874
LOC_Os09g04339	0	1	0	1	2	2	2	0	0	0	0	0
LOC_Os03g28270	73	56	56	56	73	42	55	52	62	76	63	90
LOC_Os03g60530	361	276	306	436	287	315	310	323	408	410	288	333
LOC_Os04g31120	730	629	441	868	966	929	227	260	360	1366	735	861
LOC_Os11g18110	43	65	28	102	63	116	56	42	63	109	71	110
LOC_Os08g26220	14	8	4	7	10	5	13	12	6	18	13	32
LOC_Os01g72540	0	0	0	1	2	1	0	0	0	0	0	0
LOC_Os01g72350	140	142	114	136	219	143	139	114	154	113	133	120
LOC_Os01g56300	2528	2014	2034	2338	1818	2084	2852	2563	3271	1941	1643	2399
LOC_Os03g28330	101	59	75	68	58	62	105	96	117	101	72	73
LOC_Os02g02270	920	850	948	1085	1045	1041	1039	961	1055	1177	1039	995
LOC_Os01g50510	1	0	1	2	2	0	4	1	2	3	2	0
LOC_Os03g60370	108	88	86	108	101	125	118	108	118	132	103	102
LOC_Os04g57819	172	148	124	199	119	136	113	128	169	149	101	155
LOC_Os12g12280	0	2	2	0	0	1	0	0	0	0	0	0
LOC_Os03g55590	3409	3684	2854	3490	3533	4397	1868	1522	1633	4368	3417	4336
LOC_Os01g10810	208	160	180	195	195	173	129	120	119	235	179	192
LOC_Os12g01030	1015	958	654	960	1199	1155	779	563	961	1320	958	1046
LOC_Os11g19030	1	1	3	1	0	0	0	0	0	0	1	0
LOC_Os03g36530	24	18	11	20	24	13	12	10	18	12	15	20
LOC_Os09g02140	67	88	94	67	54	64	75	70	79	75	64	60
LOC_Os11g33970	42	12	22	57	73	16	17	10	21	81	17	20
LOC_Os03g59590	950	868	1011	1082	1036	1093	1042	1030	1174	1150	1035	997
LOC_Os04g58860	13	15	6	12	10	6	16	15	17	7	16	12
LOC_Os04g08836	0	1	0	0	0	0	0	0	0	0	0	0
LOC_Os12g24540	1170	945	986	1096	952	1052	842	837	1036	1176	994	970
LOC_Os11g03700	19	14	7	16	13	10	13	8	15	13	6	8
LOC_Os05g45720	1161	1022	1065	990	914	1025	1380	1416	1432	915	954	842
LOC_Os08g22354	5410	5050	5406	5251	5513	4911	5309	5217	5269	5134	4467	4269
LOC_Os11g26860	3272	3936	3145	2760	3746	3316	3391	3760	3319	2882	3227	3220
LOC_Os10g41829	0	0	0	0	0	0	0	0	0	0	0	1
LOC_Os02g33780	13	15	13	12	7	11	15	8	14	13	7	15
LOC_Os03g12520	88	67	65	124	116	75	55	31	45	204	92	136
LOC_Os01g51250	1026	1045	902	536	415	533	880	996	1158	301	322	491
LOC_Os03g39960	7	3	3	26	27	18	1	1	1	2	5	4
LOC_Os06g43470	0	0	0	0	0	0	1	0	0	1	0	0
LOC_Os04g41850	922	793	673	973	850	933	607	626	683	1046	977	848
LOC_Os12g35260	1	0	1	0	2	0	0	0	0	1	1	1
LOC_Os04g23040	2609	2991	2760	2301	3118	2376	3110	3088	3119	2247	2521	2262
LOC_Os09g20560	0	0	0	0	0	1	1	0	0	0	0	0
LOC_Os07g23530	6	8	10	16	10	9	8	6	4	18	22	8
LOC_Os06g38050	0	0	0	0	0	0	0	1	0	0	0	0
LOC_Os01g24340	4	6	10	24	11	11	12	14	10	16	17	9
LOC_Os03g20680	3	1	0	6	58	4	1	3	6	3	5	7
LOC_Os02g26294	438	397	433	454	523	397	466	505	542	467	517	482
LOC_Os08g01360	1644	1432	1155	1831	1737	1626	1112	1048	1046	1860	1692	1756
LOC_Os01g07610	64	57	51	66	65	61	71	64	82	73	29	43
LOC_Os11g05280	106	95	58	59	57	57	29	39	35	59	45	49
LOC_Os03g41419	639	535	537	616	556	683	554	627	664	550	593	595
LOC_Os07g36890	2	1	0	0	1	2	2	1	1	6	3	1
LOC_Os02g34950	293	273	308	304	275	289	298	300	303	341	272	299
LOC_Os07g02450	0	0	0	0	1	0	0	1	2	0	0	0
LOC_Os05g39960	1210	1504	1504	1723	1587	1747	1627	1735	1671	1598	1712	2000
LOC_Os10g34270	768	682	696	745	672	713	714	749	845	816	577	701
LOC_Os03g05520	60	34	28	44	51	43	38	45	48	40	53	56
LOC_Os10g34440	10	1	5	16	6	5	7	13	11	7	7	8
LOC_Os02g55640	858	845	691	931	783	857	812	808	870	877	740	899
LOC_Os09g27260	0	0	0	0	2	0	1	0	0	0	0	1
LOC_Os01g43220	40	33	42	75	52	44	58	26	61	40	47	27
LOC_Os12g04924	682	620	575	678	695	659	639	660	706	608	474	630
LOC_Os10g02000	1	0	0	0	1	1	0	0	1	0	1	0
LOC_Os08g38910	261	356	369	194	226	236	353	316	263	134	297	352
LOC_Os01g02090	2208	2039	2310	2450	2420	2146	2298	2202	2307	2460	2336	1950
LOC_Os04g58570	35	25	28	81	65	71	92	65	70	70	58	80
LOC_Os05g41790	127	105	138	115	105	110	128	168	184	123	104	112
LOC_Os11g04010	3	4	0	2	2	2	1	1	1	2	2	5
LOC_Os10g22750	1	4	0	3	0	0	1	6	6	1	1	0
LOC_Os03g58204	1135	1107	1328	1512	1393	1448	1344	1382	1607	1715	1613	1727
LOC_Os05g31062	406	396	343	422	392	396	422	362	411	451	413	408
LOC_Os12g28370	0	4	0	4	0	0	2	0	3	2	2	3
LOC_Os01g61190	116	108	72	115	131	104	74	108	82	127	111	99
LOC_Os05g32310	377	399	382	407	349	394	408	410	447	367	378	383
LOC_Os01g34590	29	23	20	11	24	14	11	12	19	12	16	16
LOC_Os04g43860	0	0	0	0	0	0	0	0	0	3	0	0
LOC_Os04g44550	66	50	78	66	57	49	58	59	74	57	48	82
LOC_Os12g22020	10	12	6	8	10	17	10	16	13	5	13	12
LOC_Os02g12870	158	164	157	171	223	180	193	173	174	219	190	216
LOC_Os03g62539	2	7	1	0	5	4	3	4	3	7	3	5
LOC_Os11g38780	2	0	0	0	0	0	0	0	0	1	0	0
LOC_Os04g45010	0	0	0	1	0	0	0	0	0	0	1	1
LOC_Os09g27780	0	2	0	0	2	0	0	0	0	0	0	0
LOC_Os08g07860	21	20	19	11	12	13	14	14	13	13	4	15
LOC_Os01g02500	27	18	19	30	25	19	23	30	39	30	19	20
LOC_Os08g06420	164	180	149	212	191	196	155	228	182	173	177	214
LOC_Os01g08770	212	257	271	255	334	295	338	326	321	276	321	320
LOC_Os03g16824	262	256	320	245	235	250	223	232	256	242	220	280
LOC_Os06g50390	73	49	51	76	87	55	85	68	77	78	90	116
LOC_Os07g34560	0	2	0	0	0	1	1	0	0	0	1	0
LOC_Os08g09190	1370	1166	1385	1207	928	1082	1396	1432	1643	899	684	707
LOC_Os01g45190	655	597	653	717	599	638	705	672	757	666	620	611
LOC_Os08g28850	1	3	2	3	2	0	1	1	3	0	2	5
LOC_Os04g10590	0	0	0	0	0	0	0	2	0	0	0	0
LOC_Os03g16460	1178	1126	844	903	850	850	990	1007	1001	825	669	993
LOC_Os05g18524	189	141	135	156	136	99	114	116	124	140	117	106
LOC_Os10g39930	1155	1351	1392	984	1726	1143	1839	1823	1647	951	1321	1028
LOC_Os01g06520	57	47	48	36	43	28	33	40	37	38	29	28
LOC_Os01g67480	588	590	1169	532	338	446	799	570	491	619	332	468
LOC_Os02g01450	502	506	544	543	489	503	415	452	423	542	421	475
LOC_Os03g59730	0	1	0	0	0	2	1	1	2	3	0	2
LOC_Os02g51850	1232	1357	1240	1159	1376	1127	1494	1551	1582	1164	1158	1481
LOC_Os03g17990	420	361	399	428	382	381	394	374	552	437	336	460
LOC_Os04g46560	3	8	4	1	1	3	4	2	2	1	1	6
LOC_Os02g01980	81	76	54	48	60	49	63	72	63	52	50	62
LOC_Os12g03980	23	38	21	28	24	27	20	24	26	27	17	23
LOC_Os09g04490	383	330	357	334	376	339	423	441	481	406	412	370
LOC_Os09g37550	9	2	0	0	0	0	0	0	0	3	0	4
LOC_Os06g46995	4	3	2	2	5	2	0	0	2	8	3	5
LOC_Os05g40960	457	448	383	456	361	566	225	278	336	506	459	393
LOC_Os06g16070	267	264	222	248	230	212	284	300	314	185	168	203
LOC_Os01g72880	314	266	304	324	244	280	289	296	349	274	188	240
LOC_Os01g16010	177	179	149	173	185	215	152	194	163	182	153	182
LOC_Os12g18650	2914	2677	2221	2794	2439	2199	2721	2652	2970	2764	2215	2471
LOC_Os02g01290	0	0	0	0	2	0	0	0	2	0	2	2
LOC_Os10g21670	0	0	0	0	17	0	0	0	0	0	0	0
LOC_Os01g68040	967	906	923	1043	1032	1059	863	931	991	1102	913	984
LOC_Os11g16850	0	0	0	0	0	0	0	0	1	0	0	0
LOC_Os05g49700	51	32	63	39	52	37	42	74	67	43	78	86
LOC_Os01g12304	78	61	43	76	66	59	59	75	71	91	71	80
LOC_Os05g20470	25	12	21	44	34	42	15	13	22	38	26	31
LOC_Os04g51040	124	122	106	82	74	117	112	103	98	77	136	219
LOC_Os09g13920	557	773	668	522	551	454	515	474	432	673	663	949
LOC_Os11g35540	165	252	202	361	482	37	222	93	21	51	305	368
LOC_Os11g06870	0	0	0	0	0	1	0	0	0	0	0	0
LOC_Os12g06060	53	70	41	44	48	53	41	52	65	53	41	66
LOC_Os10g19200	24	24	15	9	21	6	23	24	22	5	14	23
LOC_Os06g40680	30	25	34	32	25	29	38	26	34	42	37	36
LOC_Os05g11260	6599	7673	6675	4665	7427	5136	8240	7536	6790	5291	6719	5429
LOC_Os09g32870	392	504	337	293	360	291	490	503	494	301	339	368
LOC_Os03g07580	753	695	737	755	711	731	820	865	972	803	614	711
LOC_Os06g48680	59	82	57	55	45	43	60	55	85	54	28	55
LOC_Os07g17180	0	1	0	0	0	0	0	0	0	0	0	0
LOC_Os07g03040	67	23	43	141	128	98	55	54	165	36	18	24
LOC_Os08g09320	160	155	147	137	127	160	181	174	215	167	124	147
LOC_Os06g23460	688	684	721	827	652	766	695	710	787	830	670	795
LOC_Os02g04490	3249	2928	2988	3422	2794	3233	2891	2881	3356	3485	3244	3461
LOC_Os12g38300	0	1	3	0	2	1	1	0	0	0	1	0
LOC_Os05g42350	3252	3452	4543	3199	3083	3608	3996	4625	4466	3360	3894	3204
LOC_Os04g27740	1	0	0	1	0	0	0	0	0	0	0	0
LOC_Os10g01920	0	0	0	0	1	0	0	0	0	0	0	0
LOC_Os04g33940	1295	1410	1242	1216	1394	1213	1412	1551	1501	1019	1127	1278
LOC_Os10g38690	0	2	1	0	1	3	1	1	0	1	1	2
LOC_Os12g04210	26	31	32	16	20	10	27	23	21	30	21	28
LOC_Os05g39760	1960	1820	1633	1794	1268	1494	1782	1656	2026	1589	1115	1408
LOC_Os01g01890	78	74	51	48	36	60	44	63	65	36	34	31
LOC_Os02g12010	39	62	24	25	26	46	35	23	51	15	24	25
LOC_Os09g07150	2	5	8	6	7	6	1	7	7	7	3	4
LOC_Os10g12640	4	4	0	10	10	0	0	7	6	6	3	7
LOC_Os03g57790	8426	6518	6178	8774	7673	6977	6007	6469	7757	9358	6324	6851
LOC_Os08g15600	97	92	96	82	110	102	87	98	113	121	91	71
LOC_Os03g10370	422	350	311	495	378	370	305	335	376	517	382	420
LOC_Os01g29210	0	0	2	0	1	1	0	0	0	0	0	0
LOC_Os01g35910	63	43	82	67	62	46	62	58	95	91	82	71
LOC_Os03g31510	494	236	311	404	294	256	253	274	407	287	162	258
LOC_Os02g39480	0	0	0	0	1	0	1	0	2	0	0	0
LOC_Os04g47750	0	0	0	0	0	0	0	0	1	0	0	0
LOC_Os03g17450	213	209	266	212	201	243	249	250	225	217	246	227
LOC_Os01g50060	232	214	215	272	216	207	221	194	210	277	245	228
LOC_Os10g35660	0	0	0	0	0	1	0	0	0	2	0	0
LOC_Os02g44870	241	168	149	171	273	377	207	146	280	209	481	430
LOC_Os09g19360	0	0	1	0	0	0	0	0	0	0	0	0
LOC_Os01g34620	489	501	555	554	560	517	582	578	602	478	445	434
LOC_Os02g07840	158	118	104	147	168	163	143	152	140	180	170	225
LOC_Os07g09600	907	852	742	880	840	815	990	884	1144	975	680	810
LOC_Os04g53606	29	16	16	4	1	2	8	5	7	0	5	4
LOC_Os05g06280	985	830	835	965	913	900	938	858	1043	1025	870	948
LOC_Os03g56860	42	34	31	52	28	30	34	30	43	33	23	37
LOC_Os05g24500	3	4	4	10	4	7	4	10	8	5	8	9
LOC_Os08g39830	68	29	15	78	27	91	69	52	70	60	65	72
LOC_Os12g37160	26	30	23	32	19	32	28	17	30	18	21	14
LOC_Os06g13080	173	150	179	157	135	123	126	120	161	223	184	241
LOC_Os06g44300	0	0	0	0	0	0	0	2	0	1	0	0
LOC_Os10g39170	1	2	1	2	1	2	3	2	0	0	7	2
LOC_Os06g28124	111	76	92	124	74	51	85	98	134	148	63	75
LOC_Os07g42740	38	32	24	21	23	21	17	27	30	28	16	32
LOC_Os09g17830	565	401	669	685	580	645	518	657	682	726	552	452
LOC_Os01g51050	9	9	6	22	18	21	4	4	7	36	20	19
LOC_Os01g12810	274	232	131	507	367	382	124	124	181	710	450	720
LOC_Os05g32120	67	54	68	54	52	44	87	84	93	46	38	32
LOC_Os05g22790	67	71	64	60	66	61	74	60	59	83	66	78
LOC_Os12g33180	1027	1010	832	898	832	850	854	776	922	889	852	830
LOC_Os03g26820	1443	1370	1716	1024	1083	1276	1536	1723	1447	1241	1120	1217
LOC_Os11g37740	250	214	179	204	205	204	213	250	254	170	159	152
LOC_Os02g46440	263	291	279	253	323	325	375	364	368	252	254	279
LOC_Os01g01720	667	641	595	600	645	601	697	714	779	630	541	557
LOC_Os02g55000	230	229	177	283	210	200	212	199	270	227	164	200
LOC_Os09g15340	132	114	132	126	131	133	117	119	131	118	113	97
LOC_Os12g30510	129	160	151	164	158	206	155	144	178	162	147	171
LOC_Os05g23255	0	0	0	0	0	0	0	0	0	0	0	1
LOC_Os04g48690	0	1	0	0	0	0	0	0	0	0	0	0
LOC_Os03g46200	36	20	9	36	43	21	33	31	42	17	2	16
LOC_Os02g54500	908	712	660	895	718	769	730	714	814	849	727	707
LOC_Os11g06070	1	2	0	4	1	1	0	2	0	0	0	2
LOC_Os04g24180	1460	1541	1537	1545	1527	1461	1515	1668	1746	1428	1363	1335
LOC_Os04g36810	312	276	252	275	280	249	268	248	261	274	236	257
LOC_Os01g39270	522	534	622	448	598	502	690	689	683	524	478	486
LOC_Os12g39770	0	11	0	6	23	0	16	8	0	5	0	0
LOC_Os12g41840	2	0	1	2	3	1	2	0	1	3	0	0
LOC_Os03g62160	113	132	96	146	95	129	93	117	149	96	78	100
LOC_Os01g54100	1801	1662	1734	1837	1740	1781	1800	1680	2033	1868	1654	1753
LOC_Os06g06340	0	0	1	1	0	0	0	0	1	1	2	0
LOC_Os12g07140	664	548	612	742	684	749	568	655	646	807	665	744
LOC_Os03g43010	845	803	1096	527	549	570	845	934	870	478	421	413
LOC_Os05g46760	31	29	13	12	8	14	8	6	20	8	16	35
LOC_Os01g48130	4	4	2	7	6	5	3	1	1	2	8	16
LOC_Os01g35880	0	0	0	1	1	1	0	0	0	0	0	1
LOC_Os07g17230	25	23	19	34	42	29	31	28	31	27	44	28
LOC_Os09g09350	34	26	11	166	274	170	16	12	19	277	78	117
LOC_Os04g33500	128	119	100	109	91	141	178	141	187	102	96	80
LOC_Os01g08320	301	225	191	636	563	471	151	128	234	628	424	410
LOC_Os02g13530	922	1081	1192	1170	1261	1290	1145	1181	1264	1347	1374	1442
LOC_Os07g42500	1602	1534	1283	1571	1471	1485	1463	1504	1695	1449	1309	1465
LOC_Os07g18050	310	251	298	326	277	331	243	265	298	338	242	311
LOC_Os01g70570	757	576	649	613	405	460	730	690	851	593	404	508
LOC_Os03g64400	3117	3135	3159	3450	3513	3188	3412	3771	3841	3166	3054	2698
LOC_Os06g34420	0	0	0	1	0	0	0	0	0	0	0	0
LOC_Os09g34280	2176	2002	1749	2319	2257	2480	1553	1685	2019	2354	2029	2349
LOC_Os08g32200	1	3	3	2	0	3	7	5	5	2	10	3
LOC_Os08g34840	2	2	0	1	1	1	0	0	0	0	2	0
LOC_Os01g35080	0	0	0	1	0	0	0	0	0	0	0	0
LOC_Os12g36810	2	3	1	2	1	3	4	4	0	4	3	1
LOC_Os08g12220	169	131	187	31	27	27	285	319	366	14	7	12
LOC_Os09g20900	102	101	64	114	132	130	96	72	61	111	139	150
LOC_Os12g42210	693	670	714	564	751	581	967	990	998	499	631	621
LOC_Os03g58930	29	36	14	30	38	30	13	19	25	31	14	29
LOC_Os01g02580	177	180	131	290	239	199	149	150	141	288	177	230
LOC_Os07g33850	871	915	618	549	599	541	745	757	706	597	504	511
LOC_Os05g47670	535	521	419	548	552	475	484	461	453	627	419	521
LOC_Os02g29464	452	409	396	464	361	449	492	531	601	392	295	364
LOC_Os09g29200	995	710	632	1574	1062	1181	717	783	1062	1172	556	763
LOC_Os03g12460	609	528	569	621	543	640	462	538	637	649	448	516
LOC_Os03g53010	19	17	16	10	11	21	19	16	26	10	9	22
LOC_Os06g16390	133	123	140	100	74	76	101	126	112	120	123	114
LOC_Os09g10690	358	424	331	400	564	385	387	312	296	493	798	751
LOC_Os11g30210	730	729	747	335	385	384	866	838	822	161	173	208
LOC_Os07g08170	262	300	307	305	261	337	291	316	316	292	248	298
LOC_Os02g47960	1	0	0	0	0	0	0	0	0	0	0	0
LOC_Os03g07810	0	0	0	0	0	1	3	0	0	0	3	0
LOC_Os01g25470	0	2	1	3	2	1	0	0	1	1	0	0
LOC_Os07g15250	0	0	0	0	1	0	4	0	2	0	3	0
LOC_Os02g38430	1213	1081	1056	1162	1050	1013	777	872	938	1195	931	969
LOC_Os10g10310	37	47	50	37	55	28	51	43	61	51	50	32
LOC_Os12g33150	8147	7296	6209	10535	9560	11231	6556	6754	9778	10777	6436	8768
LOC_Os12g27350	0	0	1	0	0	5	0	0	1	1	0	1
LOC_Os06g28800	0	0	0	1	2	0	0	0	0	0	0	1
LOC_Os01g11810	16	9	18	8	5	13	17	15	12	10	26	20
LOC_Os05g50850	172	216	182	445	553	296	149	155	167	835	395	378
LOC_Os04g26440	0	1	0	0	0	0	0	0	0	0	0	0
LOC_Os04g46880	3304	2861	3082	4548	3224	3199	1564	1436	1835	6023	3108	3386
LOC_Os06g21550	311	297	354	262	270	282	296	313	374	256	243	418
LOC_Os03g16070	337	261	216	313	341	359	284	278	354	376	356	385
LOC_Os11g16290	2814	2904	2599	2320	2278	2272	2612	2489	2713	2333	2116	2242
LOC_Os02g05830	22	21	12	18	12	24	17	23	18	33	18	31
LOC_Os06g32944	1	0	0	0	0	0	0	0	0	0	0	2
LOC_Os10g37410	548	455	494	580	528	543	502	560	511	621	511	586
LOC_Os01g13780	167	142	98	130	150	109	117	129	139	89	53	98
LOC_Os06g11720	8	14	20	13	10	2	12	15	11	4	11	19
LOC_Os06g11630	360	341	259	514	424	489	275	277	298	415	354	463
LOC_Os12g42860	658	607	710	487	639	539	618	639	673	436	372	435
LOC_Os06g03940	462	375	405	451	373	363	419	424	412	445	360	440
LOC_Os03g06020	0	0	1	0	2	1	0	0	0	0	0	0
LOC_Os06g01630	425	343	357	413	371	428	285	310	330	455	385	365
LOC_Os12g23280	149	119	85	182	147	187	85	95	107	225	226	194
LOC_Os05g49520	0	0	0	1	0	0	0	0	0	0	0	1
LOC_Os09g17850	56	72	56	67	60	74	75	63	85	75	62	84
LOC_Os10g38680	0	2	0	0	0	0	0	0	0	1	0	0
LOC_Os03g60880	0	4	2	0	3	2	3	2	0	0	2	2
LOC_Os07g28100	15	20	13	16	16	21	17	13	16	17	10	19
LOC_Os01g69920	1639	1559	1534	1628	1463	1473	1708	1650	1961	1631	1308	1515
LOC_Os12g22120	4	8	1	2	7	5	2	8	7	7	8	9
LOC_Os06g47530	195	116	110	129	139	120	145	149	176	120	86	101
LOC_Os08g06460	129	102	87	134	121	134	116	96	101	147	137	153
LOC_Os03g62090	81	99	405	68	75	87	105	105	85	57	107	128
LOC_Os07g34710	0	0	0	0	1	0	1	0	0	0	0	0
LOC_Os03g07150	1484	1406	1397	1539	1417	1421	1245	1276	1405	1587	1288	1558
LOC_Os02g39930	1051	1098	1062	979	1117	904	1623	1619	1961	806	682	859
LOC_Os07g45064	3056	3037	2721	3156	2532	2818	2866	3004	2991	2875	3043	2892
LOC_Os01g07540	123	140	126	126	124	113	127	116	124	157	125	104
LOC_Os01g16414	448	454	416	395	405	447	392	402	413	407	385	403
LOC_Os10g03760	11	13	7	13	6	11	18	13	7	10	11	9
LOC_Os01g06500	53	69	31	70	50	67	57	50	63	80	68	65
LOC_Os03g10050	449	382	262	509	343	501	257	271	299	448	297	379
LOC_Os10g36703	4728	5101	4355	5076	5324	4744	3082	2951	3303	5490	4429	5357
LOC_Os10g35190	669	657	608	737	662	658	722	660	742	688	582	739
LOC_Os06g31770	0	0	0	0	0	1	0	0	0	0	1	0
LOC_Os04g09450	19	2	0	17	23	13	12	21	21	0	1	0
LOC_Os10g25349	4	4	4	6	5	5	6	7	0	4	2	5
LOC_Os01g50940	1	10	18	7	6	11	9	3	9	9	20	49
LOC_Os07g35030	0	5	0	2	4	0	0	1	1	2	1	0
LOC_Os08g02370	87	75	71	72	81	72	67	88	97	76	96	86
LOC_Os01g27390	4	5	2	3	4	3	1	0	4	2	1	5
LOC_Os01g04020	6759	7383	6993	6235	7510	6860	5412	6135	6473	7371	5436	7687
LOC_Os02g45780	2	1	9	0	3	2	4	3	1	3	7	8
LOC_Os04g32880	789	723	718	849	717	802	866	750	763	825	690	757
LOC_Os04g38840	5	6	2	5	4	4	5	8	1	3	6	10
LOC_Os07g12540	153	143	97	103	109	104	100	95	134	98	92	117
LOC_Os05g51970	1	0	1	2	2	3	1	1	0	0	0	0
LOC_Os04g52830	149	115	125	98	109	104	88	99	95	82	113	119
LOC_Os11g10770	47	52	43	62	48	69	44	58	56	54	65	46
LOC_Os03g10430	9	5	11	16	14	9	12	7	6	7	16	6
LOC_Os12g42340	1	0	0	0	3	2	0	1	0	1	0	0
LOC_Os09g25310	269	254	241	304	242	276	217	240	254	266	200	349
LOC_Os09g15790	24	29	15	10	19	22	33	29	53	15	9	14
LOC_Os05g42100	194	211	205	167	201	156	289	318	350	143	154	163
LOC_Os03g02440	476	402	333	432	383	452	382	389	366	400	369	387
LOC_Os03g57770	16	9	6	19	8	12	18	13	16	14	3	10
LOC_Os07g43800	15	3	4	10	8	3	13	16	7	9	7	10
LOC_Os02g33080	801	775	774	818	805	805	727	726	761	924	767	788
LOC_Os07g14150	69	48	54	49	46	62	32	45	44	76	71	103
LOC_Os03g20070	0	0	0	1	0	0	0	1	1	0	0	0
LOC_Os08g14690	0	0	0	2	2	0	0	0	0	2	0	2
LOC_Os02g22330	0	1	0	0	0	0	0	1	1	0	0	3
LOC_Os01g56240	0	1	1	1	0	3	1	0	1	0	0	1
LOC_Os11g35960	3	0	1	4	3	0	0	1	1	4	0	0
LOC_Os12g32320	0	0	0	0	0	0	0	0	1	0	0	0
LOC_Os05g06130	0	0	0	1	0	0	0	0	0	0	0	1
LOC_Os08g01510	2	4	0	0	1	1	4	2	2	2	2	2
LOC_Os02g09530	1	2	3	0	0	0	3	0	1	3	2	4
LOC_Os12g08250	48	52	64	54	55	60	56	58	55	75	79	57
LOC_Os10g41260	3015	2486	2115	3585	3048	3645	2213	2150	2275	3708	3100	2950
LOC_Os01g05150	24	23	26	27	22	43	30	33	30	29	25	34
LOC_Os05g51119	27	31	35	45	30	25	41	27	46	35	34	27
LOC_Os02g42374	107	98	99	111	95	104	70	110	103	104	83	105
LOC_Os09g39320	293	299	294	281	314	335	345	327	363	346	378	289
LOC_Os03g18410	176	183	236	225	182	193	207	205	222	246	260	222
LOC_Os01g02950	0	0	0	0	0	0	1	0	1	2	0	0
LOC_Os01g14960	19	11	6	9	5	9	4	9	8	8	8	9
LOC_Os02g02870	2271	2819	2064	2158	2420	2474	2025	2085	2095	2257	2115	2679
LOC_Os03g10340	1807	1934	2316	2405	2447	2705	2524	2706	2529	2367	2640	2505
LOC_Os06g12590	1165	963	877	1163	856	992	856	811	1016	1122	762	969
LOC_Os07g09340	1994	1968	2365	1985	1963	2629	2873	3203	2804	1692	1704	1690
LOC_Os03g11590	385	298	314	323	259	269	296	325	392	313	220	226
LOC_Os01g11850	1	1	1	0	2	3	1	1	2	0	1	1
LOC_Os05g28980	2335	2175	1878	2417	2103	2271	1869	1930	2003	2569	2221	2326
LOC_Os08g35500	2	1	2	1	6	1	0	1	2	1	0	1
LOC_Os11g38959	1426	1547	1825	1986	2095	2383	1904	2141	1881	2134	2292	2351
LOC_Os03g01830	4749	4670	5047	4981	5223	4735	5777	5623	5841	4620	4310	4175
LOC_Os08g06478	5	2	9	6	7	6	6	3	4	7	7	8
LOC_Os09g29080	68	54	51	63	60	57	57	90	83	50	38	57
LOC_Os11g18670	1	0	0	2	0	0	0	0	0	0	0	0
LOC_Os02g38180	401	444	271	337	367	375	328	349	361	333	316	420
LOC_Os05g10625	11	13	9	8	11	13	6	9	12	7	11	12
LOC_Os07g44740	383	362	351	504	412	501	397	491	464	415	426	590
LOC_Os05g45210	105	77	79	74	85	90	78	75	74	88	105	134
LOC_Os01g62810	45	26	16	173	122	133	20	14	11	286	224	261
LOC_Os01g12890	128	85	106	129	104	116	100	138	127	143	150	140
LOC_Os09g06520	4	3	1	8	4	3	4	2	18	1	1	3
LOC_Os01g53240	54	83	50	32	55	85	44	42	54	64	76	70
LOC_Os02g22374	691	648	682	702	650	659	787	628	747	692	633	655
LOC_Os12g03150	2	0	0	0	0	0	0	0	4	0	0	0
LOC_Os02g48100	238	231	200	213	168	184	252	245	326	204	131	165
LOC_Os01g24680	987	909	1069	1386	1094	1274	1208	1176	1390	1248	1127	1081
LOC_Os02g38392	158	161	177	169	135	195	152	138	167	156	199	453
LOC_Os01g32200	0	0	0	1	0	0	0	2	0	1	0	0
LOC_Os03g47360	0	0	0	0	1	0	0	0	0	0	0	0
LOC_Os04g02354	727	790	695	715	666	634	721	668	818	680	628	730
LOC_Os07g18162	15	13	5	17	10	9	9	9	4	2	4	3
LOC_Os01g08690	91	56	80	86	55	85	50	71	94	72	78	125
LOC_Os11g16910	1	0	0	0	0	0	0	0	0	1	0	0
LOC_Os01g40750	387	373	432	393	416	424	436	424	495	444	443	395
LOC_Os11g09030	4	7	5	12	6	8	1	6	7	5	4	7
LOC_Os08g03840	313	334	319	289	305	317	333	353	309	358	368	285
LOC_Os03g17580	3848	4973	4724	3351	5028	3359	5348	5095	5352	3323	3848	3895
LOC_Os08g10020	152855	150031	139063	174992	151943	169141	135402	128311	127567	159815	151330	161576
LOC_Os01g64730	164	138	130	129	142	128	165	163	230	139	117	191
LOC_Os01g25010	31	17	29	118	63	84	18	22	24	167	48	71
LOC_Os02g33720	1	3	1	0	1	3	1	0	0	2	3	1
LOC_Os03g28160	2	8	2	4	1	4	4	5	2	7	6	18
LOC_Os01g13000	109	109	98	135	111	139	107	132	142	150	120	108
LOC_Os01g13310	1	0	0	0	0	0	0	0	0	0	0	0
LOC_Os01g45820	5	8	2	1	2	3	4	10	6	2	1	2
LOC_Os02g34120	1	0	2	0	0	0	0	5	0	0	1	0
LOC_Os02g51880	150	183	144	135	132	113	154	135	148	127	124	147
LOC_Os12g40330	13	7	12	13	11	7	14	13	6	13	13	21
LOC_Os02g40784	58	43	44	55	114	59	47	53	57	67	54	63
LOC_Os06g19980	540	634	474	464	506	509	568	501	539	596	527	606
LOC_Os07g32660	0	0	0	1	0	0	1	0	1	0	0	0
LOC_Os02g30050	1348	1459	1540	1556	1593	1546	1554	1599	1763	1692	1640	1863
LOC_Os03g37330	346	339	338	428	436	366	513	413	524	415	394	403
LOC_Os10g06610	236	280	228	253	172	218	293	258	348	187	145	224
LOC_Os10g40420	0	0	0	0	3	0	0	0	0	0	2	0
LOC_Os06g35160	1296	1232	1021	1277	1279	1204	1458	1498	1391	1581	1510	1398
LOC_Os02g42000	5	3	3	3	5	4	6	3	4	4	8	11
LOC_Os04g18540	1	0	0	0	0	0	0	0	0	0	0	0
LOC_Os07g25740	0	0	0	1	0	0	0	0	1	0	0	0
LOC_Os09g30070	14	14	8	11	14	14	6	14	13	7	6	10
LOC_Os02g56910	209	216	190	232	232	217	186	190	222	216	210	201
LOC_Os12g01150	85	90	93	79	116	87	119	87	108	96	119	110
LOC_Os09g07800	491	542	377	340	344	384	529	548	607	334	266	412
LOC_Os04g32950	2717	2016	2380	3046	2378	2380	2513	2865	3029	2350	2043	2071
LOC_Os02g58380	9	10	1	9	11	9	0	2	4	1	0	2
LOC_Os08g14940	2935	2433	1307	5549	5849	4462	2685	2223	1494	5576	4051	3192
LOC_Os12g35720	0	3	0	0	0	0	0	0	0	0	0	0
LOC_Os11g02424	1324	1270	780	1179	1027	1278	1224	1175	1009	1310	1204	1894
LOC_Os07g05720	180	215	168	177	157	174	175	206	203	188	163	177
LOC_Os10g01570	1	2	5	0	2	4	0	0	0	0	1	3
LOC_Os08g13450	8	9	1	14	7	6	5	4	4	24	16	10
LOC_Os01g67580	123	112	111	99	105	83	114	113	103	114	93	84
LOC_Os02g45760	42	38	31	25	40	45	23	38	43	53	48	63
LOC_Os02g48850	0	0	0	1	0	0	0	0	0	0	0	0
LOC_Os02g51700	336	336	367	339	338	312	267	324	315	355	282	356
LOC_Os06g02555	1964	1933	1938	2145	1997	2358	1691	1751	1922	2111	1807	2125
LOC_Os11g01340	18	16	17	22	19	39	19	4	18	20	44	32
LOC_Os10g34930	347	182	183	593	381	301	380	528	585	362	63	156
LOC_Os10g29590	0	0	0	0	0	0	0	0	1	0	0	0
LOC_Os05g36360	1693	1683	1401	1830	1476	1466	1580	1528	2036	1658	1209	1892
LOC_Os06g36310	79	90	49	48	70	78	56	70	60	86	75	84
LOC_Os07g40020	0	0	0	1	2	1	1	0	0	2	0	0
LOC_Os12g15950	0	0	0	0	0	1	0	0	0	0	0	0
LOC_Os05g41430	0	0	0	2	0	1	0	0	0	2	0	0
LOC_Os11g20170	186	164	159	156	144	123	165	144	159	150	121	138
LOC_Os06g08750	397	405	265	308	307	279	312	291	280	328	231	256
LOC_Os03g04080	0	0	0	2	1	0	0	0	0	0	0	0
LOC_Os05g44650	6	10	6	6	9	4	5	11	14	7	8	7
LOC_Os06g01190	2	1	1	2	0	0	5	0	0	2	0	2
LOC_Os12g22650	0	1	0	0	0	0	0	0	0	0	0	0
LOC_Os07g38400	466	414	380	283	336	339	375	444	576	273	242	295
LOC_Os11g46110	1	0	0	0	0	0	0	0	0	0	0	0
LOC_Os01g17300	1	2	2	0	0	0	4	2	0	1	2	0
LOC_Os04g22270	100	115	80	130	82	85	78	66	116	138	58	74
LOC_Os02g12650	2252	1846	2260	2782	2041	2382	2099	2212	2529	2708	1791	1964
LOC_Os03g19950	0	0	0	0	1	0	1	2	2	0	1	0
LOC_Os05g39090	224	213	153	277	206	248	179	166	184	214	138	206
LOC_Os02g43590	380	452	394	353	373	378	432	371	349	330	352	347
LOC_Os09g02180	0	0	0	0	1	1	0	0	0	0	1	1
LOC_Os02g05420	53	53	24	74	50	71	49	43	44	65	40	38
LOC_Os01g31610	248	251	345	192	259	208	286	359	346	185	223	206
LOC_Os11g44920	18	17	16	14	16	24	27	26	21	14	13	19
LOC_Os10g30220	0	0	0	0	0	0	0	1	0	0	0	2
LOC_Os06g08960	6	3	4	7	3	4	3	9	4	12	7	13
LOC_Os04g56110	559	532	541	501	493	525	521	630	965	574	307	437
LOC_Os11g22180	0	0	0	0	0	0	0	0	0	1	0	0
LOC_Os01g61630	854	943	1088	653	929	624	1010	1148	1264	692	670	626
LOC_Os04g41920	1068	1046	897	939	1017	913	1080	1029	987	965	754	866
LOC_Os05g34070	5977	4446	4373	5366	4641	4871	3836	3715	4683	6331	3796	4699
LOC_Os05g51470	195	114	74	402	748	199	93	98	215	263	383	107
LOC_Os05g25870	82	91	75	69	98	62	87	84	77	66	59	84
LOC_Os12g02040	26	20	12	18	36	22	9	14	11	25	15	11
LOC_Os10g07470	12	8	13	22	11	19	8	5	12	10	17	12
LOC_Os10g08026	0	0	0	0	0	0	0	0	0	1	0	0
LOC_Os09g39640	294	209	182	257	222	204	183	172	261	256	173	185
LOC_Os11g03370	2	2	1	4	9	4	8	5	7	6	3	4
LOC_Os05g41440	1091	1029	1001	1165	1060	1114	1071	1146	1112	951	890	1118
LOC_Os03g01970	413	432	480	448	487	481	472	477	487	501	455	432
LOC_Os04g34340	0	0	0	0	0	0	1	0	0	0	2	0
LOC_Os06g43510	334	238	170	380	316	230	202	160	203	422	173	233
LOC_Os08g29720	410	343	307	583	463	574	221	264	265	818	567	703
LOC_Os03g56460	1814	1739	1626	1982	1775	1790	1823	2058	2023	1723	1542	1548
LOC_Os03g21100	393	325	295	326	297	333	308	298	315	313	280	302
LOC_Os01g70790	556	546	576	538	505	589	469	465	629	632	766	1282
LOC_Os02g51460	322	313	349	315	344	319	355	387	363	351	363	388
LOC_Os02g37090	735	955	654	538	769	561	614	663	737	623	500	595
LOC_Os02g56334	96	106	56	119	108	106	96	98	101	81	79	81
LOC_Os03g06420	5964	5192	4127	5098	4440	4590	4729	4184	5306	5141	3973	4822
LOC_Os10g28914	3	0	2	0	0	2	2	0	0	2	0	4
LOC_Os05g18120	3	2	4	1	7	2	2	4	1	4	2	3
LOC_Os01g23970	23	17	29	37	27	35	34	29	25	28	18	19
LOC_Os11g30350	0	1	0	0	0	0	0	0	0	0	0	0
LOC_Os01g67080	0	1	3	1	1	1	0	0	2	1	0	0
LOC_Os09g16990	0	1	0	0	3	0	2	3	4	0	0	0
LOC_Os02g17250	93	82	83	447	66	118	90	87	102	88	68	76
LOC_Os08g10800	0	0	0	0	2	1	1	4	0	0	0	1
LOC_Os08g13840	156	190	178	94	152	128	135	125	169	166	196	197
LOC_Os09g17980	0	0	1	0	0	0	0	0	0	0	1	0
LOC_Os01g22380	0	0	0	0	1	0	0	0	0	0	0	0
LOC_Os08g35580	1	1	0	0	1	0	0	0	0	0	0	0
LOC_Os02g20280	167	132	129	161	113	153	137	134	162	152	132	153
LOC_Os06g04840	9	12	6	10	6	11	4	6	5	12	7	3
LOC_Os08g27360	2	0	1	0	0	0	0	0	1	0	0	0
LOC_Os01g16730	0	1	0	0	0	0	0	0	0	0	1	0
LOC_Os06g47520	23	29	24	24	24	20	16	38	24	15	5	23
LOC_Os02g19070	0	0	0	0	0	0	0	0	0	1	0	0
LOC_Os04g38640	910	1011	1169	932	1009	1060	1006	1007	896	914	1271	970
LOC_Os12g41490	7	8	1	4	0	1	5	1	2	2	1	4
LOC_Os05g47530	74	42	67	65	44	64	47	45	62	63	55	56
ChrSy.fgenesh.mRNA.78	24	36	18	24	14	12	13	8	23	10	12	25
LOC_Os06g13800	0	0	0	0	0	0	0	0	1	1	1	0
LOC_Os07g02460	451	358	297	510	294	396	382	538	645	347	214	508
LOC_Os10g04560	0	1	0	0	2	1	0	1	0	0	2	0
LOC_Os04g04320	184	176	153	189	161	163	193	140	188	164	135	127
LOC_Os12g38980	0	0	0	2	0	1	0	0	0	0	0	0
LOC_Os10g27180	52	60	50	53	76	54	43	46	67	58	52	58
LOC_Os04g59610	3389	3744	3619	3471	4022	3256	2821	2506	1867	3987	4830	4956
LOC_Os10g37680	2	3	0	1	2	2	2	1	2	2	2	1
LOC_Os06g41010	7149	6196	5106	6263	5517	5421	6085	5896	8075	5653	3913	5370
LOC_Os05g44400	51	32	16	58	45	48	46	50	47	54	47	58
LOC_Os03g07340	84	97	92	84	93	79	109	94	115	79	41	61
LOC_Os03g61840	0	0	0	0	0	0	0	0	1	0	0	0
LOC_Os12g16510	0	0	0	0	0	0	0	0	0	1	0	0
LOC_Os06g28144	127	99	104	99	109	77	92	99	123	127	82	109
LOC_Os04g45750	16	6	6	7	4	3	6	3	11	5	20	23
LOC_Os03g12815	20	37	26	19	50	24	52	51	32	4	38	36
LOC_Os03g57000	0	0	0	0	0	0	1	0	0	0	0	0
LOC_Os03g01570	1422	1670	1150	1397	1587	1424	1940	2017	2322	1303	1204	1537
LOC_Os04g49550	110	130	87	99	140	137	111	122	158	113	107	153
LOC_Os01g43750	25	3	5	5	2	1	7	2	6	11	0	2
LOC_Os12g38190	0	0	0	0	0	0	1	0	0	0	0	0
LOC_Os06g38764	1324	100	154	408	402	183	138	192	320	427	44	125
LOC_Os08g44550	2	1	0	0	0	1	1	0	1	1	2	2
LOC_Os03g17310	3166	2848	3042	3087	2859	2765	3104	3085	3635	2985	2623	2899
LOC_Os11g18700	0	2	1	3	0	1	3	0	1	2	0	0
LOC_Os06g34400	335	434	245	96	97	99	297	252	295	51	41	59
LOC_Os06g07150	1	1	1	0	0	0	0	0	0	0	0	0
LOC_Os07g37580	514	425	374	471	401	427	412	454	404	470	355	425
LOC_Os12g32580	355	291	350	329	285	270	198	281	281	267	256	390
LOC_Os04g46160	72	84	66	43	56	44	74	74	60	28	46	48
LOC_Os05g30010	18	25	27	18	30	9	21	40	55	10	6	10
LOC_Os11g20050	44	46	36	27	35	21	65	40	51	53	42	39
LOC_Os03g36419	561	527	606	529	489	462	566	519	630	612	527	510
LOC_Os08g40200	415	348	358	391	323	411	291	333	358	403	307	377
LOC_Os02g16430	5	13	8	6	6	15	6	6	4	5	8	9
LOC_Os11g27799	229	255	193	210	217	196	255	214	224	180	156	222
LOC_Os04g12140	185	216	138	176	214	183	149	165	216	174	153	224
LOC_Os08g17600	720	550	603	723	723	716	514	615	672	792	598	690
LOC_Os09g07360	1671	1527	1595	1924	1576	1737	1661	1574	1872	1872	1572	1652
LOC_Os04g01560	0	0	0	0	0	0	0	1	0	0	0	0
LOC_Os07g49460	6717	7240	6615	6173	6623	6442	6861	6634	7248	6160	6338	6523
LOC_Os01g01790	2213	2589	2821	2345	2955	2747	2911	3273	2752	2360	2876	2403
LOC_Os06g48990	249	269	215	168	151	142	199	176	213	153	111	127
LOC_Os07g09740	0	0	0	1	0	0	0	0	1	0	0	0
LOC_Os04g13770	1	1	0	2	0	0	1	0	5	1	1	2
LOC_Os05g50280	928	767	744	948	1048	950	834	766	769	1187	1008	916
LOC_Os03g50500	290	294	292	307	226	273	288	284	387	272	243	315
LOC_Os08g35760	0	0	0	0	6	1	0	0	0	0	0	1
LOC_Os09g16890	0	0	0	0	0	0	3	0	0	0	0	0
LOC_Os03g46424	42	51	42	39	44	46	54	59	63	61	49	36
LOC_Os10g21404	7	6	5	9	6	7	4	6	5	8	5	4
LOC_Os01g21820	3849	4173	4348	3992	4874	4328	5296	5269	4819	3690	4837	3867
LOC_Os02g16160	2	2	1	1	0	2	2	1	0	0	0	2
LOC_Os08g36250	43	41	85	21	33	28	69	75	54	32	73	78
LOC_Os03g36910	0	0	2	1	0	3	4	5	0	3	3	3
LOC_Os02g30110	1242	844	630	1560	912	1210	765	898	1598	1296	829	1235
LOC_Os09g39980	489	496	349	531	466	439	417	418	489	499	380	501
LOC_Os06g06040	320	335	286	376	351	327	322	274	344	399	403	367
LOC_Os04g57180	31	32	32	12	18	22	40	20	10	12	18	25
LOC_Os05g39650	932	894	930	907	828	800	875	950	1148	942	863	886
LOC_Os10g01480	237	223	247	253	284	242	177	157	203	288	231	246
LOC_Os04g52420	6	6	12	15	13	10	9	12	5	8	10	6
LOC_Os06g46410	290	248	239	331	275	318	219	218	257	463	367	332
LOC_Os07g44890	108	76	80	134	211	170	65	93	117	187	194	148
LOC_Os03g31870	2	3	5	7	2	7	3	3	12	6	5	7
LOC_Os10g25674	70	67	88	60	42	58	76	87	101	61	53	51
LOC_Os06g47150	1218	1127	786	1050	1026	1102	898	962	1118	1012	865	1012
LOC_Os06g45780	3	6	6	8	2	6	4	3	2	3	3	3
LOC_Os04g17220	0	0	0	0	0	1	0	0	0	0	0	0
LOC_Os03g18700	445	377	329	383	343	375	321	323	375	437	329	392
LOC_Os07g06080	1147	1048	1166	1099	898	943	929	954	1074	1052	766	981
LOC_Os04g34250	403	325	253	358	295	349	293	360	351	341	313	314
LOC_Os04g29960	21	25	17	19	25	13	44	50	24	18	23	12
LOC_Os05g39540	18	17	25	29	34	26	40	47	49	23	25	25
LOC_Os01g31860	0	0	0	0	0	1	0	0	0	0	0	0
LOC_Os12g02800	27	24	27	36	42	45	30	43	36	41	57	74
LOC_Os12g28770	15	2	2	9	8	10	5	3	2	5	15	3
LOC_Os07g05310	1	0	0	0	0	0	0	0	0	0	0	0
LOC_Os03g04500	244	234	206	206	174	242	205	202	297	225	161	174
LOC_Os01g70550	1105	827	875	1554	1150	1105	767	884	1156	1392	870	1139
LOC_Os04g56430	0	0	0	0	1	0	0	0	0	0	0	2
LOC_Os05g48850	2	0	1	2	0	1	0	0	1	2	0	5
LOC_Os01g20860	180	184	108	207	186	204	154	132	156	182	211	209
LOC_Os08g31350	39	38	40	46	27	30	57	42	47	33	35	33
LOC_Os01g70770	76	38	39	133	112	76	78	61	90	95	53	90
LOC_Os01g38680	4	8	2	5	3	6	0	0	2	2	5	2
LOC_Os12g22839	182	208	164	167	234	154	214	247	208	146	132	159
LOC_Os10g35300	1	0	1	2	4	1	4	1	0	2	12	5
LOC_Os04g42670	504	454	463	521	446	465	446	402	492	611	468	513
LOC_Os05g28760	2	0	0	0	0	0	0	1	1	0	1	1
LOC_Os10g10510	10	11	8	9	6	1	4	8	3	7	6	10
LOC_Os03g05640	16	14	3	10	13	8	6	18	11	6	7	15
LOC_Os09g27930	165	164	156	16	23	16	53	38	33	13	24	15
LOC_Os09g37580	9	11	11	2	4	5	8	16	11	2	3	2
LOC_Os06g08440	142	160	109	139	122	129	136	143	168	122	100	116
LOC_Os03g50510	931	900	1056	593	591	636	1558	1573	1877	423	484	498
LOC_Os01g23740	761	605	749	800	674	700	700	735	857	656	492	555
LOC_Os01g12680	76	49	27	90	100	95	53	30	33	156	100	123
LOC_Os12g40390	4	7	4	4	2	8	12	10	12	3	7	8
LOC_Os02g10320	232	238	205	204	214	203	241	234	216	229	180	237
LOC_Os02g53030	4	0	1	1	1	0	1	4	1	0	2	0
LOC_Os09g26290	1	0	0	0	1	0	1	0	0	0	1	1
LOC_Os10g33000	4	3	4	5	3	0	9	1	4	0	8	5
LOC_Os07g05020	13	13	14	17	16	13	17	7	21	22	14	16
LOC_Os01g60810	29	44	26	45	41	55	28	35	33	46	42	57
LOC_Os12g02680	42	39	27	27	31	41	27	35	31	40	29	36
LOC_Os01g20030	1	0	0	0	0	0	1	0	0	0	0	0
LOC_Os11g43750	43	34	23	63	34	41	22	24	34	78	39	43
LOC_Os01g46800	223	229	261	246	178	246	188	210	230	249	160	287
LOC_Os10g01720	0	0	0	0	0	0	1	0	0	0	1	0
LOC_Os06g11308	0	0	1	0	0	0	0	0	0	0	0	0
LOC_Os03g39224	0	1	0	0	0	0	0	0	0	0	0	0
LOC_Os02g28860	1	0	0	0	0	0	0	0	0	1	0	1
LOC_Os03g57090	199	183	142	172	181	193	160	133	154	195	158	194
LOC_Os07g49150	1411	1173	1248	1550	1168	1374	1239	1400	1559	1347	1160	1272
LOC_Os07g06990	318	434	386	266	414	277	400	415	382	197	277	342
LOC_Os03g40040	32	22	16	23	15	23	21	17	28	18	13	23
LOC_Os07g28170	0	1	0	0	2	0	1	0	0	0	0	1
LOC_Os07g47990	288	400	340	419	219	276	306	300	258	188	191	252
LOC_Os12g30930	0	2	0	1	3	0	0	0	2	0	0	0
LOC_Os07g28110	1	0	0	0	0	0	0	0	0	0	0	0
LOC_Os03g33520	0	0	0	0	1	0	0	0	0	0	0	0
LOC_Os06g36880	16	14	15	6	16	9	4	7	11	0	3	0
LOC_Os05g35310	0	0	0	2	1	3	0	0	0	0	0	0
LOC_Os08g25280	106	84	107	88	92	98	120	83	98	84	82	104
LOC_Os05g46280	183	169	162	170	147	167	143	156	180	168	105	152
LOC_Os08g41190	0	1	0	0	0	0	0	0	0	0	0	0
LOC_Os06g48640	1424	1445	1337	1605	1450	1613	1336	1390	1587	1643	1371	1252
LOC_Os11g24600	2	0	0	0	0	0	0	0	0	1	0	0
LOC_Os06g14740	1769	1532	1548	1857	1444	1669	1454	1458	1698	1929	1510	1475
LOC_Os02g32950	0	1	1	0	0	0	0	1	0	1	1	1
LOC_Os06g15020	1	1	2	2	9	1	1	1	1	6	1	1
LOC_Os03g27590	175	116	113	169	183	145	145	116	165	169	112	129
LOC_Os11g17290	8419	8536	9164	8202	8940	7520	9299	8658	9705	9747	9614	8024
LOC_Os07g46700	372	361	310	347	367	351	392	371	379	298	257	346
LOC_Os01g58680	103	154	134	141	126	132	96	95	106	118	151	123
LOC_Os01g39230	0	0	1	0	0	0	0	0	1	0	2	0
LOC_Os10g41560	851	830	705	848	718	777	683	728	722	947	822	878
LOC_Os12g03290	1	0	1	1	0	0	4	2	2	2	2	2
LOC_Os01g46750	1949	1639	1939	2313	1714	1968	1910	2012	2239	2053	1768	1675
LOC_Os07g36910	2	7	12	9	6	1	11	8	16	12	8	7
LOC_Os10g20600	396	307	323	392	294	319	301	338	393	293	288	302
LOC_Os01g13730	497	418	464	516	543	506	427	535	447	486	466	455
LOC_Os09g37720	44	52	47	35	46	41	38	40	25	36	34	46
LOC_Os05g50950	529	590	488	562	654	536	754	702	819	497	506	519
LOC_Os07g40920	54	47	43	30	48	45	40	33	36	30	26	37
LOC_Os04g52290	347	323	334	312	311	295	368	351	397	347	334	345
LOC_Os08g38820	1273	1247	1388	1350	1230	1363	1323	1308	1478	1254	1188	1203
LOC_Os03g29960	598	509	489	620	638	541	708	640	727	639	512	546
LOC_Os06g41670	57	54	52	62	53	43	78	68	86	40	46	36
LOC_Os02g10220	225	224	178	201	219	180	196	172	216	214	151	196
LOC_Os11g37630	0	0	0	0	0	0	0	0	0	0	0	1
LOC_Os02g25370	0	0	2	0	0	0	0	1	0	0	0	0
LOC_Os05g03080	1	1	0	0	0	0	0	0	0	0	0	1
LOC_Os01g31170	0	1	0	0	1	1	0	0	0	1	1	1
LOC_Os04g23170	0	0	0	0	0	0	0	0	2	1	0	0
LOC_Os03g54130	48	26	19	215	57	115	16	18	22	93	187	184
LOC_Os10g29620	574	440	415	528	391	445	482	463	528	485	349	521
LOC_Os01g58320	0	0	0	0	1	0	0	0	0	0	0	4
LOC_Os05g43550	8	9	3	4	9	7	6	2	7	8	6	12
LOC_Os03g05870	134	121	72	133	155	152	109	118	128	199	160	183
LOC_Os09g28200	0	0	2	0	0	0	0	0	0	0	0	0
LOC_Os06g41590	150	132	108	125	114	122	107	120	150	131	103	116
LOC_Os02g03820	169	187	162	214	161	165	157	177	204	215	168	184
LOC_Os06g48980	0	1	2	1	2	0	4	0	0	2	0	6
LOC_Os11g33394	105	42	90	148	276	48	60	44	110	171	27	31
LOC_Os06g16919	602	618	634	456	715	438	734	698	827	579	466	514
LOC_Os09g24390	10	26	16	23	18	3	30	21	18	16	15	13
LOC_Os03g21900	4066	4998	6244	4630	6954	6086	6603	6471	4866	4459	8164	5159
LOC_Os09g25570	21	26	20	12	22	12	40	31	32	17	18	19
LOC_Os09g28600	62	73	82	74	73	76	72	61	71	77	78	103
LOC_Os05g28440	20	31	13	5	19	3	27	28	27	15	14	22
LOC_Os08g44620	1	0	0	0	0	1	0	1	0	2	0	0
LOC_Os11g45820	5	9	3	4	3	5	7	6	7	7	3	4
LOC_Os03g14880	44	31	19	48	31	32	31	25	28	40	36	33
LOC_Os08g38130	259	249	224	291	310	261	287	242	276	366	329	373
LOC_Os11g16450	0	0	2	0	0	0	1	0	0	0	0	0
LOC_Os03g05280	313	288	230	285	278	296	238	265	298	287	249	333
LOC_Os04g12900	5	11	6	6	39	11	11	11	11	3	6	8
LOC_Os03g21279	10	10	8	9	6	6	8	10	6	7	10	9
LOC_Os12g06930	14	14	12	7	10	6	11	12	11	7	19	11
LOC_Os02g38910	1	0	0	0	0	0	0	0	0	0	0	0
LOC_Os03g52420	0	5	4	5	5	2	3	4	0	5	2	7
LOC_Os01g46810	756	603	1073	774	554	679	736	781	783	705	609	624
LOC_Os07g36580	0	1	2	0	0	2	0	1	0	0	0	3
LOC_Os07g37810	109	73	114	120	177	133	121	142	123	131	138	88
LOC_Os02g22160	17	1	0	2	6	3	5	9	2	4	1	2
LOC_Os09g14050	1	4	1	2	1	1	0	2	4	4	2	2
LOC_Os04g58360	0	1	0	0	0	0	0	0	0	0	0	0
LOC_Os07g45060	4	3	1	0	2	1	0	4	0	0	9	2
LOC_Os10g25040	20	34	12	12	24	20	16	26	30	13	10	15
LOC_Os02g47980	67	40	55	39	44	53	39	47	44	69	49	56
LOC_Os05g51330	2	1	1	0	2	1	2	1	0	2	0	1
LOC_Os09g20390	1160	1149	1228	1347	1040	1214	730	765	685	1555	1110	1430
LOC_Os08g43670	162	118	122	158	102	119	136	127	125	165	117	142
LOC_Os12g01410	0	0	0	0	0	2	1	0	0	0	0	0
LOC_Os08g15204	328	316	286	344	317	328	309	362	352	355	281	345
LOC_Os01g02350	120	121	84	114	113	102	96	90	100	136	86	103
LOC_Os04g41550	286	253	264	226	320	278	276	269	257	285	264	295
LOC_Os02g43860	708	522	488	713	557	619	564	584	682	685	479	673
LOC_Os12g33340	0	1	0	0	1	0	0	0	0	0	0	0
LOC_Os06g23340	0	0	0	2	1	0	0	0	0	2	0	4
LOC_Os07g31220	0	1	0	1	0	0	0	0	0	0	0	0
LOC_Os09g31490	106	75	59	93	62	82	72	79	96	109	73	83
LOC_Os06g13215	135	127	103	94	88	101	114	85	110	114	110	109
LOC_Os01g46820	28	20	16	24	28	17	22	20	34	32	21	25
LOC_Os04g40490	0	0	3	2	3	2	1	3	5	1	4	3
LOC_Os08g38980	360	299	343	380	306	348	305	390	354	340	334	403
LOC_Os07g11710	2	3	2	2	3	1	1	2	3	3	4	1
LOC_Os10g38070	0	0	0	0	0	0	0	0	1	0	0	0
LOC_Os06g03850	169	149	139	176	145	155	120	112	135	184	129	158
LOC_Os04g59010	430	427	468	415	367	350	431	407	473	423	354	437
LOC_Os05g41610	1406	1299	1840	1213	1395	1685	890	1020	1094	1341	1518	1931
LOC_Os11g13500	94	86	105	103	99	71	127	123	136	130	121	78
LOC_Os01g10890	747	596	442	1475	1178	1073	580	577	518	1931	1112	997
LOC_Os03g60150	1088	929	788	1355	1055	1215	938	889	1047	1389	1061	1217
LOC_Os10g01310	0	1	2	2	3	2	3	2	3	3	2	0
LOC_Os12g37770	33	23	21	19	40	11	17	12	33	41	11	23
LOC_Os05g06340	211	268	155	150	234	233	239	137	126	172	214	173
LOC_Os01g38480	1183	1142	1033	1052	981	1069	1039	929	1002	1054	944	1031
LOC_Os11g40674	1	4	3	12	6	2	3	6	7	8	11	10
LOC_Os02g56160	18	20	14	22	13	20	12	20	16	22	13	36
LOC_Os01g47256	310	314	308	398	320	354	344	400	446	332	351	332
LOC_Os03g43990	156	162	186	220	179	217	167	164	144	210	212	198
LOC_Os01g11130	21	28	18	6	9	12	56	88	65	6	5	10
LOC_Os04g16680	14207	15070	16862	17431	19920	18499	14081	14606	11586	18123	23897	19747
LOC_Os02g31874	345	280	223	495	331	471	274	260	271	595	431	463
LOC_Os01g39830	4	9	0	6	2	6	8	12	17	7	2	15
LOC_Os11g43890	184	172	200	210	163	174	167	180	177	189	150	201
LOC_Os02g39500	0	0	0	2	0	1	1	0	0	0	0	1
LOC_Os02g36830	145	93	86	173	139	218	54	63	69	155	162	127
LOC_Os06g06350	162	144	128	166	158	143	180	125	158	189	129	149
LOC_Os05g10570	1551	1766	1581	1286	1531	1319	1469	1328	1413	1387	1199	1354
LOC_Os03g62210	2	0	0	1	0	0	0	1	4	0	0	1
LOC_Os05g05140	5716	6086	6285	6508	8514	8290	4090	4757	4161	8490	9098	8196
LOC_Os10g09690	0	1	0	1	2	2	0	0	0	2	0	0
LOC_Os07g17950	0	0	1	0	0	0	0	0	0	1	0	0
LOC_Os03g23940	0	0	1	0	0	0	0	1	0	1	0	0
LOC_Os01g48290	51	54	49	27	21	34	41	28	41	35	35	32
LOC_Os10g35630	644	821	1282	508	508	634	606	698	730	547	678	924
LOC_Os04g58564	830	768	698	779	591	647	587	588	593	769	619	671
LOC_Os03g43440	1614	1184	1553	887	723	1132	921	1051	1192	873	857	816
LOC_Os12g44220	1	0	1	1	1	0	2	2	4	2	1	1
LOC_Os01g05130	204	226	195	198	184	187	207	199	208	214	160	229
LOC_Os03g45970	111	78	94	116	96	76	135	130	124	111	90	95
LOC_Os11g24510	578	338	208	1160	764	775	202	203	457	1273	647	555
LOC_Os04g42010	597	570	688	723	679	724	644	715	718	739	659	722
LOC_Os05g47840	110	202	290	36	95	97	131	160	139	118	101	42
LOC_Os07g26974	179	184	146	201	152	171	125	175	181	203	100	144
LOC_Os06g03840	387	402	405	410	404	395	386	381	400	450	382	418
LOC_Os01g25070	0	0	0	0	0	1	0	0	0	0	0	0
LOC_Os12g23800	1	0	0	0	1	0	0	0	1	0	1	0
LOC_Os03g18430	47	42	46	42	40	54	34	28	33	41	34	53
LOC_Os05g05790	583	544	396	557	462	519	415	466	518	470	393	505
LOC_Os11g06860	355	338	350	366	330	285	361	311	338	390	325	347
LOC_Os11g12790	0	1	0	0	2	0	0	0	0	0	0	1
LOC_Os04g48040	181	157	172	206	182	195	183	194	171	204	184	189
LOC_Os09g24610	0	1	0	0	1	1	0	0	0	0	0	0
LOC_Os08g34130	16	21	11	13	15	18	15	26	28	16	13	16
LOC_Os03g14630	0	0	0	0	1	0	0	0	0	0	0	0
LOC_Os11g03740	2	5	1	4	3	2	2	0	2	1	2	4
LOC_Os08g35090	1	2	1	0	1	1	1	1	1	0	0	2
LOC_Os06g01070	3	2	0	7	0	6	3	4	0	7	3	0
LOC_Os01g53250	810	823	584	818	672	680	695	691	801	715	554	771
LOC_Os12g19370	489	509	569	596	513	515	475	487	470	604	539	546
LOC_Os09g30170	73	65	78	63	64	74	68	75	82	72	57	69
LOC_Os11g47453	109	127	84	322	164	208	44	43	39	565	232	259
LOC_Os06g40990	0	0	0	0	0	0	0	1	0	0	1	0
LOC_Os06g04760	0	1	0	0	1	0	0	0	0	1	0	0
LOC_Os01g47400	15	9	6	12	1	5	6	24	7	8	7	3
LOC_Os02g05330	1213	1005	1131	1325	1201	1340	1094	1149	1237	1291	1035	1105
LOC_Os04g15800	2	0	0	0	0	1	0	0	3	0	1	1
LOC_Os12g02790	8	11	6	8	21	10	14	15	18	15	15	26
LOC_Os01g13350	434	487	340	398	393	387	342	336	387	511	379	401
LOC_Os09g20850	4	7	4	3	0	4	2	6	2	7	9	10
LOC_Os12g06810	1100	999	1034	1270	1031	1167	1053	998	1221	1216	1050	951
LOC_Os05g50090	5	8	5	12	13	5	12	9	17	20	4	9
LOC_Os09g16449	2	2	0	1	0	0	0	0	3	1	0	0
LOC_Os10g23310	0	1	0	0	0	0	0	0	0	0	0	0
LOC_Os08g34070	481	433	387	471	380	447	332	330	436	483	353	450
LOC_Os05g49350	12	10	9	10	14	22	8	7	10	18	30	47
[truncated: 29,899 more rows]

## Sheet: 1_V_WT
All Genes	baseMean	log2FoldChange	lfcSE	stat	pvalue	padj		Upregulated	baseMean	log2FoldChange	lfcSE	stat	pvalue	padj		Downregulated	baseMean	log2FoldChange	lfcSE	stat	pvalue	padj
LOC_Os02g47180	13108.3	-10.2394	0.284554	-35.9839	1.49455e-283	3.30116e-279		PPDK_CDS	15195.7	-14.4894	0.733268	-19.76	6.58318e-87	2.42349e-83		LOC_Os04g54790	4923.6	0.41112	0.115557	3.55774	0.000374065	0.00617515
CA_CDS	21669.2	-13.4142	0.437993	-30.6266	5.41968e-206	5.98549e-202		MDH_CDS	5873.62	-14.1174	1.03322	-13.6636	1.67504e-42	1.94728e-39		LOC_Os01g01710	4990.29	0.418899	0.116531	3.59475	0.000324703	0.00547902
LOC_Os05g14240	1534.63	-3.55079	0.134129	-26.4729	1.98987e-154	1.46507e-150		PEPC_CDS	7390.73	-13.8637	0.841336	-16.4781	5.26783e-61	1.05778e-57		LOC_Os11g32110	3808.75	0.424476	0.121733	3.48695	0.00048856	0.00774387
LOC_Os12g08760	3635.7	4.64826	0.194403	23.9104	2.38769e-126	1.31848e-122		CA_CDS	21669.2	-13.4142	0.437993	-30.6266	5.41968e-206	5.98549e-202		LOC_Os11g32480	846.309	0.427756	0.114596	3.73274	0.000189406	0.0034381
LOC_Os02g45225	386.726	-5.18066	0.248271	-20.8669	1.07051e-96	4.7291e-93		ME_CDS	485.637	-11.4138	1.1978	-9.52899	1.58825e-21	3.47339e-19		LOC_Os05g46460	1428.95	0.428253	0.125637	3.40865	0.000652861	0.00993824
PPDK_CDS	15195.7	-14.4894	0.733268	-19.76	6.58318e-87	2.42349e-83		LOC_Os02g47180	13108.3	-10.2394	0.284554	-35.9839	1.49455e-283	3.30116e-279		LOC_Os07g29640	864.703	0.42905	0.122881	3.49159	0.000480147	0.00763533
LOC_Os01g65169	591.594	-3.69893	0.187548	-19.7225	1.38101e-86	4.35768e-83		LOC_Os05g50390	38.5322	-8.7207	1.23493	-7.06168	1.64498e-12	1.37111e-10		LOC_Os02g43350	5208.46	0.432715	0.110625	3.91156	9.17013e-05	0.00183802
LOC_Os02g47170	236.366	5.22461	0.292686	17.8506	2.85969e-71	7.89562e-68		LOC_Os11g35300	155.323	-8.28706	0.860677	-9.62854	6.05862e-22	1.36869e-19		LOC_Os08g05910	852.234	0.435887	0.127526	3.41803	0.000630753	0.00965493
LOC_Os12g31000	569.385	-5.4294	0.305536	-17.7701	1.20538e-70	2.95827e-67		LOC_Os10g21312	23.5563	-8.01354	1.3062	-6.13499	8.51662e-10	4.82346e-08		LOC_Os06g43350	529.003	0.445751	0.128627	3.46545	0.000529346	0.00826887
LOC_Os01g50622	1767.92	-3.98041	0.239333	-16.6313	4.13771e-62	9.13937e-59		LOC_Os07g39450	31.4689	-7.45916	1.23603	-6.03476	1.59199e-09	8.74723e-08		LOC_Os02g47800	4046.85	0.44963	0.103915	4.32691	1.51213e-05	0.000373602
PEPC_CDS	7390.73	-13.8637	0.841336	-16.4781	5.26783e-61	1.05778e-57		LOC_Os02g07654	15.5601	-7.41303	1.34991	-5.49148	3.9857e-08	1.72282e-06		LOC_Os08g01140	2843.72	0.449889	0.118315	3.80247	0.000143258	0.00270683
LOC_Os06g28050	1441.99	-3.87112	0.253189	-15.2895	8.98809e-53	1.65441e-49		LOC_Os05g34490	12.5706	-7.10559	1.30846	-5.4305	5.61961e-08	2.36398e-06		LOC_Os02g21009	1386.4	0.455836	0.118306	3.85302	0.000116668	0.0022585
LOC_Os01g74020	564.246	-4.74932	0.311108	-15.2658	1.2918e-52	2.19486e-49		LOC_Os12g07420	11.057	-6.92307	1.37664	-5.02897	4.93126e-07	1.76249e-05		LOC_Os02g44360	777.715	0.457428	0.121405	3.76777	0.000164709	0.0030267
LOC_Os05g37950	703.707	-2.67432	0.177809	-15.0404	3.99393e-51	6.30128e-48		LOC_Os10g35160	10.0502	-6.77993	1.34361	-5.04606	4.51008e-07	1.62209e-05		LOC_Os08g44400	4550.2	0.46721	0.114593	4.07713	4.55948e-05	0.000984456
LOC_Os08g04500	5263.42	2.92277	0.19759	14.7921	1.64743e-49	2.42589e-46		LOC_Os03g35810	9.59978	-6.71315	1.38328	-4.85307	1.21564e-06	3.91415e-05		LOC_Os01g34700	677.812	0.467722	0.136772	3.41972	0.000626861	0.00960202
LOC_Os08g04450	19630	-2.12302	0.15115	-14.0458	8.17664e-45	1.12879e-41		LOC_Os09g27350	7.35864	-6.33056	1.40687	-4.49973	6.80391e-06	0.000185095		LOC_Os10g34400	2720.71	0.46808	0.108885	4.29883	1.71702e-05	0.000419531
LOC_Os01g17396	326.321	2.73539	0.198627	13.7715	3.78192e-43	4.91383e-40		LOC_Os06g28030	5.85247	-6.00016	1.44164	-4.16204	3.15421e-05	0.00071092		LOC_Os05g50370	1418.66	0.46816	0.136432	3.43145	0.000600371	0.00924112
LOC_Os08g34210	3226.05	1.67176	0.12182	13.7233	7.36553e-43	9.03833e-40		LOC_Os06g25340	59.1346	-5.6501	0.6788	-8.32365	8.52954e-17	1.23138e-14		LOC_Os05g11780	1081.09	0.468314	0.125374	3.73533	0.000187471	0.00341373
MDH_CDS	5873.62	-14.1174	1.03322	-13.6636	1.67504e-42	1.94728e-39		LOC_Os03g08580	156.415	-5.61494	0.444864	-12.6217	1.60307e-36	1.41635e-33		LOC_Os08g37610	1699.21	0.473955	0.116701	4.06127	4.88067e-05	0.0010436
LOC_Os08g06110	7480.08	2.04894	0.152089	13.472	2.28709e-41	2.52586e-38		LOC_Os12g07180	8.02059	-5.46341	1.37792	-3.96497	7.34045e-05	0.00150404		LOC_Os04g37580	3073.3	0.477917	0.1023	4.6717	2.98722e-06	8.7162e-05
LOC_Os07g34570	160151	-2.14645	0.163073	-13.1625	1.44253e-39	1.51727e-36		LOC_Os12g31000	569.385	-5.4294	0.305536	-17.7701	1.20538e-70	2.95827e-67		LOC_Os12g44310	4651.69	0.477977	0.113242	4.22085	2.43382e-05	0.000568871
LOC_Os05g07870	3403.12	1.95076	0.148533	13.1335	2.11655e-39	2.12502e-36		LOC_Os10g28350	144.914	-5.24587	0.795524	-6.59423	4.27469e-11	3.02626e-09		LOC_Os02g39730	1612.56	0.482667	0.103651	4.65667	3.21361e-06	9.35206e-05
LOC_Os01g08020	649.869	3.18319	0.24649	12.914	3.7505e-38	3.60178e-35		LOC_Os02g45225	386.726	-5.18066	0.248271	-20.8669	1.07051e-96	4.7291e-93		LOC_Os08g06280	4896.81	0.484081	0.140356	3.44895	0.000562766	0.00871695
LOC_Os05g01330	160.907	-3.24408	0.254867	-12.7285	4.10411e-37	3.77715e-34		LOC_Os01g65140	74.4143	-5.07639	0.47892	-10.5997	2.99037e-26	9.57266e-24		LOC_Os02g57750	781.223	0.487208	0.126287	3.85793	0.000114353	0.00221953
LOC_Os03g08580	156.415	-5.61494	0.444864	-12.6217	1.60307e-36	1.41635e-33		LOC_Os01g74020	564.246	-4.74932	0.311108	-15.2658	1.2918e-52	2.19486e-49		LOC_Os01g55830	968.06	0.489089	0.117519	4.16179	3.15759e-05	0.000710956
LOC_Os03g01580	425.076	-1.90331	0.151415	-12.5702	3.08113e-36	2.61754e-33		LOC_Os06g21240	35.8644	-4.53206	0.626396	-7.23514	4.65048e-13	4.33417e-11		LOC_Os12g32986	1267.06	0.490592	0.137565	3.56626	0.000362119	0.00600036
LOC_Os05g40020	224.138	-3.43351	0.275259	-12.4737	1.03852e-35	8.49583e-33		LOC_Os01g53220	84.3367	-4.53152	0.425402	-10.6523	1.70042e-26	5.7783e-24		LOC_Os01g67860	1588.09	0.492435	0.13869	3.55061	0.000384338	0.00630235
LOC_Os05g23320	643.232	-2.30943	0.187411	-12.3228	6.82654e-35	5.38516e-32		LOC_Os04g57880	603.7	-4.48291	0.816614	-5.48963	4.02784e-08	1.73764e-06		LOC_Os03g41080	7311.85	0.492501	0.119031	4.13758	3.50992e-05	0.000781523
LOC_Os11g30210	457.136	-2.03137	0.167888	-12.0996	1.06133e-33	8.08368e-31		LOC_Os08g12180	16.5769	-4.28406	0.872886	-4.90792	9.20471e-07	3.05276e-05		LOC_Os01g53930	1407.63	0.492549	0.13258	3.7151	0.000203122	0.00363284
LOC_Os05g35500	180.106	-3.78041	0.312629	-12.0923	1.1595e-33	8.537e-31		LOC_Os10g25060	20.3485	-4.27651	0.765419	-5.58715	2.30831e-08	1.04909e-06		LOC_Os12g03899	853.384	0.492952	0.140825	3.50045	0.000464469	0.00742343
LOC_Os10g38910	3154.19	-1.94896	0.16125	-12.0865	1.24432e-33	8.86598e-31		LOC_Os03g12150	41.1269	-4.17175	0.620136	-6.72715	1.73022e-11	1.26546e-09		LOC_Os03g15730	614.727	0.496932	0.137656	3.60995	0.000306261	0.00522773
LOC_Os01g69840	605.735	-3.35012	0.278049	-12.0487	1.97088e-33	1.3604e-30		LOC_Os03g48980	39.3367	-3.99521	0.575441	-6.94287	3.84215e-12	3.06374e-10		LOC_Os01g43420	963.522	0.497378	0.134189	3.70655	0.000210099	0.00372445
LOC_Os07g28040	659.231	2.91331	0.243677	11.9556	6.06708e-33	4.0609e-30		LOC_Os01g50622	1767.92	-3.98041	0.239333	-16.6313	4.13771e-62	9.13937e-59		LOC_Os08g02210	10244.5	0.500245	0.143748	3.48	0.000501411	0.00790519
LOC_Os01g16620	1146.41	-2.34847	0.196769	-11.9351	7.7632e-33	5.04334e-30		LOC_Os08g12220	86.5815	-3.9023	0.364929	-10.6933	1.09367e-26	3.8963e-24		LOC_Os03g60740	939.038	0.504883	0.123983	4.07221	4.65701e-05	0.00100257
LOC_Os05g06920	1037.14	2.27937	0.192371	11.8488	2.1824e-32	1.37728e-29		LOC_Os06g36880	8.0176	-3.88177	1.11123	-3.49321	0.000477256	0.00760031		LOC_Os05g05140	7300.24	0.507177	0.140874	3.60022	0.000317952	0.0053954
LOC_Os04g59130	1287.94	-1.64757	0.139259	-11.831	2.7002e-32	1.65672e-29		LOC_Os06g28050	1441.99	-3.87112	0.253189	-15.2895	8.98809e-53	1.65441e-49		LOC_Os01g53710	804.523	0.508111	0.141601	3.58834	0.000332786	0.00560685
LOC_Os01g23710	347.592	1.95819	0.170962	11.4539	2.24752e-30	1.34171e-27		LOC_Os05g35500	180.106	-3.78041	0.312629	-12.0923	1.1595e-33	8.537e-31		LOC_Os03g10880	2150.5	0.508344	0.147974	3.43535	0.000591787	0.0091217
LOC_Os01g63410	2593.79	-1.23133	0.107585	-11.4452	2.4845e-30	1.44415e-27		LOC_Os10g30350	38.6826	-3.75775	0.526532	-7.13679	9.55373e-13	8.24308e-11		LOC_Os06g24070	11297.3	0.51305	0.135477	3.78699	0.000152486	0.00284229
LOC_Os01g16170	652.424	2.42186	0.211911	11.4287	3.00618e-30	1.70258e-27		LOC_Os10g36520	18.7245	-3.71222	0.725076	-5.11977	3.05917e-07	1.12618e-05		LOC_Os04g51400	2371.81	0.514002	0.110413	4.65527	3.23551e-06	9.40341e-05
LOC_Os01g06550	1072.88	-1.37874	0.121432	-11.354	7.08268e-30	3.91105e-27		LOC_Os01g65169	591.594	-3.69893	0.187548	-19.7225	1.38101e-86	4.35768e-83		LOC_Os06g42850	1019.98	0.515499	0.149932	3.43821	0.000585572	0.00903852
LOC_Os03g15920	3926.18	-1.88308	0.166426	-11.3148	1.10859e-29	5.97231e-27		LOC_Os02g44300	180.451	-3.66168	0.38631	-9.4786	2.57727e-21	5.47372e-19		LOC_Os01g46926	2645.11	0.516289	0.128251	4.02562	5.68265e-05	0.00118975
LOC_Os05g46520	809.627	-1.49911	0.132523	-11.3121	1.14354e-29	6.01395e-27		LOC_Os02g53240	12.867	-3.61086	0.855563	-4.22044	2.43822e-05	0.000569297		LOC_Os12g43340	1564.32	0.516341	0.135375	3.81417	0.000136642	0.00259069
LOC_Os02g58310	1590.61	2.48121	0.220085	11.2739	1.76623e-29	9.07266e-27		LOC_Os09g31380	55.3128	-3.5571	0.431336	-8.2467	1.62823e-16	2.26192e-14		LOC_Os02g17970	1767.7	0.519943	0.133437	3.89654	9.75777e-05	0.00194143
LOC_Os07g36190	2139.49	1.31764	0.116941	11.2675	1.89834e-29	9.52966e-27		LOC_Os05g14240	1534.63	-3.55079	0.134129	-26.4729	1.98987e-154	1.46507e-150		LOC_Os01g68950	1423.67	0.520801	0.140718	3.70102	0.000214735	0.00380358
LOC_Os08g37456	290.513	-1.92445	0.171018	-11.2529	2.24056e-29	1.09976e-26		LOC_Os03g47620	42.6925	-3.54671	0.533887	-6.64319	3.0696e-11	2.20134e-09		LOC_Os07g23540	1183.57	0.522761	0.125342	4.17068	3.03692e-05	0.000688701
LOC_Os01g13480	1802.76	1.81895	0.161722	11.2474	2.38466e-29	1.14505e-26		LOC_Os05g40020	224.138	-3.43351	0.275259	-12.4737	1.03852e-35	8.49583e-33		LOC_Os07g07540	8396.73	0.526627	0.146084	3.60496	0.0003122	0.00530859
LOC_Os02g40510	2165	-2.01374	0.179957	-11.1901	4.55765e-29	2.1419e-26		LOC_Os04g42120	16.5944	-3.39985	0.873164	-3.89371	9.87232e-05	0.00195745		LOC_Os05g24650	4859.07	0.527773	0.14664	3.59912	0.000319296	0.0054126
LOC_Os01g65130	206.098	-2.91635	0.260835	-11.1808	5.06287e-29	2.32976e-26		LOC_Os01g69840	605.735	-3.35012	0.278049	-12.0487	1.97088e-33	1.3604e-30		LOC_Os12g02440	636.855	0.530308	0.145156	3.65335	0.000258838	0.00449113
LOC_Os05g50840	2665.38	1.67801	0.150563	11.1449	7.58387e-29	3.41862e-26		LOC_Os11g29920	14.6236	-3.33443	0.711472	-4.68667	2.77688e-06	8.17808e-05		LOC_Os03g22830	903.955	0.531046	0.142484	3.72705	0.000193736	0.00350184
LOC_Os04g36720	8605.29	2.35003	0.213374	11.0137	3.28373e-28	1.45062e-25		LOC_Os07g42650	79.0092	-3.3078	0.38834	-8.51779	1.6263e-17	2.49456e-15		LOC_Os12g08740	872.231	0.532326	0.125178	4.25254	2.1136e-05	0.000503616
LOC_Os12g39630	839.38	-1.8505	0.169904	-10.8914	1.26611e-27	5.48348e-25		LOC_Os05g01330	160.907	-3.24408	0.254867	-12.7285	4.10411e-37	3.77715e-34		LOC_Os07g45194	1284.47	0.53328	0.138862	3.84035	0.000122859	0.00236592
LOC_Os06g49120	1067.72	1.61024	0.14818	10.8667	1.66018e-27	7.05193e-25		LOC_Os09g27930	89.3882	-3.2176	0.319507	-10.0705	7.45864e-24	2.0091e-21		LOC_Os10g35060	1250.27	0.534928	0.110454	4.84299	1.27897e-06	4.1061e-05
LOC_Os01g62810	141.267	3.15059	0.290097	10.8605	1.7779e-27	7.40947e-25		LOC_Os02g15100	17.644	-3.14212	0.654487	-4.80089	1.57964e-06	4.93893e-05		LOC_Os02g58110	323.728	0.538723	0.153148	3.51766	0.000435364	0.00700387
LOC_Os05g50500	98.425	3.58028	0.331063	10.8145	2.9389e-27	1.20212e-24		LOC_Os04g30770	9.75564	-3.13311	0.853845	-3.66941	0.000243114	0.0042517		LOC_Os08g38130	298.04	0.539234	0.151026	3.57048	0.000356322	0.00592207
LOC_Os01g61120	4011.25	1.34702	0.124732	10.7993	3.46945e-27	1.39333e-24		LOC_Os01g21120	82.0045	-3.12294	0.474312	-6.58415	4.57508e-11	3.21812e-09		LOC_Os03g28140	927.587	0.539654	0.132152	4.08359	4.43443e-05	0.000963105
LOC_Os03g38950	15819	-1.64524	0.153043	-10.7501	5.91731e-27	2.24444e-24		LOC_Os10g36500	1244.66	-3.10907	0.538029	-5.77862	7.53155e-09	3.71332e-07		LOC_Os01g61410	543.489	0.543003	0.149876	3.62302	0.000291185	0.00499743
LOC_Os03g15910	596.587	-1.7902	0.166547	-10.7489	5.99521e-27	2.24444e-24		LOC_Os10g24690	32.6461	-3.05823	0.493256	-6.20009	5.6432e-10	3.28018e-08		LOC_Os06g46366	415.866	0.543213	0.152542	3.56106	0.000369356	0.00611111
LOC_Os08g42440	540.722	-1.65862	0.154264	-10.7519	5.80825e-27	2.24444e-24		LOC_Os09g31019	49.9466	-2.99469	0.410505	-7.29514	2.98353e-13	2.81625e-11		LOC_Os07g38530	1182.51	0.543665	0.121348	4.48023	7.4562e-06	0.000199627
LOC_Os11g47970	221275	1.69412	0.157545	10.7533	5.72063e-27	2.24444e-24		LOC_Os01g52470	95.3131	-2.9418	0.302107	-9.73761	2.08396e-22	4.84531e-20		LOC_Os05g01240	625.468	0.543864	0.145012	3.75047	0.000176504	0.00322733
LOC_Os04g45810	204.013	2.63774	0.24573	10.7343	7.02434e-27	2.58589e-24		LOC_Os01g65130	206.098	-2.91635	0.260835	-11.1808	5.06287e-29	2.32976e-26		LOC_Os03g61090	1910.4	0.544573	0.113212	4.81023	1.5076e-06	4.75035e-05
LOC_Os01g05840	207.168	2.10365	0.196518	10.7046	9.67983e-27	3.50505e-24		LOC_Os03g24870	9.71844	-2.87473	0.81605	-3.52274	0.000427109	0.00689619		LOC_Os01g43870	1376.17	0.546662	0.1308	4.17938	2.92303e-05	0.000666983
LOC_Os08g12220	86.5815	-3.9023	0.364929	-10.6933	1.09367e-26	3.8963e-24		LOC_Os04g31790	80.7497	-2.84422	0.322373	-8.82277	1.11662e-18	1.89723e-16		LOC_Os03g17600	1810.77	0.547489	0.134124	4.08195	4.46589e-05	0.000967084
LOC_Os03g38540	1921.12	-1.46333	0.136932	-10.6865	1.17669e-26	4.12551e-24		LOC_Os11g34460	2252.98	-2.81568	0.264531	-10.644	1.85885e-26	6.12811e-24		LOC_Os01g47262	406.558	0.548434	0.144457	3.79651	0.000146749	0.00276099
LOC_Os11g42790	819.834	-1.44469	0.135243	-10.6822	1.23297e-26	4.25528e-24		LOC_Os06g34400	192.765	-2.75351	0.260223	-10.5814	3.63679e-26	1.14756e-23		LOC_Os03g52840	51347.1	0.551721	0.146876	3.75638	0.000172388	0.00315992
LOC_Os01g53220	84.3367	-4.53152	0.425402	-10.6523	1.70042e-26	5.7783e-24		LOC_Os07g30670	1561.07	-2.74387	0.469341	-5.84622	5.0287e-09	2.53593e-07		LOC_Os07g32560	4317.5	0.553584	0.106978	5.17474	2.28233e-07	8.60275e-06
LOC_Os11g39310	937.181	-1.353	0.127065	-10.6481	1.78055e-26	5.9589e-24		LOC_Os09g09060	40.2531	-2.72891	0.414599	-6.58205	4.64011e-11	3.24338e-09		LOC_Os03g53910	459.533	0.553838	0.158869	3.48612	0.000490075	0.00775969
LOC_Os11g34460	2252.98	-2.81568	0.264531	-10.644	1.85885e-26	6.12811e-24		LOC_Os03g55670	508.925	-2.69135	0.286633	-9.38952	6.02731e-21	1.25595e-18		LOC_Os04g02910	8826.58	0.554732	0.120257	4.61289	3.97115e-06	0.000112744
LOC_Os09g38090	2307.46	2.4162	0.227628	10.6147	2.54642e-26	8.27139e-24		LOC_Os03g55770	40.3283	-2.69074	0.451122	-5.96455	2.45307e-09	1.32155e-07		LOC_Os12g05900	550.06	0.555219	0.162062	3.42596	0.000612637	0.00941024
LOC_Os01g65140	74.4143	-5.07639	0.47892	-10.5997	2.99037e-26	9.57266e-24		LOC_Os05g37950	703.707	-2.67432	0.177809	-15.0404	3.99393e-51	6.30128e-48		LOC_Os06g05860	1510.53	0.556177	0.14568	3.81781	0.000134643	0.00256158
LOC_Os06g34400	192.765	-2.75351	0.260223	-10.5814	3.63679e-26	1.14756e-23		LOC_Os01g42190	868.999	-2.61009	0.555058	-4.70238	2.57144e-06	7.61365e-05		LOC_Os01g60230	1762.27	0.558209	0.142079	3.92887	8.53475e-05	0.0017216
LOC_Os08g09200	3767.21	-1.30283	0.123638	-10.5374	5.80556e-26	1.8061e-23		LOC_Os01g47570	117.59	-2.58259	0.318886	-8.09878	5.55137e-16	7.29873e-14		LOC_Os04g51610	1271.14	0.559548	0.147288	3.79901	0.000145275	0.00273791
LOC_Os05g51150	6396.61	-1.3668	0.129838	-10.527	6.48532e-26	1.98955e-23		LOC_Os05g38880	32.1495	-2.58243	0.446224	-5.7873	7.15248e-09	3.54224e-07		LOC_Os02g44370	1168.62	0.56004	0.116596	4.80327	1.56095e-06	4.89053e-05
LOC_Os08g38850	580.074	-2.45139	0.234235	-10.4655	1.24398e-25	3.76398e-23		LOC_Os04g14690	158.143	-2.57437	0.248343	-10.3662	3.53392e-25	1.05031e-22		LOC_Os05g50310	272.124	0.563636	0.157163	3.58631	0.000335386	0.00564204
LOC_Os04g14690	158.143	-2.57437	0.248343	-10.3662	3.53392e-25	1.05031e-22		LOC_Os02g07640	18.3682	-2.57112	0.588371	-4.36989	1.24311e-05	0.00031597		LOC_Os12g05550	494.892	0.56572	0.153229	3.692	0.000222501	0.00392539
LOC_Os11g30200	238.31	-2.12358	0.204874	-10.3653	3.56634e-25	1.05031e-22		LOC_Os01g32670	14.3368	-2.53562	0.700118	-3.62171	0.000292663	0.00501889		LOC_Os07g46330	3612.41	0.566084	0.128314	4.41171	1.02558e-05	0.000265628
LOC_Os05g30700	223.39	-2.36357	0.228199	-10.3575	3.87004e-25	1.12475e-22		LOC_Os03g15370	29.5754	-2.49457	0.476362	-5.23671	1.63466e-07	6.32334e-06		LOC_Os10g40100	344.558	0.567125	0.163792	3.46247	0.000535236	0.00834907
LOC_Os10g30850	971.111	-1.40078	0.135615	-10.329	5.2079e-25	1.49392e-22		LOC_Os02g16909	41.5275	-2.4831	0.395275	-6.28196	3.34325e-10	2.00124e-08		LOC_Os03g57690	1777.04	0.567487	0.12837	4.4207	9.83807e-06	0.00025686
LOC_Os01g52260	699.563	1.88285	0.183028	10.2872	8.0495e-25	2.27945e-22		LOC_Os08g38850	580.074	-2.45139	0.234235	-10.4655	1.24398e-25	3.76398e-23		LOC_Os03g53930	560.824	0.568834	0.155157	3.66619	0.000246193	0.00429874
LOC_Os12g07190	4264.84	1.33388	0.129901	10.2685	9.77284e-25	2.73244e-22		LOC_Os05g05060	66.2872	-2.42706	0.345449	-7.02581	2.12834e-12	1.75413e-10		LOC_Os02g37880	790.797	0.569376	0.159616	3.56716	0.000360867	0.0059886
LOC_Os03g55776	3636.83	-2.40159	0.234773	-10.2294	1.46405e-24	4.04225e-22		LOC_Os03g55776	3636.83	-2.40159	0.234773	-10.2294	1.46405e-24	4.04225e-22		LOC_Os01g31360	6487.51	0.573759	0.11812	4.85741	1.18931e-06	3.83495e-05
LOC_Os02g57160	3123.55	1.26612	0.124637	10.1584	3.03923e-24	8.28772e-22		LOC_Os04g02880	232.752	-2.39755	0.299943	-7.99336	1.31315e-15	1.62948e-13		LOC_Os02g55520	1286.76	0.575776	0.150158	3.83447	0.000125834	0.00241269
LOC_Os09g27930	89.3882	-3.2176	0.319507	-10.0705	7.45864e-24	2.0091e-21		LOC_Os02g30714	20.2665	-2.36938	0.584864	-4.05117	5.09612e-05	0.00108547		LOC_Os01g25386	4091.55	0.576034	0.130179	4.42495	9.64633e-06	0.00025275
LOC_Os01g60830	592.754	2.5327	0.251634	10.065	7.88848e-24	2.09929e-21		LOC_Os05g30700	223.39	-2.36357	0.228199	-10.3575	3.87004e-25	1.12475e-22		LOC_Os05g02220	3296.97	0.576101	0.138128	4.17077	3.03569e-05	0.000688701
LOC_Os08g32930	3474.74	-1.66583	0.165662	-10.0556	8.67756e-24	2.28178e-21		LOC_Os01g16620	1146.41	-2.34847	0.196769	-11.9351	7.7632e-33	5.04334e-30		ChrSy.fgenesh.mRNA.86	1750.44	0.576959	0.122223	4.72053	2.35227e-06	7.04979e-05
LOC_Os02g53400	1625.23	-1.70108	0.169254	-10.0505	9.14446e-24	2.37627e-21		LOC_Os05g05040	108.845	-2.32937	0.272812	-8.53838	1.36118e-17	2.1025e-15		LOC_Os03g03670	2352.88	0.580313	0.132696	4.37323	1.22419e-05	0.0003126
LOC_Os01g21250	466.356	2.98354	0.298075	10.0093	1.38672e-23	3.5616e-21		LOC_Os05g23320	643.232	-2.30943	0.187411	-12.3228	6.82654e-35	5.38516e-32		LOC_Os03g50480	4803.32	0.581026	0.137563	4.22372	2.40302e-05	0.00056346
LOC_Os07g06800	186.591	2.61853	0.262135	9.98924	1.69872e-23	4.3128e-21		LOC_Os09g33550	45.1592	-2.27653	0.44097	-5.16255	2.43605e-07	9.1354e-06		LOC_Os06g50870	2390.55	0.584105	0.144701	4.03663	5.42235e-05	0.00114611
LOC_Os03g22790	110.817	3.46517	0.348652	9.93875	2.82337e-23	7.08666e-21		LOC_Os03g61150	35.9584	-2.27045	0.453492	-5.0066	5.54011e-07	1.95167e-05		LOC_Os05g22730	876.094	0.584141	0.134151	4.35434	1.33467e-05	0.000335002
LOC_Os08g01390	466.775	-1.49882	0.150884	-9.9336	2.97334e-23	7.37923e-21		LOC_Os02g14440	1784.66	-2.26503	0.254541	-8.89851	5.66037e-19	1.00021e-16		LOC_Os01g61670	1840.06	0.584267	0.13762	4.2455	2.18102e-05	0.000518004
LOC_Os08g23150	429.126	-2.04952	0.206935	-9.90418	3.99248e-23	9.79845e-21		LOC_Os07g48660	29.4194	-2.25041	0.486198	-4.62859	3.68171e-06	0.000105339		LOC_Os05g33380	416.44	0.589075	0.170319	3.45866	0.000542871	0.00845623
LOC_Os03g19240	679.709	1.66318	0.167977	9.90123	4.11186e-23	9.98051e-21		LOC_Os06g16170	48.7649	-2.20671	0.360021	-6.12939	8.82141e-10	4.98331e-08		LOC_Os11g13850	3018.62	0.591693	0.140891	4.19966	2.67315e-05	0.000619564
LOC_Os05g50550	2198.51	2.16579	0.219146	9.88287	4.93974e-23	1.18597e-20		LOC_Os01g43740	85.5813	-2.19232	0.281262	-7.7946	6.46152e-15	7.6322e-13		LOC_Os12g42876	2036.09	0.591983	0.164433	3.60015	0.000318037	0.0053954
LOC_Os11g42510	576.667	1.5513	0.157296	9.86228	6.06571e-23	1.44064e-20		LOC_Os04g10530	34.8149	-2.18575	0.395801	-5.52235	3.34503e-08	1.47181e-06		LOC_Os01g62840	689.224	0.59327	0.141875	4.18165	2.89397e-05	0.000662428
LOC_Os02g39360	1671.45	1.12026	0.11376	9.84759	7.02055e-23	1.64968e-20		LOC_Os10g37860	72.14	-2.18399	0.295638	-7.38739	1.4974e-13	1.45064e-11		LOC_Os04g46990	217.959	0.593625	0.16707	3.55315	0.000380643	0.00625568
LOC_Os01g52470	95.3131	-2.9418	0.302107	-9.73761	2.08396e-22	4.84531e-20		LOC_Os07g35004	139.061	-2.18245	0.246802	-8.84294	9.32282e-19	1.60953e-16		LOC_Os05g50510	415.732	0.596743	0.145153	4.11113	3.9372e-05	0.000864463
LOC_Os03g12700	1398.73	2.26216	0.232854	9.71493	2.60438e-22	5.99225e-20		LOC_Os03g59225	152.744	-2.17134	0.234668	-9.25281	2.18672e-20	4.43121e-18		LOC_Os02g02470	506.096	0.597747	0.130956	4.56449	5.00707e-06	0.00013929
LOC_Os01g38530	584.282	-1.93075	0.200529	-9.6283	6.07261e-22	1.36869e-19		LOC_Os02g36850	391.686	-2.15983	0.302458	-7.14094	9.26945e-13	8.06077e-11		LOC_Os03g22270	6770.1	0.600779	0.170944	3.51447	0.000440626	0.00707822
LOC_Os11g35300	155.323	-8.28706	0.860677	-9.62854	6.05862e-22	1.36869e-19		LOC_Os01g50616	277.782	-2.15221	0.226074	-9.51994	1.73276e-21	3.75228e-19		LOC_Os02g08150	3571.75	0.60176	0.173433	3.46969	0.000521051	0.00815631
LOC_Os03g25850	154.046	2.17084	0.226195	9.59719	8.21532e-22	1.83293e-19		LOC_Os03g47610	20195.1	-2.15163	0.280474	-7.67143	1.70095e-14	1.87224e-12		LOC_Os04g53680	757.399	0.602052	0.138629	4.34289	1.4062e-05	0.00035017
LOC_Os08g14570	1533.68	1.33794	0.140343	9.53341	1.52206e-21	3.36194e-19		LOC_Os07g34570	160151	-2.14645	0.163073	-13.1625	1.44253e-39	1.51727e-36		LOC_Os07g42200	678.753	0.60874	0.145989	4.16976	3.04927e-05	0.000690792
ME_CDS	485.637	-11.4138	1.1978	-9.52899	1.58825e-21	3.47339e-19		LOC_Os02g19650	297.406	-2.14388	0.315269	-6.80016	1.04506e-11	7.85146e-10		LOC_Os01g13740	4672.41	0.610136	0.139683	4.368	1.25389e-05	0.000318343
LOC_Os01g50616	277.782	-2.15221	0.226074	-9.51994	1.73276e-21	3.75228e-19		LOC_Os01g45840	63.1061	-2.13033	0.334254	-6.37338	1.84904e-10	1.15047e-08		LOC_Os03g03720	40470.3	0.611069	0.14396	4.24471	2.18874e-05	0.00051928
LOC_Os05g08480	157.184	2.58794	0.272103	9.51089	1.89044e-21	4.05398e-19		LOC_Os01g09100	22.7878	-2.12989	0.605119	-3.51979	0.000431885	0.00695804		LOC_Os01g25990	1657.9	0.612525	0.145175	4.21921	2.45154e-05	0.000571803
LOC_Os02g44300	180.451	-3.66168	0.38631	-9.4786	2.57727e-21	5.47372e-19		LOC_Os09g38110	16.0389	-2.12953	0.60242	-3.53495	0.000407846	0.00662878		LOC_Os07g03070	310.904	0.616173	0.159929	3.85279	0.000116779	0.00225869
LOC_Os01g46610	5367.22	-1.70573	0.181013	-9.42326	4.37278e-21	9.19866e-19		LOC_Os11g30200	238.31	-2.12358	0.204874	-10.3653	3.56634e-25	1.05031e-22		LOC_Os12g34990	1018.33	0.616782	0.160015	3.85452	0.000115958	0.00224673
LOC_Os03g55670	508.925	-2.69135	0.286633	-9.38952	6.02731e-21	1.25595e-18		LOC_Os03g32470	105.6	-2.12357	0.267284	-7.94499	1.94204e-15	2.3831e-13		LOC_Os01g55870	466.51	0.6171	0.154487	3.99452	6.4825e-05	0.00133818
LOC_Os01g48874	1566.74	-1.39871	0.149702	-9.34335	9.33338e-21	1.92669e-18		LOC_Os08g04450	19630	-2.12302	0.15115	-14.0458	8.17664e-45	1.12879e-41		LOC_Os01g64660	3775.74	0.617848	0.144775	4.26765	1.9754e-05	0.000474784
LOC_Os09g13600	700.499	-1.75841	0.188844	-9.31145	1.26098e-20	2.57893e-18		LOC_Os09g33640	34.6717	-2.1216	0.579022	-3.66411	0.000248197	0.00432348		LOC_Os02g38920	552.429	0.618398	0.178146	3.4713	0.000517952	0.00812538
LOC_Os03g59225	152.744	-2.17134	0.234668	-9.25281	2.18672e-20	4.43121e-18		LOC_Os05g01370	25.1431	-2.11286	0.544277	-3.88196	0.000103617	0.00203259		LOC_Os01g05830	270.615	0.619098	0.178609	3.46621	0.000527841	0.00825121
LOC_Os01g60730	1745.6	-1.40516	0.152083	-9.23938	2.47938e-20	4.97859e-18		LOC_Os03g05270	194.163	-2.11142	0.250576	-8.42628	3.56828e-17	5.25442e-15		LOC_Os06g44450	10999.7	0.622613	0.164714	3.77995	0.000156859	0.00290114
LOC_Os02g11640	387.148	2.43188	0.263583	9.22625	2.8026e-20	5.57693e-18		LOC_Os04g29100	60.0994	-2.10645	0.45768	-4.60245	4.1756e-06	0.000117791		LOC_Os12g08260	1865.07	0.623089	0.174322	3.57435	0.000351093	0.00584397
LOC_Os05g30350	875.649	1.80669	0.196068	9.21459	3.12458e-20	6.16212e-18		LOC_Os03g40710	20.1772	-2.10432	0.554904	-3.79223	0.000149301	0.00279708		LOC_Os11g48020	1033.39	0.623455	0.153884	4.05145	5.09009e-05	0.00108523
LOC_Os04g35790	413.197	-1.47742	0.160777	-9.18926	3.95545e-20	7.73169e-18		LOC_Os02g15110	72.2542	-2.08948	0.327971	-6.37092	1.87893e-10	1.16578e-08		LOC_Os12g31850	1248.1	0.627	0.137246	4.56842	4.91405e-06	0.000136875
LOC_Os02g58100	59.305	4.07252	0.443914	9.17412	4.55272e-20	8.80827e-18		LOC_Os06g39240	18.759	-2.07056	0.575915	-3.59525	0.000324082	0.00547272		LOC_Os01g58444	219.054	0.62708	0.175417	3.57481	0.000350488	0.0058383
LOC_Os05g38530	220.975	2.7269	0.297263	9.17334	4.58598e-20	8.80827e-18		LOC_Os09g11480	1606.44	-2.06694	0.226971	-9.10664	8.49709e-20	1.61796e-17		LOC_Os03g42710	472.411	0.627629	0.172995	3.62803	0.000285595	0.00490912
LOC_Os09g11480	1606.44	-2.06694	0.226971	-9.10664	8.49709e-20	1.61796e-17		LOC_Os09g31031	106.077	-2.05799	0.288612	-7.13065	9.98952e-13	8.58554e-11		LOC_Os01g09420	473.435	0.62827	0.18348	3.42419	0.000616628	0.0094584
LOC_Os03g49630	2054.31	1.18101	0.130088	9.07856	1.10024e-19	2.0771e-17		LOC_Os08g23150	429.126	-2.04952	0.206935	-9.90418	3.99248e-23	9.79845e-21		LOC_Os01g58640	351.689	0.630385	0.177455	3.55237	0.000381772	0.00626957
LOC_Os01g12710	5092.64	-1.44307	0.159332	-9.05696	1.34137e-19	2.51087e-17		LOC_Os04g17660	596.009	-2.04026	0.270671	-7.53777	4.78062e-14	5.00447e-12		LOC_Os04g55180	4600.36	0.63677	0.172472	3.69203	0.000222473	0.00392539
LOC_Os07g44330	2489.51	1.69395	0.187464	9.03614	1.62306e-19	3.01262e-17		LOC_Os04g23760	63.4887	-2.03451	0.342813	-5.93475	2.94287e-09	1.56255e-07		LOC_Os08g10510	284.868	0.639166	0.168545	3.79225	0.000149288	0.00279708
LOC_Os01g68790	1528.93	-1.56659	0.174734	-8.96556	3.08711e-19	5.68234e-17		LOC_Os11g30210	457.136	-2.03137	0.167888	-12.0996	1.06133e-33	8.08368e-31		LOC_Os03g03590	573.984	0.64308	0.145523	4.41909	9.91161e-06	0.000258474
LOC_Os03g48000	4842.61	1.23705	0.138057	8.96045	3.23362e-19	5.90282e-17		LOC_Os03g59670	30.2063	-2.02941	0.441493	-4.59671	4.29222e-06	0.000120854		LOC_Os01g07310	726.22	0.643827	0.181001	3.55703	0.000375072	0.00618253
LOC_Os03g21890	352.659	1.50322	0.168017	8.94683	3.65841e-19	6.62353e-17		LOC_Os02g40510	2165	-2.01374	0.179957	-11.1901	4.55765e-29	2.1419e-26		LOC_Os11g10990	3660.3	0.644126	0.158444	4.06532	4.79661e-05	0.00102862
LOC_Os03g07960	203.771	1.62994	0.182272	8.94233	3.81065e-19	6.84306e-17		LOC_Os07g35790	46.8854	-2.01229	0.488588	-4.11857	3.81228e-05	0.000840376		LOC_Os05g29020	483.576	0.644694	0.171783	3.75297	0.000174754	0.00320063
LOC_Os02g53350	1177.83	-1.44152	0.161256	-8.9393	3.9166e-19	6.9766e-17		LOC_Os03g38940	661.573	-2.00907	0.24009	-8.36798	5.86152e-17	8.51771e-15		LOC_Os01g16130	433.523	0.645215	0.182938	3.52695	0.000420375	0.0067974
LOC_Os02g14440	1784.66	-2.26503	0.254541	-8.89851	5.66037e-19	1.00021e-16		LOC_Os08g44590	179.379	-2.00696	0.326426	-6.14829	7.83252e-10	4.48199e-08		LOC_Os02g40454	1109.1	0.645606	0.160066	4.03337	5.49838e-05	0.00115866
LOC_Os12g38850	264.248	2.2653	0.25532	8.8724	7.15849e-19	1.25489e-16		LOC_Os12g15400	424.134	-1.99677	0.228351	-8.74432	2.24354e-18	3.67076e-16		LOC_Os03g50870	3472.53	0.648779	0.164922	3.93385	8.35953e-05	0.0016878
LOC_Os07g35004	139.061	-2.18245	0.246802	-8.84294	9.32282e-19	1.60953e-16		LOC_Os07g03810	19.0844	-1.99477	0.537816	-3.70902	0.000208062	0.0036913		LOC_Os09g36800	1481.08	0.648957	0.16222	4.00046	6.32187e-05	0.00130992
LOC_Os05g50930	2498.91	2.11402	0.239064	8.84289	9.32724e-19	1.60953e-16		LOC_Os07g07320	280.309	-1.98576	0.300774	-6.60215	4.05224e-11	2.88729e-09		LOC_Os02g42940	309.394	0.652562	0.189445	3.4446	0.000571912	0.00884002
LOC_Os06g06320	354.844	1.63136	0.184812	8.82708	1.07442e-18	1.83968e-16		LOC_Os11g34130	749.757	-1.97153	0.258713	-7.62052	2.52651e-14	2.72222e-12		LOC_Os01g61400	4333.47	0.652828	0.107469	6.07456	1.24326e-09	6.93464e-08
LOC_Os04g31790	80.7497	-2.84422	0.322373	-8.82277	1.11662e-18	1.89723e-16		LOC_Os09g36600	486.623	-1.97081	0.520258	-3.78814	0.000151778	0.00283149		LOC_Os06g47330	625.053	0.653454	0.156899	4.16481	3.11609e-05	0.000704485
LOC_Os10g41100	415.093	1.58201	0.179627	8.80718	1.28332e-18	2.16381e-16		LOC_Os02g35530	51.889	-1.97066	0.42124	-4.67824	2.89347e-06	8.47626e-05		LOC_Os07g01250	617.246	0.654076	0.164739	3.97037	7.1762e-05	0.00147587
LOC_Os03g01930	827.883	1.33858	0.152156	8.79743	1.39988e-18	2.34247e-16		LOC_Os03g16780	493.041	-1.96511	0.307285	-6.39506	1.60481e-10	1.00702e-08		LOC_Os02g53490	386.041	0.655336	0.160534	4.08222	4.46077e-05	0.000967084
LOC_Os03g16700	983.947	1.31185	0.149313	8.78591	1.55105e-18	2.57591e-16		LOC_Os09g27010	84.5454	-1.96166	0.433862	-4.52138	6.14367e-06	0.000168783		LOC_Os12g03070	7753.84	0.657376	0.154091	4.26616	1.98867e-05	0.000477455
LOC_Os03g10080	703.06	1.89658	0.216347	8.76635	1.84557e-18	3.04217e-16		LOC_Os10g38910	3154.19	-1.94896	0.16125	-12.0865	1.24432e-33	8.86598e-31		LOC_Os03g57340	2720.75	0.659472	0.182804	3.60754	0.000309115	0.00526426
LOC_Os12g15400	424.134	-1.99677	0.228351	-8.74432	2.24354e-18	3.67076e-16		LOC_Os01g38530	584.282	-1.93075	0.200529	-9.6283	6.07261e-22	1.36869e-19		LOC_Os05g49590	1184.94	0.660765	0.118627	5.57009	2.54612e-08	1.14539e-06
LOC_Os01g13390	764.734	1.87531	0.216018	8.68128	3.91344e-18	6.35589e-16		LOC_Os08g37456	290.513	-1.92445	0.171018	-11.2529	2.24056e-29	1.09976e-26		LOC_Os04g02960	769.035	0.66077	0.18068	3.65713	0.00025505	0.00443587
LOC_Os02g41630	1444.6	1.36815	0.158	8.65918	4.75166e-18	7.66092e-16		LOC_Os07g18230	123.833	-1.9185	0.3016	-6.36108	2.00336e-10	1.23604e-08		LOC_Os07g48340	719.736	0.665689	0.156862	4.24379	2.19781e-05	0.000520871
LOC_Os06g40210	748.795	1.55127	0.18012	8.61244	7.15235e-18	1.14479e-15		LOC_Os03g55660	57.5587	-1.91089	0.464292	-4.11572	3.85976e-05	0.000849148		LOC_Os03g62240	895.806	0.66612	0.136604	4.87628	1.08104e-06	3.52704e-05
LOC_Os10g39936	299.999	-1.79876	0.209474	-8.58704	8.92366e-18	1.41803e-15		LOC_Os03g01580	425.076	-1.90331	0.151415	-12.5702	3.08113e-36	2.61754e-33		LOC_Os05g51670	581.386	0.670348	0.19537	3.43117	0.000600984	0.00924411
LOC_Os07g24230	281.494	1.5932	0.185703	8.57931	9.54403e-18	1.50578e-15		LOC_Os03g15920	3926.18	-1.88308	0.166426	-11.3148	1.10859e-29	5.97231e-27		LOC_Os06g11380	1668.63	0.67143	0.144818	4.63638	3.54564e-06	0.000101709
LOC_Os02g04510	741.799	2.04655	0.23903	8.56189	1.11036e-17	1.73941e-15		LOC_Os07g34980	55.3345	-1.86489	0.3641	-5.12193	3.0243e-07	1.11894e-05		LOC_Os02g10120	26291.8	0.673875	0.134847	4.99732	5.81327e-07	2.02849e-05
LOC_Os03g46770	32623.3	-1.27838	0.149566	-8.54722	1.26087e-17	1.96127e-15		LOC_Os02g33770	450.386	-1.85713	0.265874	-6.98498	2.84889e-12	2.322e-10		LOC_Os11g03390	5882.77	0.677135	0.147405	4.59371	4.35442e-06	0.00012226
LOC_Os05g05040	108.845	-2.32937	0.272812	-8.53838	1.36118e-17	2.1025e-15		LOC_Os12g39630	839.38	-1.8505	0.169904	-10.8914	1.26611e-27	5.48348e-25		LOC_Os10g35030	28466.7	0.67791	0.19136	3.54259	0.000396223	0.00646364
LOC_Os07g42650	79.0092	-3.3078	0.38834	-8.51779	1.6263e-17	2.49456e-15		LOC_Os04g30750	49.2083	-1.83704	0.418147	-4.39328	1.11651e-05	0.000287096		LOC_Os03g24220	467.701	0.678678	0.151361	4.48383	7.33164e-06	0.000196769
LOC_Os03g09250	252.27	1.49028	0.175167	8.50781	1.77254e-17	2.70013e-15		LOC_Os10g21418	1275.42	-1.80751	0.284179	-6.36047	2.01133e-10	1.2375e-08		LOC_Os09g04790	6034.69	0.680094	0.109284	6.2232	4.87131e-10	2.83898e-08
LOC_Os01g52640	1945.68	1.22108	0.143883	8.48661	2.12756e-17	3.21874e-15		LOC_Os12g07400	44.8557	-1.80356	0.380256	-4.74301	2.10561e-06	6.40617e-05		LOC_Os01g51410	44748.6	0.680882	0.122806	5.54439	2.94982e-08	1.31098e-06
LOC_Os04g56240	4833.62	1.14633	0.13528	8.47381	2.3749e-17	3.56849e-15		LOC_Os02g43170	20.652	-1.79929	0.514396	-3.49786	0.000469008	0.00747975		LOC_Os04g41460	653.68	0.68177	0.154357	4.41685	1.0015e-05	0.000260861
LOC_Os03g06520	1726.31	1.05895	0.125206	8.45771	2.72674e-17	4.06948e-15		LOC_Os10g39936	299.999	-1.79876	0.209474	-8.58704	8.92366e-18	1.41803e-15		LOC_Os05g07860	5929.16	0.682679	0.103856	6.57332	4.92054e-11	3.42855e-09
LOC_Os07g42770	1528.79	-1.2637	0.149602	-8.44711	2.98594e-17	4.42641e-15		LOC_Os03g15910	596.587	-1.7902	0.166547	-10.7489	5.99521e-27	2.24444e-24		LOC_Os11g01439	14562.9	0.68323	0.120955	5.64862	1.6174e-08	7.53694e-07
LOC_Os03g05270	194.163	-2.11142	0.250576	-8.42628	3.56828e-17	5.25442e-15		LOC_Os07g38440	176.264	-1.78563	0.232597	-7.67691	1.62978e-14	1.81811e-12		LOC_Os12g01449	11973.7	0.683921	0.122223	5.59568	2.19754e-08	1.00288e-06
LOC_Os03g50080	2088.43	-1.33258	0.158333	-8.41632	3.88485e-17	5.68269e-15		LOC_Os09g35630	51.4165	-1.77777	0.451592	-3.93668	8.26183e-05	0.00167113		LOC_Os04g40150	255.254	0.684008	0.195191	3.50431	0.000457798	0.00733273
LOC_Os03g38940	661.573	-2.00907	0.24009	-8.36798	5.86152e-17	8.51771e-15		LOC_Os05g46240	188.091	-1.77711	0.316856	-5.60856	2.04021e-08	9.36885e-07		LOC_Os09g31502	2351.14	0.685032	0.129092	5.30653	1.11733e-07	4.44678e-06
LOC_Os06g25340	59.1346	-5.6501	0.6788	-8.32365	8.52954e-17	1.23138e-14		LOC_Os03g63910	1688.74	-1.77036	0.262006	-6.75693	1.4095e-11	1.04124e-09		LOC_Os07g47700	665.645	0.686957	0.146462	4.69036	2.72731e-06	8.04283e-05
LOC_Os06g11330	67.4964	2.5564	0.30782	8.30486	9.99366e-17	1.43338e-14		LOC_Os09g13600	700.499	-1.75841	0.188844	-9.31145	1.26098e-20	2.57893e-18		LOC_Os08g20020	638.476	0.687475	0.18627	3.69074	0.000223603	0.0039417
LOC_Os04g12499	160.839	1.92335	0.23252	8.27177	1.31986e-16	1.88085e-14		LOC_Os08g33910	40.6019	-1.75707	0.431787	-4.0693	4.71554e-05	0.00101221		LOC_Os05g30190	1603.03	0.689306	0.142195	4.84761	1.24955e-06	4.01748e-05
LOC_Os08g01770	2916.19	1.25206	0.151427	8.26841	1.35752e-16	1.92211e-14		LOC_Os05g48200	20443.5	-1.75451	0.23089	-7.59887	2.98739e-14	3.18771e-12		LOC_Os12g01510	469.836	0.689659	0.169959	4.05781	4.95353e-05	0.00105816
LOC_Os08g02540	430.231	1.50035	0.181787	8.25333	1.54035e-16	2.15749e-14		LOC_Os09g32290	88.5479	-1.7449	0.36393	-4.79462	1.62986e-06	5.07763e-05		LOC_Os03g48300	1209.98	0.69098	0.134795	5.12614	2.95743e-07	1.09604e-05
LOC_Os11g39020	12269.1	1.2432	0.150635	8.25311	1.54329e-16	2.15749e-14		LOC_Os02g05020	39.9708	-1.73114	0.423619	-4.08655	4.37826e-05	0.000952778		LOC_Os10g07440	971.582	0.691012	0.199817	3.45823	0.000543744	0.00846386
LOC_Os09g31380	55.3128	-3.5571	0.431336	-8.2467	1.62823e-16	2.26192e-14		LOC_Os01g46610	5367.22	-1.70573	0.181013	-9.42326	4.37278e-21	9.19866e-19		LOC_Os03g07480	1405.59	0.693699	0.186748	3.71463	0.000203498	0.00363407
LOC_Os01g07700	382.483	1.32792	0.161218	8.23681	1.7686e-16	2.44155e-14		LOC_Os02g53400	1625.23	-1.70108	0.169254	-10.0505	9.14446e-24	2.37627e-21		LOC_Os11g24450	2504.65	0.693815	0.183643	3.77807	0.000158048	0.00291887
LOC_Os01g37590	5492.61	0.912109	0.111055	8.21315	2.15469e-16	2.95607e-14		LOC_Os02g37160	29.4988	-1.70027	0.42218	-4.02737	5.64054e-05	0.00118317		LOC_Os02g29550	3030.84	0.695769	0.156912	4.43415	9.24372e-06	0.000243646
LOC_Os03g39760	415.886	2.06959	0.252283	8.20347	2.33546e-16	3.18431e-14		LOC_Os11g43700	74.9744	-1.69084	0.318275	-5.31253	1.08114e-07	4.33398e-06		LOC_Os01g09570	1396.29	0.69638	0.159468	4.36688	1.26032e-05	0.000319608
LOC_Os04g48880	642.207	1.32158	0.161645	8.17582	2.93869e-16	3.9822e-14		LOC_Os12g34880	213.86	-1.6813	0.219525	-7.6588	1.87674e-14	2.05215e-12		LOC_Os08g36480	4185.04	0.697689	0.148321	4.70391	2.55226e-06	7.56702e-05
LOC_Os03g61890	2792.28	1.33976	0.164218	8.15843	3.39401e-16	4.57115e-14		LOC_Os07g48510	604.956	-1.6804	0.209651	-8.01521	1.09952e-15	1.3799e-13		LOC_Os02g21340	1033.94	0.700037	0.110594	6.32982	2.45448e-10	1.48941e-08
LOC_Os01g55300	515.259	-1.08925	0.134193	-8.11707	4.77573e-16	6.39311e-14		LOC_Os11g39350	32.2017	-1.67526	0.438615	-3.81943	0.00013376	0.00254917		LOC_Os02g13960	803.431	0.700213	0.154025	4.5461	5.4649e-06	0.000151644
LOC_Os01g07390	1198.6	-1.15755	0.142648	-8.11471	4.86929e-16	6.47909e-14		LOC_Os08g32930	3474.74	-1.66583	0.165662	-10.0556	8.67756e-24	2.28178e-21		LOC_Os06g02620	803.246	0.701245	0.14305	4.90211	9.48122e-07	3.13505e-05
LOC_Os11g07020	124600	1.01049	0.124694	8.10373	5.32988e-16	7.04949e-14		LOC_Os08g42440	540.722	-1.65862	0.154264	-10.7519	5.80825e-27	2.24444e-24		LOC_Os11g32320	2645.27	0.702193	0.146268	4.80073	1.58087e-06	4.93893e-05
LOC_Os01g47570	117.59	-2.58259	0.318886	-8.09878	5.55137e-16	7.29873e-14		LOC_Os04g59130	1287.94	-1.64757	0.139259	-11.831	2.7002e-32	1.65672e-29		LOC_Os12g32630	219.009	0.702228	0.180397	3.89268	9.91434e-05	0.00196226
LOC_Os07g37560	1914.75	1.0563	0.13066	8.08434	6.25042e-16	8.16919e-14		LOC_Os03g38950	15819	-1.64524	0.153043	-10.7501	5.91731e-27	2.24444e-24		LOC_Os12g05660	398.461	0.702232	0.20171	3.48139	0.000498819	0.00786994
LOC_Os09g36220	16525.9	-0.998399	0.123659	-8.07381	6.81401e-16	8.8534e-14		LOC_Os11g42800	53.6162	-1.63966	0.348363	-4.70675	2.51693e-06	7.48236e-05		LOC_Os11g02305	935.478	0.702459	0.172085	4.08204	4.46417e-05	0.000967084
LOC_Os05g06890	1027.55	1.10187	0.136511	8.07167	6.93405e-16	8.95669e-14		LOC_Os01g12440	72.2019	-1.60466	0.363506	-4.41439	1.01296e-05	0.000262918		LOC_Os03g28300	4174.32	0.703291	0.195022	3.60622	0.000310688	0.00528696
LOC_Os04g49350	2638.38	1.70317	0.211222	8.06339	7.42064e-16	9.52948e-14		LOC_Os12g36430	30.3645	-1.60137	0.447776	-3.57628	0.00034852	0.00582307		LOC_Os01g51290	2739.18	0.704107	0.195704	3.59781	0.000320907	0.00543037
LOC_Os02g07160	1147.78	1.08251	0.134596	8.04265	8.79148e-16	1.12246e-13		LOC_Os01g55070	24.4764	-1.59715	0.46734	-3.41754	0.000631895	0.00966572		LOC_Os02g54130	380.903	0.704597	0.186604	3.7759	0.000159434	0.002942
LOC_Os03g43720	944.431	1.59179	0.198333	8.0258	1.00863e-15	1.28038e-13		LOC_Os03g02860	115.413	-1.59043	0.246045	-6.46396	1.02e-10	6.60698e-09		LOC_Os11g41710	878.298	0.705338	0.150042	4.70092	2.58988e-06	7.65801e-05
LOC_Os01g59530	5217.06	-0.913794	0.113976	-8.01745	1.07962e-15	1.36267e-13		LOC_Os08g07890	74.721	-1.57765	0.372809	-4.2318	2.31825e-05	0.000545901		LOC_Os10g42900	831.063	0.707769	0.175532	4.03214	5.52715e-05	0.0011616
LOC_Os07g48510	604.956	-1.6804	0.209651	-8.01521	1.09952e-15	1.3799e-13		LOC_Os01g45830	647.868	-1.56844	0.209393	-7.49042	6.86525e-14	6.988e-12		LOC_Os03g52170	17942	0.707825	0.11577	6.11405	9.7134e-10	5.4732e-08
LOC_Os07g43570	8524.06	-0.888536	0.111093	-7.99814	1.26317e-15	1.57632e-13		LOC_Os01g68790	1528.93	-1.56659	0.174734	-8.96556	3.08711e-19	5.68234e-17		LOC_Os05g33570	6042.43	0.709611	0.169452	4.18769	2.81805e-05	0.000649739
LOC_Os04g02880	232.752	-2.39755	0.299943	-7.99336	1.31315e-15	1.62948e-13		LOC_Os01g05620	42.3334	-1.56368	0.379022	-4.12557	3.69812e-05	0.000820122		LOC_Os03g18160	418.452	0.709783	0.153714	4.61755	3.88288e-06	0.000110522
LOC_Os03g31290	1076.66	0.995994	0.12507	7.96348	1.67264e-15	2.06398e-13		LOC_Os01g29330	100.662	-1.55392	0.322728	-4.81496	1.47232e-06	4.66578e-05		LOC_Os05g14270	1490.24	0.711728	0.134665	5.28519	1.25576e-07	4.96782e-06
LOC_Os03g32470	105.6	-2.12357	0.267284	-7.94499	1.94204e-15	2.3831e-13		LOC_Os05g39220	44.0685	-1.55209	0.371346	-4.17963	2.91983e-05	0.000666941		LOC_Os05g01760	640.081	0.714657	0.157843	4.52766	5.96407e-06	0.000164053
LOC_Os05g29030	365.203	1.32937	0.167675	7.92827	2.22226e-15	2.71189e-13		LOC_Os04g16732	888.744	-1.54955	0.242125	-6.3998	1.55585e-10	9.81877e-09		LOC_Os03g63370	186.529	0.714886	0.204358	3.49821	0.0004684	0.00747544
LOC_Os03g27019	6479.12	1.21455	0.153604	7.90703	2.6361e-15	3.19923e-13		LOC_Os01g73200	64.5045	-1.54741	0.444924	-3.47792	0.000505314	0.0079514		LOC_Os01g09320	2470.4	0.721263	0.122973	5.8652	4.48583e-09	2.31503e-07
LOC_Os05g51420	12055.5	-1.01105	0.12855	-7.86504	3.68971e-15	4.45346e-13		LOC_Os11g44960	52.7772	-1.53456	0.386838	-3.96694	7.28001e-05	0.00149305		LOC_Os04g57210	1321.86	0.721447	0.146567	4.92229	8.55377e-07	2.84971e-05
LOC_Os04g56710	689.765	1.43478	0.182463	7.8634	3.73852e-15	4.48785e-13		LOC_Os09g39740	510.959	-1.53024	0.212569	-7.19878	6.07534e-13	5.52231e-11		LOC_Os06g22060	1426.79	0.723795	0.169013	4.28249	1.8481e-05	0.000447747
LOC_Os04g41530	792.637	-0.946497	0.120513	-7.85392	4.03237e-15	4.81443e-13		LOC_Os09g36630	98.3864	-1.52892	0.242094	-6.31538	2.69492e-10	1.61754e-08		LOC_Os07g01020	5223.87	0.72578	0.137689	5.27115	1.35574e-07	5.31892e-06
LOC_Os05g50560	689.807	1.56201	0.20037	7.79563	6.40864e-15	7.61043e-13		LOC_Os12g36620	30.6644	-1.52038	0.409154	-3.71592	0.000202467	0.00362406		LOC_Os02g04710	1140.59	0.729074	0.174243	4.18423	2.86129e-05	0.000659022
LOC_Os01g43740	85.5813	-2.19232	0.281262	-7.7946	6.46152e-15	7.6322e-13		LOC_Os07g48830	88.1471	-1.51771	0.314993	-4.81822	1.44843e-06	4.6033e-05		LOC_Os04g53310	4515.92	0.730945	0.167214	4.37133	1.23495e-05	0.000314257
LOC_Os04g17100	503.894	1.60444	0.206334	7.77592	7.49e-15	8.79995e-13		LOC_Os05g46520	809.627	-1.49911	0.132523	-11.3121	1.14354e-29	6.01395e-27		LOC_Os07g47590	447.159	0.736387	0.148602	4.95542	7.21758e-07	2.45264e-05
LOC_Os05g43650	2268.24	0.884721	0.113792	7.77491	7.55031e-15	8.82388e-13		LOC_Os08g01390	466.775	-1.49882	0.150884	-9.9336	2.97334e-23	7.37923e-21		LOC_Os02g45320	350.215	0.736956	0.150475	4.89753	9.70482e-07	3.1994e-05
LOC_Os12g07210	5781.45	1.61403	0.207892	7.76379	8.24285e-15	9.58253e-13		LOC_Os07g34650	1210.14	-1.48235	0.207381	-7.14793	8.80946e-13	7.72156e-11		LOC_Os02g38210	7820.02	0.737322	0.131355	5.61321	1.98609e-08	9.13932e-07
LOC_Os07g46420	151.31	1.70399	0.219733	7.75482	8.84692e-15	1.02309e-12		LOC_Os04g35790	413.197	-1.47742	0.160777	-9.18926	3.95545e-20	7.73169e-18		LOC_Os01g62760	1178.75	0.738125	0.207408	3.5588	0.000372546	0.00615468
LOC_Os02g39160	11817.7	0.938482	0.121113	7.74882	9.27523e-15	1.06704e-12		LOC_Os02g57400	91.6526	-1.47614	0.268662	-5.49443	3.91973e-08	1.69763e-06		LOC_Os01g73960	711.848	0.739212	0.170429	4.33735	1.44213e-05	0.000357506
LOC_Os06g36070	188.697	1.69502	0.219022	7.73903	1.00178e-14	1.1465e-12		LOC_Os03g07600	83.7208	-1.47472	0.327737	-4.49971	6.80448e-06	0.000185095		LOC_Os04g34610	7593.32	0.739388	0.169574	4.36027	1.29902e-05	0.00032717
LOC_Os02g07930	253.726	1.27091	0.164249	7.73772	1.01214e-14	1.15237e-12		LOC_Os05g39800	872.742	-1.4652	0.206553	-7.0936	1.30665e-12	1.10158e-10		LOC_Os03g10090	2332.19	0.741698	0.185383	4.00089	6.31035e-05	0.00130876
LOC_Os11g45710	2168.24	1.28291	0.165948	7.73078	1.06889e-14	1.21075e-12		LOC_Os03g38540	1921.12	-1.46333	0.136932	-10.6865	1.17669e-26	4.12551e-24		LOC_Os12g02250	1518.68	0.741715	0.195654	3.79095	0.000150075	0.0028092
LOC_Os09g25810	200.419	2.00874	0.260546	7.70971	1.26103e-14	1.4211e-12		LOC_Os07g18240	164.336	-1.45483	0.214527	-6.78158	1.18865e-11	8.86992e-10		LOC_Os04g02050	1024.04	0.742379	0.167497	4.4322	9.32747e-06	0.000245268
LOC_Os04g55650	5405.94	-0.765794	0.0995443	-7.693	1.43723e-14	1.61145e-12		LOC_Os11g42790	819.834	-1.44469	0.135243	-10.6822	1.23297e-26	4.25528e-24		LOC_Os03g54100	267.863	0.742681	0.195676	3.79546	0.000147368	0.00277027
LOC_Os07g38440	176.264	-1.78563	0.232597	-7.67691	1.62978e-14	1.81811e-12		LOC_Os07g40520	178.637	-1.44356	0.193593	-7.45668	8.87299e-14	8.82822e-12		LOC_Os09g07660	2683.72	0.744259	0.129489	5.74768	9.04771e-09	4.39221e-07
LOC_Os06g08720	2484.59	-1.34698	0.175483	-7.67586	1.64316e-14	1.82382e-12		LOC_Os01g12710	5092.64	-1.44307	0.159332	-9.05696	1.34137e-19	2.51087e-17		LOC_Os06g40080	3236.7	0.745115	0.12741	5.84815	4.97075e-09	2.51821e-07
LOC_Os03g47610	20195.1	-2.15163	0.280474	-7.67143	1.70095e-14	1.87224e-12		LOC_Os02g53350	1177.83	-1.44152	0.161256	-8.9393	3.9166e-19	6.9766e-17		LOC_Os03g02260	444.31	0.74574	0.146323	5.09651	3.45964e-07	1.26308e-05
LOC_Os02g45670	2461.2	1.00405	0.130885	7.67122	1.70373e-14	1.87224e-12		LOC_Os04g55640	370.59	-1.42872	0.220722	-6.47296	9.6104e-11	6.31769e-09		LOC_Os03g23980	1473.18	0.745863	0.116174	6.42022	1.36077e-10	8.71206e-09
LOC_Os12g34880	213.86	-1.6813	0.219525	-7.6588	1.87674e-14	2.05215e-12		LOC_Os04g22660	54.7434	-1.42351	0.373509	-3.81119	0.000138301	0.00261989		LOC_Os07g37420	518.213	0.746848	0.186326	4.00829	6.11596e-05	0.00127203
LOC_Os09g33680	1415.99	1.34106	0.175207	7.65414	1.94608e-14	2.11748e-12		LOC_Os08g41489	98.6985	-1.42157	0.323305	-4.39701	1.09755e-05	0.000282548		LOC_Os11g11330	645.071	0.750582	0.13808	5.43584	5.45395e-08	2.31222e-06
LOC_Os09g20930	1049.02	1.25597	0.16473	7.6244	2.45173e-14	2.6546e-12		LOC_Os01g51250	677.975	-1.4202	0.198038	-7.17134	7.42647e-13	6.64113e-11		LOC_Os05g49910	449.565	0.752082	0.190052	3.95724	7.58197e-05	0.00154351
LOC_Os11g34130	749.757	-1.97153	0.258713	-7.62052	2.52651e-14	2.72222e-12		LOC_Os02g32490	375.026	-1.41589	0.261132	-5.4221	5.89025e-08	2.46409e-06		LOC_Os05g45080	381.804	0.752796	0.163204	4.6126	3.97661e-06	0.000112754
LOC_Os02g57060	48.6132	2.83614	0.373219	7.59913	2.98131e-14	3.18771e-12		LOC_Os01g60730	1745.6	-1.40516	0.152083	-9.23938	2.47938e-20	4.97859e-18		LOC_Os10g21810	2133.7	0.754317	0.186463	4.04539	5.22351e-05	0.00111153
LOC_Os05g48200	20443.5	-1.75451	0.23089	-7.59887	2.98739e-14	3.18771e-12		LOC_Os10g30850	971.111	-1.40078	0.135615	-10.329	5.2079e-25	1.49392e-22		LOC_Os06g10650	306.285	0.755873	0.209744	3.60378	0.00031362	0.00532865
LOC_Os01g66850	652.557	1.28106	0.168762	7.5909	3.17698e-14	3.37371e-12		LOC_Os01g48874	1566.74	-1.39871	0.149702	-9.34335	9.33338e-21	1.92669e-18		LOC_Os05g25640	201.211	0.758336	0.198203	3.82606	0.000130209	0.00248794
LOC_Os10g42299	1954.89	1.45361	0.191684	7.58339	3.36639e-14	3.55774e-12		LOC_Os09g11460	1151.27	-1.39775	0.252646	-5.53243	3.15822e-08	1.39797e-06		LOC_Os10g37740	510.788	0.760364	0.137789	5.51831	3.42271e-08	1.50037e-06
LOC_Os02g47620	1342.61	1.09261	0.144687	7.55157	4.30058e-14	4.52339e-12		LOC_Os08g43320	498.914	-1.39683	0.293723	-4.75559	1.97868e-06	6.07015e-05		LOC_Os07g31870	226.985	0.764094	0.217265	3.51688	0.000436659	0.00701959
LOC_Os04g17660	596.009	-2.04026	0.270671	-7.53777	4.78062e-14	5.00447e-12		LOC_Os12g39110	271.142	-1.39649	0.20249	-6.8966	5.32613e-12	4.17176e-10		LOC_Os05g41580	375.502	0.765844	0.159113	4.81322	1.48521e-06	4.68646e-05
LOC_Os05g48760	1459.17	1.70615	0.226845	7.52121	5.42733e-14	5.65466e-12		LOC_Os01g64949	71.8354	-1.39499	0.31761	-4.39216	1.12232e-05	0.000288254		LOC_Os02g48900	451.766	0.766336	0.203931	3.75782	0.000171402	0.00314446
LOC_Os03g01200	7060.52	-1.31448	0.175075	-7.50811	5.9987e-14	6.22063e-12		LOC_Os01g06550	1072.88	-1.37874	0.121432	-11.354	7.08268e-30	3.91105e-27		LOC_Os03g09110	743.39	0.766507	0.126222	6.07271	1.2577e-09	6.99751e-08
LOC_Os02g07960	784.202	-1.03794	0.138351	-7.50228	6.27189e-14	6.44342e-12		LOC_Os04g34320	175.779	-1.37408	0.262034	-5.2439	1.57219e-07	6.10308e-06		LOC_Os04g56230	3026.81	0.768286	0.133959	5.73522	9.7386e-09	4.69664e-07
LOC_Os09g09930	559.874	1.63528	0.217969	7.50238	6.26675e-14	6.44342e-12		LOC_Os01g65420	44.3158	-1.37218	0.378377	-3.6265	0.000287292	0.00493445		LOC_Os03g15890	1015.12	0.76833	0.217874	3.52649	0.00042111	0.0068043
LOC_Os06g03860	804.128	0.896596	0.119563	7.49893	6.434e-14	6.57936e-12		LOC_Os05g51150	6396.61	-1.3668	0.129838	-10.527	6.48532e-26	1.98955e-23		LOC_Os01g07530	186.917	0.768423	0.179447	4.28218	1.85075e-05	0.000447747
LOC_Os01g45830	647.868	-1.56844	0.209393	-7.49042	6.86525e-14	6.988e-12		LOC_Os04g33310	651.078	-1.36566	0.191714	-7.12342	1.05282e-12	9.01342e-11		LOC_Os01g66150	478.792	0.769759	0.192582	3.99706	6.41354e-05	0.00132518
LOC_Os12g08830	1376.49	1.18993	0.158944	7.48649	7.07374e-14	7.16719e-12		LOC_Os09g13470	238.596	-1.35919	0.288556	-4.7103	2.47347e-06	7.38296e-05		LOC_Os01g45439	501.303	0.770118	0.155894	4.94001	7.81187e-07	2.62232e-05
LOC_Os11g31770	269.377	2.0161	0.269455	7.48214	7.31204e-14	7.37481e-12		LOC_Os11g39310	937.181	-1.353	0.127065	-10.6481	1.78055e-26	5.9589e-24		LOC_Os02g52650	1634.02	0.770249	0.197805	3.89399	9.86091e-05	0.00195694
LOC_Os06g49790	1124.2	0.959056	0.128197	7.48112	7.36911e-14	7.39859e-12		LOC_Os08g38890	65.9399	-1.34834	0.333681	-4.04079	5.32709e-05	0.00113139		LOC_Os03g04100	149.03	0.772121	0.20752	3.72071	0.000198662	0.00357333
LOC_Os12g08810	5023.19	1.48263	0.198292	7.477	7.60408e-14	7.59995e-12		LOC_Os06g08720	2484.59	-1.34698	0.175483	-7.67586	1.64316e-14	1.82382e-12		LOC_Os10g41200	2774.18	0.772518	0.123822	6.23894	4.40537e-10	2.58792e-08
LOC_Os07g40520	178.637	-1.44356	0.193593	-7.45668	8.87299e-14	8.82822e-12		LOC_Os03g50080	2088.43	-1.33258	0.158333	-8.41632	3.88485e-17	5.68269e-15		LOC_Os02g03710	314.428	0.772807	0.224491	3.44248	0.000576415	0.00890339
LOC_Os07g22930	15116.2	1.5934	0.213918	7.44865	9.43021e-14	9.34056e-12		LOC_Os05g01940	819.869	-1.33127	0.231366	-5.75395	8.71838e-09	4.24167e-07		LOC_Os02g39710	1048.85	0.772821	0.163844	4.7168	2.39579e-06	7.16079e-05
LOC_Os06g51260	4287.76	1.69762	0.22804	7.4444	9.73879e-14	9.60314e-12		LOC_Os08g01430	358.099	-1.32891	0.223727	-5.93986	2.85273e-09	1.51834e-07		LOC_Os02g14980	120.189	0.774842	0.221951	3.49105	0.00048113	0.00764546
LOC_Os05g05600	4391.78	1.02602	0.137932	7.43859	1.01762e-13	9.98987e-12		LOC_Os03g01200	7060.52	-1.31448	0.175075	-7.50811	5.9987e-14	6.22063e-12		LOC_Os02g47580	817.23	0.775697	0.145984	5.31359	1.07485e-07	4.32448e-06
LOC_Os02g47200	277.687	1.46264	0.196656	7.43754	1.02578e-13	1.00254e-11		LOC_Os09g36930	17297.7	-1.3057	0.186876	-6.98699	2.80839e-12	2.29747e-10		LOC_Os11g08670	5247.03	0.777409	0.173056	4.49224	7.04776e-06	0.000190307
LOC_Os07g43700	1087.68	1.0216	0.137878	7.40946	1.26818e-13	1.23399e-11		LOC_Os08g09200	3767.21	-1.30283	0.123638	-10.5374	5.80556e-26	1.8061e-23		LOC_Os01g61150	211.957	0.778513	0.177416	4.38806	1.14364e-05	0.000293049
LOC_Os10g37860	72.14	-2.18399	0.295638	-7.38739	1.4974e-13	1.45064e-11		LOC_Os03g17510	47.3442	-1.30273	0.334734	-3.89184	9.94867e-05	0.00196553		LOC_Os07g41370	1756.02	0.78003	0.130481	5.97812	2.25732e-09	1.22205e-07
LOC_Os01g17390	2791.03	1.48932	0.201705	7.38367	1.53983e-13	1.48523e-11		LOC_Os10g22310	72.1192	-1.30258	0.302197	-4.31038	1.62978e-05	0.000400703		LOC_Os05g03760	3274.4	0.780099	0.219295	3.5573	0.00037468	0.00618069
LOC_Os02g26860	1410.99	1.39766	0.189798	7.3639	1.78608e-13	1.71526e-11		LOC_Os07g05040	176.54	-1.30066	0.262675	-4.9516	7.36048e-07	2.49353e-05		LOC_Os01g07376	105.505	0.780378	0.224094	3.48237	0.000496988	0.00784666
LOC_Os01g45460	43.9548	3.09027	0.421614	7.32963	2.30781e-13	2.20671e-11		LOC_Os01g04260	832.468	-1.29223	0.193666	-6.67249	2.51491e-11	1.81534e-09		LOC_Os03g44670	640.077	0.781046	0.182386	4.28237	1.84911e-05	0.000447747
LOC_Os08g45190	2886.48	1.08353	0.148346	7.30406	2.79207e-13	2.65824e-11		LOC_Os01g63480	212.23	-1.28544	0.25691	-5.00345	5.63139e-07	1.97752e-05		LOC_Os05g04340	947.264	0.781221	0.178165	4.38481	1.16085e-05	0.000297112
LOC_Os10g18340	10962.6	-0.765208	0.104872	-7.29659	2.95159e-13	2.79806e-11		LOC_Os04g16728	308.554	-1.28041	0.226988	-5.64089	1.69175e-08	7.86681e-07		LOC_Os08g38900	398.244	0.78124	0.200998	3.8868	0.000101574	0.00200064
LOC_Os09g31019	49.9466	-2.99469	0.410505	-7.29514	2.98353e-13	2.81625e-11		LOC_Os03g46770	32623.3	-1.27838	0.149566	-8.54722	1.26087e-17	1.96127e-15		LOC_Os02g41860	4263.05	0.783001	0.156898	4.99052	6.02168e-07	2.08475e-05
LOC_Os03g51920	753.871	1.33419	0.18335	7.27675	3.41964e-13	3.21417e-11		LOC_Os08g37940	1136.67	-1.27306	0.291146	-4.37259	1.22782e-05	0.000313165		LOC_Os03g12840	1151.67	0.783514	0.137089	5.71536	1.09474e-08	5.22259e-07
LOC_Os11g11000	3128.56	0.999176	0.137645	7.2591	3.89676e-13	3.6471e-11		LOC_Os07g42770	1528.79	-1.2637	0.149602	-8.44711	2.98594e-17	4.42641e-15		LOC_Os03g56370	516.187	0.78389	0.212765	3.6843	0.000229334	0.0040395
LOC_Os06g21240	35.8644	-4.53206	0.626396	-7.23514	4.65048e-13	4.33417e-11		LOC_Os07g28614	700.818	-1.2637	0.189679	-6.66228	2.69621e-11	1.93986e-09		LOC_Os01g67220	562.331	0.785072	0.185643	4.22893	2.34806e-05	0.000552331
LOC_Os01g08270	1659.65	-1.06137	0.146761	-7.23198	4.76002e-13	4.41762e-11		LOC_Os01g65200	445.095	-1.26234	0.192946	-6.54245	6.05178e-11	4.07535e-09		LOC_Os03g14570	895.837	0.78875	0.166079	4.74923	2.0419e-06	6.2209e-05
LOC_Os09g26670	431.003	1.86855	0.258708	7.22265	5.09853e-13	4.71198e-11		LOC_Os01g69830	99.0253	-1.26066	0.320225	-3.9368	8.25762e-05	0.00167113		LOC_Os03g08270	3712.54	0.791974	0.133796	5.91926	3.23384e-09	1.69665e-07
LOC_Os03g03510	1128.86	1.02357	0.141867	7.21496	5.39508e-13	4.96527e-11		LOC_Os11g03660	107.711	-1.25777	0.230185	-5.46416	4.65092e-08	1.99475e-06		LOC_Os01g22600	369.736	0.792035	0.179349	4.41617	1.00464e-05	0.000261372
LOC_Os01g51754	529.777	-1.22584	0.169965	-7.21227	5.50275e-13	5.04335e-11		LOC_Os03g06654	53.6904	-1.25157	0.315343	-3.96893	7.21953e-05	0.0014834		LOC_Os03g14110	1443.17	0.796754	0.204662	3.89303	9.89991e-05	0.00196116
LOC_Os10g02240	4025.11	-0.987655	0.137157	-7.20091	5.98126e-13	5.45926e-11		LOC_Os07g12340	159.906	-1.2504	0.340077	-3.67681	0.000236167	0.00414993		LOC_Os01g52170	2420.39	0.797202	0.159552	4.99652	5.8375e-07	2.03173e-05
LOC_Os09g39740	510.959	-1.53024	0.212569	-7.19878	6.07534e-13	5.52231e-11		LOC_Os07g38460	229.564	-1.24701	0.22134	-5.63392	1.76159e-08	8.14015e-07		LOC_Os07g48630	1432.83	0.799412	0.161529	4.94902	7.45869e-07	2.52293e-05
LOC_Os03g55030	1357.71	1.6223	0.225547	7.19277	6.349e-13	5.7474e-11		LOC_Os11g45090	387.447	-1.24058	0.303184	-4.09184	4.27973e-05	0.000934098		LOC_Os03g09220	1602.1	0.800229	0.143688	5.56921	2.55897e-08	1.14883e-06
LOC_Os05g44300	46.2098	4.35922	0.606107	7.19217	6.37681e-13	5.74902e-11		LOC_Os05g49060	2580.53	-1.23467	0.178447	-6.91896	4.54986e-12	3.57642e-10		LOC_Os07g30610	120.849	0.800562	0.22389	3.57569	0.000349308	0.00582862
LOC_Os09g35880	2189.88	1.13674	0.158246	7.18337	6.80147e-13	6.10695e-11		LOC_Os01g63410	2593.79	-1.23133	0.107585	-11.4452	2.4845e-30	1.44415e-27		LOC_Os04g45370	413.026	0.801195	0.152966	5.23773	1.62567e-07	6.29963e-06
LOC_Os01g51250	677.975	-1.4202	0.198038	-7.17134	7.42647e-13	6.64113e-11		LOC_Os01g51754	529.777	-1.22584	0.169965	-7.21227	5.50275e-13	5.04335e-11		LOC_Os06g50230	3182.55	0.801223	0.157358	5.09173	3.54819e-07	1.29115e-05
LOC_Os06g06300	174.181	1.52335	0.212644	7.16385	7.84432e-13	6.98651e-11		LOC_Os04g32110	555.638	-1.2171	0.278778	-4.36583	1.26641e-05	0.000320785		LOC_Os02g17500	1259.13	0.805591	0.192649	4.18165	2.89407e-05	0.000662428
LOC_Os10g22430	518.765	1.56365	0.218424	7.15877	8.14031e-13	7.22101e-11		LOC_Os08g40850	358.09	-1.21204	0.328031	-3.6949	0.000219974	0.00388702		LOC_Os04g47220	3835.07	0.806585	0.156321	5.15979	2.47225e-07	9.25544e-06
LOC_Os05g04610	761.707	1.25089	0.174891	7.1524	8.52752e-13	7.53423e-11		LOC_Os07g43810	7960.4	-1.20498	0.210097	-5.73534	9.73166e-09	4.69664e-07		LOC_Os07g23550	388.218	0.806599	0.151875	5.31095	1.09056e-07	4.35591e-06
LOC_Os05g23470	1750.15	0.858354	0.120025	7.15148	8.58481e-13	7.55464e-11		LOC_Os04g49620	229.291	-1.20056	0.327437	-3.66653	0.000245867	0.00429644		LOC_Os07g36820	260.292	0.806752	0.199716	4.0395	5.35644e-05	0.00113653
LOC_Os07g34650	1210.14	-1.48235	0.207381	-7.14793	8.80946e-13	7.72156e-11		LOC_Os03g55470	46.9914	-1.2004	0.341804	-3.51195	0.000444834	0.00713115		LOC_Os05g12400	288.073	0.807302	0.225783	3.57556	0.000349481	0.00582862
LOC_Os05g01530	1238.48	1.05853	0.148131	7.14589	8.94166e-13	7.80645e-11		LOC_Os10g21308	134.17	-1.1936	0.228515	-5.22329	1.75773e-07	6.77571e-06		LOC_Os02g31874	384.981	0.807332	0.179393	4.50034	6.78436e-06	0.000185095
LOC_Os02g36850	391.686	-2.15983	0.302458	-7.14094	9.26945e-13	8.06077e-11		LOC_Os04g01510	97.0608	-1.18479	0.246451	-4.8074	1.52906e-06	4.81109e-05		LOC_Os09g31506	340.43	0.808029	0.161688	4.99744	5.80956e-07	2.02849e-05
LOC_Os12g39420	1555.8	-0.841006	0.11781	-7.13864	9.42604e-13	8.1648e-11		LOC_Os11g45190	404.126	-1.18475	0.296256	-3.99906	6.35938e-05	0.00131646		LOC_Os01g68330	1108.37	0.80845	0.198204	4.07888	4.5253e-05	0.000978671
LOC_Os10g30350	38.6826	-3.75775	0.526532	-7.13679	9.55373e-13	8.24308e-11		LOC_Os01g01350	216.031	-1.18287	0.209752	-5.6394	1.70644e-08	7.91847e-07		LOC_Os10g41580	166.476	0.811315	0.194683	4.16737	3.0813e-05	0.000697333
LOC_Os09g31031	106.077	-2.05799	0.288612	-7.13065	9.98952e-13	8.58554e-11		LOC_Os06g20790	67.7336	-1.18224	0.321629	-3.67578	0.000237122	0.00415904		LOC_Os01g09310	347.444	0.812001	0.170609	4.75942	1.94148e-06	5.98094e-05
LOC_Os04g33310	651.078	-1.36566	0.191714	-7.12342	1.05282e-12	9.01342e-11		LOC_Os07g01480	3442.66	-1.1805	0.175594	-6.7229	1.78145e-11	1.29864e-09		LOC_Os08g08840	395.175	0.814239	0.165223	4.92812	8.30249e-07	2.77017e-05
LOC_Os09g26370	505.969	1.49307	0.209966	7.11101	1.15195e-12	9.82403e-11		LOC_Os12g37840	281.44	-1.17395	0.283229	-4.14487	3.40001e-05	0.00075858		LOC_Os03g58570	195.799	0.815696	0.209589	3.89189	9.94671e-05	0.00196553
LOC_Os01g08460	1301.64	1.20216	0.169093	7.10943	1.16527e-12	9.89945e-11		LOC_Os09g15810	274.227	-1.17328	0.260971	-4.49581	6.93046e-06	0.000187598		LOC_Os01g12740	446.557	0.817391	0.208549	3.91942	8.87625e-05	0.00178886
LOC_Os12g43130	1617.13	1.67407	0.235939	7.09536	1.29018e-12	1.09186e-10		LOC_Os02g15160	56.6872	-1.17325	0.308896	-3.7982	0.000145749	0.0027445		LOC_Os01g18100	146.681	0.818844	0.20159	4.06194	4.8667e-05	0.00104163
LOC_Os05g39800	872.742	-1.4652	0.206553	-7.0936	1.30665e-12	1.10158e-10		LOC_Os06g39712	696.149	-1.16576	0.220581	-5.28497	1.25725e-07	4.96782e-06		LOC_Os06g05600	97.5878	0.82007	0.23582	3.47753	0.000506065	0.00795585
LOC_Os04g36570	1016.99	-0.998501	0.140947	-7.08421	1.39836e-12	1.17441e-10		LOC_Os01g65094	131.115	-1.15841	0.251199	-4.61153	3.99708e-06	0.000113189		LOC_Os04g44700	473.686	0.820448	0.157649	5.20426	1.94767e-07	7.45581e-06
LOC_Os02g29510	250.808	1.14777	0.162048	7.08289	1.41184e-12	1.18124e-10		LOC_Os01g07390	1198.6	-1.15755	0.142648	-8.11471	4.86929e-16	6.47909e-14		LOC_Os07g17970	477.813	0.820704	0.156084	5.2581	1.45552e-07	5.6701e-06
LOC_Os05g50390	38.5322	-8.7207	1.23493	-7.06168	1.64498e-12	1.37111e-10		LOC_Os06g39716	130.644	-1.14289	0.228111	-5.01022	5.43668e-07	1.9183e-05		LOC_Os04g33080	2652.48	0.820893	0.120669	6.80284	1.02574e-11	7.7326e-10
LOC_Os04g37710	977.774	1.52289	0.216013	7.04998	1.78942e-12	1.48589e-10		LOC_Os02g15120	325.373	-1.14225	0.17395	-6.56654	5.14972e-11	3.55196e-09		LOC_Os08g36320	1189.42	0.821813	0.185888	4.42102	9.82375e-06	0.000256789
LOC_Os07g40550	2036.46	-0.893069	0.126966	-7.03392	2.00804e-12	1.66118e-10		LOC_Os09g39240	79.1973	-1.14034	0.279581	-4.07873	4.52826e-05	0.000978671		LOC_Os02g38020	5610.93	0.821945	0.135369	6.07188	1.2642e-09	6.99843e-08
LOC_Os05g05060	66.2872	-2.42706	0.345449	-7.02581	2.12834e-12	1.75413e-10		LOC_Os01g33615	493.51	-1.13968	0.211935	-5.37748	7.5535e-08	3.11854e-06		LOC_Os06g42790	1218.92	0.822312	0.14355	5.7284	1.0138e-08	4.86801e-07
LOC_Os12g37410	1622.98	-1.05313	0.150352	-7.00444	2.47976e-12	2.03617e-10		LOC_Os11g07050	106.539	-1.12932	0.276489	-4.08452	4.41682e-05	0.000960224		LOC_Os04g39540	139.462	0.824093	0.204474	4.03031	5.57043e-05	0.00116958
LOC_Os09g36930	17297.7	-1.3057	0.186876	-6.98699	2.80839e-12	2.29747e-10		LOC_Os01g65630	335.641	-1.12452	0.231457	-4.85842	1.18327e-06	3.82666e-05		LOC_Os01g69080	3142.59	0.824686	0.178991	4.6074	4.07728e-06	0.000115312
LOC_Os02g33770	450.386	-1.85713	0.265874	-6.98498	2.84889e-12	2.322e-10		LOC_Os03g56900	349.334	-1.11429	0.175496	-6.34938	2.16178e-10	1.3227e-08		LOC_Os01g33784	284.416	0.825067	0.205605	4.01287	5.99859e-05	0.00124997
LOC_Os07g06660	6636.65	0.927338	0.132899	6.97775	2.99952e-12	2.43579e-10		LOC_Os11g04720	1088.21	-1.11138	0.211185	-5.2626	1.42032e-07	5.56241e-06		LOC_Os02g56880	187.625	0.825435	0.207301	3.98182	6.83892e-05	0.00140912
LOC_Os03g44230	1863.94	-0.982637	0.140902	-6.97393	3.08211e-12	2.49368e-10		LOC_Os10g36210	198.146	-1.10908	0.262912	-4.21843	2.46015e-05	0.000573204		LOC_Os02g50240	2967.55	0.826984	0.190578	4.33936	1.429e-05	0.00035465
LOC_Os02g43340	140.204	2.3243	0.333554	6.96828	3.20836e-12	2.58636e-10		LOC_Os01g01340	94106.8	-1.10857	0.168168	-6.59204	4.33832e-11	3.06149e-09		LOC_Os02g10350	9939.96	0.82808	0.14241	5.81477	6.07161e-09	3.03416e-07
LOC_Os03g20380	4598.27	0.857036	0.123146	6.9595	3.41473e-12	2.74271e-10		LOC_Os03g18870	1919.95	-1.10825	0.220602	-5.02372	5.06791e-07	1.80258e-05		LOC_Os05g31140	1375.24	0.830297	0.184655	4.49649	6.90847e-06	0.000187232
LOC_Os01g66350	2826.47	0.97659	0.140444	6.95358	3.56125e-12	2.85003e-10		LOC_Os06g39718	100.093	-1.10754	0.257841	-4.29545	1.74337e-05	0.000424874		LOC_Os02g35100	99.936	0.831863	0.240984	3.45194	0.000556567	0.00863911
LOC_Os03g48980	39.3367	-3.99521	0.575441	-6.94287	3.84215e-12	3.06374e-10		LOC_Os01g49830	612.356	-1.10702	0.259386	-4.26783	1.97385e-05	0.000474784		LOC_Os12g38560	228.092	0.83342	0.178219	4.67639	2.91963e-06	8.54157e-05
LOC_Os09g06464	788.275	1.22872	0.177103	6.93791	3.97934e-12	3.16171e-10		LOC_Os08g41090	1056.25	-1.10565	0.225677	-4.89928	9.61899e-07	3.17585e-05		LOC_Os03g08070	2813.96	0.837839	0.13777	6.08142	1.19124e-09	6.66132e-08
LOC_Os03g22050	5030.58	-1.06249	0.153165	-6.9369	4.00791e-12	3.173e-10		LOC_Os05g49070	117.466	-1.10233	0.275706	-3.99822	6.38196e-05	0.00131989		LOC_Os09g34100	3576.65	0.838143	0.131059	6.39516	1.6038e-10	1.00702e-08
LOC_Os01g47630	1118.4	1.13644	0.164235	6.91961	4.52878e-12	3.57256e-10		LOC_Os06g22030	116.575	-1.09772	0.287599	-3.81682	0.00013518	0.00256958		LOC_Os10g11310	265.94	0.83865	0.193728	4.32901	1.49781e-05	0.000370893
LOC_Os05g49060	2580.53	-1.23467	0.178447	-6.91896	4.54986e-12	3.57642e-10		LOC_Os08g42390	109.178	-1.09184	0.281246	-3.88215	0.000103536	0.00203259		LOC_Os10g20240	651.821	0.839022	0.127658	6.57244	4.94988e-11	3.43815e-09
LOC_Os12g39110	271.142	-1.39649	0.20249	-6.8966	5.32613e-12	4.17176e-10		LOC_Os08g04310	100.596	-1.09145	0.255719	-4.26818	1.97072e-05	0.000474693		LOC_Os08g06170	283.174	0.840273	0.184609	4.55164	5.32296e-06	0.000147891
LOC_Os03g42020	2860.23	-1.08312	0.157201	-6.89005	5.57721e-12	4.35298e-10		LOC_Os05g26040	79.8512	-1.09068	0.279763	-3.89859	9.67536e-05	0.00192878		LOC_Os05g02420	2331.37	0.840469	0.21118	3.97987	6.89539e-05	0.00141943
LOC_Os02g33610	5807.87	-1.07164	0.15565	-6.88491	5.78244e-12	4.49728e-10		LOC_Os01g55300	515.259	-1.08925	0.134193	-8.11707	4.77573e-16	6.39311e-14		LOC_Os03g57660	311.705	0.84107	0.172952	4.86303	1.156e-06	3.74394e-05
LOC_Os11g05930	1941.38	-0.930188	0.135546	-6.86252	6.76549e-12	5.24337e-10		LOC_Os03g42020	2860.23	-1.08312	0.157201	-6.89005	5.57721e-12	4.35298e-10		LOC_Os01g09450	335.886	0.841485	0.172658	4.87372	1.09519e-06	3.56267e-05
LOC_Os03g01750	6951.19	-0.873039	0.127281	-6.85913	6.9283e-12	5.35078e-10		LOC_Os03g43010	675.933	-1.08051	0.182695	-5.91427	3.33353e-09	1.74068e-07		LOC_Os02g57050	259.405	0.841606	0.222471	3.78299	0.000154953	0.00287856
LOC_Os04g43070	1235.84	1.27593	0.186045	6.85819	6.97378e-12	5.36714e-10		LOC_Os03g04570	289.955	-1.07974	0.223259	-4.83625	1.32309e-06	4.22318e-05		LOC_Os02g01280	205.423	0.842678	0.190395	4.42595	9.60193e-06	0.000251885
LOC_Os03g25869	69.3758	2.10769	0.307451	6.85536	7.11308e-12	5.45534e-10		LOC_Os02g33610	5807.87	-1.07164	0.15565	-6.88491	5.78244e-12	4.49728e-10		LOC_Os10g35150	836.144	0.843741	0.150933	5.59017	2.2685e-08	1.03313e-06
LOC_Os01g67320	111.686	1.81005	0.264659	6.83918	7.96459e-12	6.08726e-10		LOC_Os05g06320	452.728	-1.06807	0.194721	-5.48511	4.13214e-08	1.77915e-06		LOC_Os01g26120	269.7	0.844347	0.20634	4.09201	4.27649e-05	0.000934098
LOC_Os10g05130	969.328	1.07946	0.157998	6.83212	8.36689e-12	6.37269e-10		LOC_Os07g14890	109.301	-1.06434	0.237202	-4.48708	7.22054e-06	0.00019426		LOC_Os08g33540	2363.32	0.845058	0.149009	5.6712	1.41804e-08	6.72139e-07
LOC_Os06g46670	384.712	1.41676	0.207448	6.82946	8.52353e-12	6.46968e-10		LOC_Os03g22050	5030.58	-1.06249	0.153165	-6.9369	4.00791e-12	3.173e-10		LOC_Os10g42800	158.546	0.845394	0.227124	3.72217	0.00019752	0.00355609
LOC_Os09g31130	405.945	1.3111	0.192709	6.80352	1.02095e-11	7.72284e-10		LOC_Os01g08270	1659.65	-1.06137	0.146761	-7.23198	4.76002e-13	4.41762e-11		LOC_Os06g06440	124.434	0.848183	0.22418	3.78348	0.000154648	0.00287532
LOC_Os04g33080	2652.48	0.820893	0.120669	6.80284	1.02574e-11	7.7326e-10		LOC_Os04g35240	86.0992	-1.05748	0.283397	-3.73144	0.000190387	0.0034526		LOC_Os12g01570	622.89	0.851063	0.192956	4.41066	1.03057e-05	0.000266548
LOC_Os02g19650	297.406	-2.14388	0.315269	-6.80016	1.04506e-11	7.85146e-10		LOC_Os12g37410	1622.98	-1.05313	0.150352	-7.00444	2.47976e-12	2.03617e-10		LOC_Os12g42060	102.959	0.851707	0.240887	3.53571	0.00040668	0.00661469
LOC_Os03g52010	303.03	1.18215	0.174124	6.78915	1.12797e-11	8.44566e-10		LOC_Os05g08610	444.468	-1.04681	0.192744	-5.43111	5.60052e-08	2.36277e-06		LOC_Os09g23660	1108.21	0.854858	0.174004	4.91286	8.97552e-07	2.98571e-05
LOC_Os07g18240	164.336	-1.45483	0.214527	-6.78158	1.18865e-11	8.86992e-10		LOC_Os03g50510	715.18	-1.0442	0.168857	-6.18392	6.25284e-10	3.62501e-08		LOC_Os03g20380	4598.27	0.857036	0.123146	6.9595	3.41473e-12	2.74271e-10
LOC_Os04g52900	6873.84	-0.734696	0.108422	-6.77624	1.23342e-11	9.17301e-10		LOC_Os06g45940	110.571	-1.0439	0.229754	-4.54356	5.5311e-06	0.000153288		LOC_Os05g01730	87.3256	0.857777	0.244908	3.50244	0.00046102	0.00737899
LOC_Os05g33630	6664.42	-0.76154	0.112655	-6.75994	1.38049e-11	1.02323e-09		LOC_Os10g28600	2245.19	-1.04042	0.158966	-6.5449	5.95353e-11	4.02146e-09		LOC_Os05g23470	1750.15	0.858354	0.120025	7.15148	8.58481e-13	7.55464e-11
LOC_Os03g63910	1688.74	-1.77036	0.262006	-6.75693	1.4095e-11	1.04124e-09		LOC_Os02g07960	784.202	-1.03794	0.138351	-7.50228	6.27189e-14	6.44342e-12		LOC_Os11g43800	103.381	0.858868	0.249987	3.43565	0.000591141	0.00911811
LOC_Os05g38270	439.323	1.69553	0.251023	6.75446	1.4337e-11	1.05559e-09		LOC_Os03g48390	131.572	-1.03638	0.218171	-4.7503	2.03116e-06	6.20529e-05		LOC_Os04g58710	12482.6	0.860312	0.13132	6.55125	5.70557e-11	3.88965e-09
LOC_Os03g59320	1646.03	1.16563	0.173014	6.7372	1.61471e-11	1.18491e-09		LOC_Os03g53710	1642.82	-1.03408	0.173586	-5.95715	2.56669e-09	1.3794e-07		LOC_Os03g62610	719.114	0.863515	0.140578	6.14261	8.11772e-10	4.60936e-08
LOC_Os03g12150	41.1269	-4.17175	0.620136	-6.72715	1.73022e-11	1.26546e-09		LOC_Os06g49250	1418.41	-1.02717	0.161409	-6.36378	1.96852e-10	1.21795e-08		LOC_Os10g38700	1808.07	0.864239	0.147519	5.8585	4.6706e-09	2.39917e-07
LOC_Os07g01480	3442.66	-1.1805	0.175594	-6.7229	1.78145e-11	1.29864e-09		LOC_Os02g05470	5251.89	-1.0246	0.206157	-4.96998	6.69602e-07	2.30018e-05		LOC_Os09g38410	515.194	0.866871	0.160864	5.38886	7.09076e-08	2.93848e-06
LOC_Os04g39290	108.842	2.06799	0.308063	6.71288	1.90817e-11	1.38644e-09		LOC_Os11g09280	1819.46	-1.02325	0.157452	-6.49882	8.09531e-11	5.38582e-09		LOC_Os08g05620	738.338	0.867419	0.182517	4.75253	2.00882e-06	6.14555e-05
LOC_Os02g05630	2440.53	0.869492	0.130103	6.68309	2.33952e-11	1.69427e-09		LOC_Os10g05230	285.493	-1.02198	0.200092	-5.10755	3.26358e-07	1.19546e-05		LOC_Os12g44370	981.642	0.868359	0.204711	4.24187	2.21663e-05	0.000524769
LOC_Os01g04260	832.468	-1.29223	0.193666	-6.67249	2.51491e-11	1.81534e-09		LOC_Os03g44800	355.298	-1.01875	0.166776	-6.10848	1.00582e-09	5.65306e-08		LOC_Os03g54000	1324.43	0.869014	0.193256	4.4967	6.90167e-06	0.000187232
LOC_Os07g28614	700.818	-1.2637	0.189679	-6.66228	2.69621e-11	1.93986e-09		LOC_Os01g10580	2098.68	-1.0141	0.156653	-6.47353	9.57384e-11	6.31245e-09		LOC_Os02g05630	2440.53	0.869492	0.130103	6.68309	2.33952e-11	1.69427e-09
LOC_Os03g47620	42.6925	-3.54671	0.533887	-6.64319	3.0696e-11	2.20134e-09		LOC_Os07g35540	191.195	-1.01247	0.224463	-4.51062	6.46391e-06	0.00017714		LOC_Os05g07690	919.542	0.870072	0.134429	6.47234	9.6494e-11	6.32451e-09
LOC_Os01g57082	90.0362	1.66757	0.251203	6.63834	3.17237e-11	2.26768e-09		LOC_Os01g08510	728.763	-1.01222	0.211091	-4.79517	1.62535e-06	5.07071e-05		LOC_Os03g56234	226.252	0.871532	0.174432	4.9964	5.84096e-07	2.03173e-05
LOC_Os07g07320	280.309	-1.98576	0.300774	-6.60215	4.05224e-11	2.88729e-09		LOC_Os05g51420	12055.5	-1.01105	0.12855	-7.86504	3.68971e-15	4.45346e-13		LOC_Os11g32240	274.668	0.874503	0.189017	4.62659	3.71732e-06	0.000106083
LOC_Os12g03860	182.215	1.56926	0.237856	6.59752	4.18094e-11	2.96941e-09		LOC_Os04g48270	87.4762	-1.01079	0.241954	-4.17761	2.94588e-05	0.00066943		LOC_Os01g69030	2575.29	0.874591	0.17589	4.97237	6.61398e-07	2.27909e-05
LOC_Os10g28350	144.914	-5.24587	0.795524	-6.59423	4.27469e-11	3.02626e-09		LOC_Os08g04440	1203.29	-1.00828	0.166568	-6.05327	1.41937e-09	7.83778e-08		LOC_Os01g50760	2350.19	0.875576	0.16089	5.44209	5.26589e-08	2.23679e-06
LOC_Os01g01340	94106.8	-1.10857	0.168168	-6.59204	4.33832e-11	3.06149e-09		LOC_Os03g36960	164.382	-1.00746	0.281453	-3.57948	0.000344281	0.00576545		LOC_Os12g23280	165.201	0.877716	0.230005	3.81608	0.000135588	0.00257291
LOC_Os05g30250	629.636	1.32456	0.201188	6.58368	4.5894e-11	3.21812e-09		LOC_Os02g44290	103.227	-1.00278	0.277706	-3.61093	0.000305105	0.00521204		LOC_Os08g36310	571.687	0.878266	0.142893	6.1463	7.93096e-10	4.51493e-08
LOC_Os01g21120	82.0045	-3.12294	0.474312	-6.58415	4.57508e-11	3.21812e-09		LOC_Os08g09340	1558.15	-1.00073	0.177116	-5.6501	1.60355e-08	7.48822e-07		LOC_Os08g08140	242.689	0.880234	0.191498	4.59657	4.29511e-06	0.000120854
LOC_Os09g09060	40.2531	-2.72891	0.414599	-6.58205	4.64011e-11	3.24338e-09		LOC_Os04g36570	1016.99	-0.998501	0.140947	-7.08421	1.39836e-12	1.17441e-10		LOC_Os01g13540	6393.31	0.881255	0.134603	6.54706	5.86806e-11	3.97588e-09
LOC_Os05g07860	5929.16	0.682679	0.103856	6.57332	4.92054e-11	3.42855e-09		LOC_Os09g36220	16525.9	-0.998399	0.123659	-8.07381	6.81401e-16	8.8534e-14		LOC_Os09g28620	328.1	0.883724	0.176575	5.0048	5.59188e-07	1.96677e-05
LOC_Os10g20240	651.821	0.839022	0.127658	6.57244	4.94988e-11	3.43815e-09		LOC_Os03g10140	1051.07	-0.998351	0.167792	-5.94993	2.6826e-09	1.43471e-07		LOC_Os05g43650	2268.24	0.884721	0.113792	7.77491	7.55031e-15	8.82388e-13
LOC_Os04g59540	131.752	1.51255	0.23031	6.56745	5.11829e-11	3.54398e-09		LOC_Os06g07210	119.191	-0.997031	0.240945	-4.13801	3.50329e-05	0.000780835		LOC_Os12g14059	145.722	0.884812	0.196242	4.50877	6.52033e-06	0.000178465
LOC_Os02g15120	325.373	-1.14225	0.17395	-6.56654	5.14972e-11	3.55196e-09		LOC_Os02g50990	409.584	-0.994446	0.197812	-5.02723	4.97624e-07	1.77569e-05		LOC_Os09g10690	527.05	0.886539	0.230776	3.84156	0.000122254	0.00235632
LOC_Os08g25624	2411.31	-0.95464	0.145387	-6.56619	5.16198e-11	3.55196e-09		LOC_Os01g17320	136.633	-0.991992	0.219862	-4.51187	6.42577e-06	0.000176313		LOC_Os04g02920	195.233	0.888036	0.187611	4.7334	2.20788e-06	6.6805e-05
LOC_Os01g56780	1888.78	1.02962	0.156895	6.5625	5.29126e-11	3.6296e-09		LOC_Os04g37820	190.406	-0.991672	0.23002	-4.31123	1.62347e-05	0.000399769		LOC_Os02g08490	147.961	0.888152	0.242715	3.65924	0.000252965	0.00440307
LOC_Os03g37640	2677.56	1.05855	0.161545	6.55264	5.65301e-11	3.86575e-09		LOC_Os02g36740	1276.11	-0.990673	0.156015	-6.34988	2.15488e-10	1.32214e-08		LOC_Os06g02019	309.072	0.890453	0.160264	5.55617	2.75753e-08	1.23047e-06
LOC_Os04g58710	12482.6	0.860312	0.13132	6.55125	5.70557e-11	3.88965e-09		LOC_Os01g35330	304.992	-0.990216	0.20847	-4.74991	2.03505e-06	6.20858e-05		LOC_Os09g38620	180.894	0.893263	0.210321	4.24715	2.16507e-05	0.00051477
LOC_Os03g38730	14537.3	1.04756	0.159936	6.54991	5.7571e-11	3.9127e-09		LOC_Os10g02240	4025.11	-0.987655	0.137157	-7.20091	5.98126e-13	5.45926e-11		LOC_Os03g12530	768.903	0.893791	0.212692	4.20227	2.64252e-05	0.000613108
LOC_Os01g13540	6393.31	0.881255	0.134603	6.54706	5.86806e-11	3.97588e-09		LOC_Os03g44230	1863.94	-0.982637	0.140902	-6.97393	3.08211e-12	2.49368e-10		LOC_Os09g06499	943.871	0.89653	0.162963	5.50142	3.76745e-08	1.63488e-06
LOC_Os10g28600	2245.19	-1.04042	0.158966	-6.5449	5.95353e-11	4.02146e-09		LOC_Os09g31170	194.013	-0.974537	0.260992	-3.73397	0.000188483	0.00342933		LOC_Os06g03860	804.128	0.896596	0.119563	7.49893	6.434e-14	6.57936e-12
LOC_Os01g65200	445.095	-1.26234	0.192946	-6.54245	6.05178e-11	4.07535e-09		LOC_Os10g20090	1743.02	-0.960583	0.201898	-4.75777	1.95742e-06	6.01327e-05		LOC_Os05g45810	125.548	0.897724	0.23685	3.79026	0.000150491	0.00281461
LOC_Os02g57790	116.1	2.57247	0.393347	6.53993	6.15462e-11	4.13201e-09		LOC_Os09g36070	372.009	-0.958538	0.189956	-5.04612	4.50879e-07	1.62209e-05		LOC_Os02g04160	119.302	0.903996	0.230808	3.91665	8.9788e-05	0.00180623
LOC_Os03g32490	2012.83	1.06641	0.163198	6.53443	6.38522e-11	4.27384e-09		LOC_Os01g51190	212.966	-0.956997	0.169219	-5.65537	1.55508e-08	7.29268e-07		LOC_Os02g53750	232.171	0.9047	0.215773	4.19282	2.75503e-05	0.000637206
LOC_Os01g60280	2020.81	-0.801545	0.123071	-6.51286	7.37351e-11	4.92043e-09		LOC_Os01g62060	653.647	-0.955315	0.202995	-4.70611	2.52491e-06	7.49598e-05		LOC_Os01g33684	192.637	0.906867	0.187364	4.84013	1.29754e-06	4.15362e-05
LOC_Os11g09280	1819.46	-1.02325	0.157452	-6.49882	8.09531e-11	5.38582e-09		LOC_Os08g25624	2411.31	-0.95464	0.145387	-6.56619	5.16198e-11	3.55196e-09		LOC_Os01g37690	2414.26	0.910266	0.247378	3.67966	0.000233544	0.0041071
LOC_Os03g18070	1934.18	1.64725	0.253648	6.49422	8.34639e-11	5.53619e-09		LOC_Os10g21396	117.797	-0.954238	0.225429	-4.23298	2.30616e-05	0.000544215		LOC_Os01g35184	773.102	0.911789	0.194797	4.68071	2.85879e-06	8.39693e-05
LOC_Os09g31482	1362.77	1.16034	0.17902	6.48161	9.0746e-11	6.00119e-09		LOC_Os08g41820	150.145	-0.952594	0.251837	-3.78259	0.000155207	0.00288085		LOC_Os07g45000	615.922	0.912091	0.170953	5.33534	9.53646e-08	3.87209e-06
LOC_Os01g10580	2098.68	-1.0141	0.156653	-6.47353	9.57384e-11	6.31245e-09		LOC_Os10g41534	543.53	-0.951405	0.16135	-5.89653	3.71223e-09	1.92931e-07		LOC_Os01g37590	5492.61	0.912109	0.111055	8.21315	2.15469e-16	2.95607e-14
LOC_Os04g55640	370.59	-1.42872	0.220722	-6.47296	9.6104e-11	6.31769e-09		LOC_Os01g56420	270.666	-0.947714	0.191968	-4.93682	7.9406e-07	2.65745e-05		LOC_Os07g41250	270.627	0.912954	0.236578	3.859	0.000113851	0.00221368
LOC_Os05g07690	919.542	0.870072	0.134429	6.47234	9.6494e-11	6.32451e-09		LOC_Os04g41530	792.637	-0.946497	0.120513	-7.85392	4.03237e-15	4.81443e-13		LOC_Os07g10600	427.469	0.913179	0.171524	5.32392	1.01553e-07	4.10824e-06
LOC_Os01g08440	628.258	1.81009	0.279778	6.46975	9.8165e-11	6.415e-09		LOC_Os01g74030	199.347	-0.946032	0.222322	-4.25522	2.08839e-05	0.000498148		LOC_Os01g43480	368.279	0.917998	0.177486	5.17223	2.31318e-07	8.68938e-06
LOC_Os01g36720	75.0934	2.69677	0.417029	6.46661	1.00225e-10	6.5303e-09		LOC_Os07g38430	281.676	-0.945207	0.265777	-3.5564	0.000375976	0.00619282		LOC_Os02g06330	180.826	0.920273	0.194714	4.72628	2.28668e-06	6.89062e-05
LOC_Os04g35170	2940.27	-0.737216	0.114012	-6.46615	1.00528e-10	6.53078e-09		LOC_Os04g45900	722.61	-0.943877	0.173105	-5.45264	4.9628e-08	2.12028e-06		LOC_Os10g38580	99.0287	0.920624	0.246915	3.7285	0.00019262	0.00348737
LOC_Os03g02860	115.413	-1.59043	0.246045	-6.46396	1.02e-10	6.60698e-09		LOC_Os04g42520	558.195	-0.942212	0.186964	-5.03953	4.66687e-07	1.67069e-05		LOC_Os02g18450	3973.97	0.922805	0.191551	4.81754	1.45337e-06	4.61236e-05
LOC_Os11g39320	443.496	-0.885168	0.137281	-6.44785	1.1345e-10	7.32713e-09		LOC_Os08g15030	405.878	-0.939581	0.179633	-5.23057	1.68988e-07	6.52553e-06		LOC_Os04g33110	3221.48	0.922944	0.155549	5.93348	2.96587e-09	1.56723e-07
LOC_Os01g15900	53.8007	2.60991	0.405223	6.44068	1.1894e-10	7.6593e-09		LOC_Os02g55600	252.621	-0.939304	0.257151	-3.65274	0.000259456	0.00449833		LOC_Os03g12860	126.957	0.923291	0.244541	3.7756	0.00015962	0.00294298
LOC_Os03g23980	1473.18	0.745863	0.116174	6.42022	1.36077e-10	8.71206e-09		LOC_Os02g10650	239.43	-0.938058	0.181042	-5.18145	2.20164e-07	8.34132e-06		LOC_Os02g44630	13591.2	0.925202	0.170357	5.43096	5.60526e-08	2.36277e-06
LOC_Os03g17590	145.869	1.40356	0.218613	6.42028	1.36022e-10	8.71206e-09		LOC_Os03g17174	644.783	-0.937311	0.208941	-4.48601	7.25688e-06	0.000195		LOC_Os07g06660	6636.65	0.927338	0.132899	6.97775	2.99952e-12	2.43579e-10
LOC_Os03g19720	502.589	1.15117	0.179344	6.41881	1.37341e-10	8.76762e-09		LOC_Os02g06270	88.0473	-0.937265	0.268642	-3.48891	0.000485	0.00769589		LOC_Os04g57310	286.073	0.930977	0.250428	3.71755	0.000201166	0.00360662
LOC_Os01g62290	158.208	1.86262	0.290478	6.41227	1.4337e-10	9.12611e-09		LOC_Os04g16734	100.952	-0.931345	0.242743	-3.83676	0.000124668	0.00239449		LOC_Os03g21040	168.012	0.933297	0.228275	4.08848	4.34215e-05	0.000946786
LOC_Os04g41160	509.871	1.14661	0.178873	6.41018	1.45345e-10	9.22523e-09		LOC_Os11g05930	1941.38	-0.930188	0.135546	-6.86252	6.76549e-12	5.24337e-10		LOC_Os11g05990	603.382	0.933475	0.153393	6.0855	1.16127e-09	6.51018e-08
LOC_Os03g54160	333.526	1.48434	0.231761	6.40462	1.50746e-10	9.54061e-09		LOC_Os05g47850	5062.19	-0.929872	0.165967	-5.60275	2.1098e-08	9.66281e-07		LOC_Os02g39160	11817.7	0.938482	0.121113	7.74882	9.27523e-15	1.06704e-12
LOC_Os04g16732	888.744	-1.54955	0.242125	-6.3998	1.55585e-10	9.81877e-09		ChrSy.fgenesh.mRNA.28	4650.18	-0.918288	0.182884	-5.02115	5.1364e-07	1.82268e-05		LOC_Os10g40570	710.046	0.939766	0.165863	5.66593	1.46233e-08	6.90171e-07
LOC_Os09g34100	3576.65	0.838143	0.131059	6.39516	1.6038e-10	1.00702e-08		LOC_Os06g48990	185.983	-0.91764	0.190953	-4.80559	1.54299e-06	4.848e-05		LOC_Os07g07040	145.157	0.940975	0.241425	3.89759	9.7154e-05	0.00193502
LOC_Os03g16780	493.041	-1.96511	0.307285	-6.39506	1.60481e-10	1.00702e-08		LOC_Os09g32200	868.028	-0.914158	0.20951	-4.36331	1.28108e-05	0.000323759		LOC_Os05g33940	258.236	0.943794	0.236911	3.98375	6.78369e-05	0.00139905
LOC_Os01g22010	1206.68	1.60841	0.251663	6.39116	1.64636e-10	1.03016e-08		LOC_Os01g59530	5217.06	-0.913794	0.113976	-8.01745	1.07962e-15	1.36267e-13		LOC_Os01g27360	88.4954	0.944558	0.256936	3.67624	0.000236699	0.00415597
LOC_Os01g12810	412.738	1.55676	0.24375	6.38672	1.69479e-10	1.05747e-08		LOC_Os04g56100	530.283	-0.909503	0.171216	-5.31202	1.08416e-07	4.33821e-06		LOC_Os05g26820	334.49	0.945427	0.167737	5.63636	1.73687e-08	8.04276e-07
LOC_Os01g45840	63.1061	-2.13033	0.334254	-6.37338	1.84904e-10	1.15047e-08		LOC_Os01g48500	1834.96	-0.908192	0.205671	-4.41576	1.00655e-05	0.000261561		LOC_Os08g14940	3207.07	0.947046	0.252429	3.75173	0.000175616	0.00321376
LOC_Os02g15110	72.2542	-2.08948	0.327971	-6.37092	1.87893e-10	1.16578e-08		LOC_Os11g07040	596.164	-0.905374	0.185376	-4.88398	1.03963e-06	3.4121e-05		LOC_Os02g52780	234.223	0.94741	0.255076	3.71423	0.000203822	0.00363652
LOC_Os06g49250	1418.41	-1.02717	0.161409	-6.36378	1.96852e-10	1.21795e-08		LOC_Os03g57840	4193.15	-0.903138	0.21194	-4.26128	2.03256e-05	0.000486704		LOC_Os04g36062	2006.22	0.947634	0.16224	5.84094	5.19061e-09	2.61162e-07
LOC_Os07g18230	123.833	-1.9185	0.3016	-6.36108	2.00336e-10	1.23604e-08		LOC_Os08g39694	786.388	-0.901887	0.177675	-5.07605	3.85352e-07	1.39764e-05		LOC_Os01g09300	406.432	0.949889	0.251764	3.77293	0.000161339	0.00297218
LOC_Os10g21418	1275.42	-1.80751	0.284179	-6.36047	2.01133e-10	1.2375e-08		LOC_Os03g29770	1403.54	-0.901571	0.17557	-5.13511	2.81986e-07	1.05034e-05		LOC_Os03g14730	249.47	0.950249	0.191609	4.95932	7.07391e-07	2.41131e-05
LOC_Os02g36740	1276.11	-0.990673	0.156015	-6.34988	2.15488e-10	1.32214e-08		LOC_Os01g25820	2674.27	-0.900825	0.146494	-6.14924	7.78561e-10	4.46672e-08		LOC_Os01g62770	212.596	0.950648	0.255684	3.71806	0.000200759	0.00360225
LOC_Os03g56900	349.334	-1.11429	0.175496	-6.34938	2.16178e-10	1.3227e-08		LOC_Os01g60190	6783.12	-0.898033	0.178923	-5.01909	5.19159e-07	1.83769e-05		LOC_Os11g01590	686.375	0.954764	0.152835	6.24702	4.18346e-10	2.46411e-08
LOC_Os01g19740	87376.2	-0.837493	0.131979	-6.34566	2.21476e-10	1.35137e-08		LOC_Os12g22145	534.746	-0.896606	0.177408	-5.05393	4.32804e-07	1.56205e-05		LOC_Os02g51910	333.029	0.955489	0.224415	4.25769	2.06548e-05	0.000493215
LOC_Os10g13850	124.721	3.20163	0.505464	6.33403	2.38837e-10	1.45329e-08		LOC_Os03g63150	362.664	-0.894513	0.199202	-4.49048	7.10632e-06	0.000191654		LOC_Os06g49790	1124.2	0.959056	0.128197	7.48112	7.36911e-14	7.39859e-12
LOC_Os02g21340	1033.94	0.700037	0.110594	6.32982	2.45448e-10	1.48941e-08		LOC_Os07g38230	2450.79	-0.893163	0.179658	-4.97146	6.64516e-07	2.28627e-05		LOC_Os11g34870	1122.65	0.959077	0.161708	5.93091	3.01257e-09	1.58811e-07
LOC_Os06g03560	2366.45	-0.891909	0.141081	-6.32195	2.5829e-10	1.56304e-08		LOC_Os07g40550	2036.46	-0.893069	0.126966	-7.03392	2.00804e-12	1.66118e-10		LOC_Os01g50080	907.465	0.960255	0.263715	3.64126	0.000271306	0.00468539
LOC_Os11g32880	4859.76	-0.722338	0.114305	-6.31938	2.62614e-10	1.5813e-08		LOC_Os09g13575	341.049	-0.892786	0.250457	-3.56462	0.00036438	0.0060333		LOC_Os08g06100	869.458	0.961888	0.159602	6.0268	1.67242e-09	9.13544e-08
LOC_Os04g38920	753.823	-0.816462	0.129201	-6.31931	2.62738e-10	1.5813e-08		LOC_Os06g03560	2366.45	-0.891909	0.141081	-6.32195	2.5829e-10	1.56304e-08		LOC_Os11g04990	63.2189	0.962728	0.279025	3.45033	0.000559904	0.00867871
LOC_Os09g36630	98.3864	-1.52892	0.242094	-6.31538	2.69492e-10	1.61754e-08		LOC_Os02g49880	1028.24	-0.89154	0.19899	-4.48032	7.45309e-06	0.000199627		LOC_Os10g39520	603.571	0.962732	0.21018	4.58051	4.63845e-06	0.000129689
LOC_Os02g16909	41.5275	-2.4831	0.395275	-6.28196	3.34325e-10	2.00124e-08		LOC_Os03g11440	847.23	-0.889481	0.151801	-5.85953	4.64175e-09	2.3899e-07		LOC_Os08g12449	473.793	0.96575	0.1854	5.20902	1.89842e-07	7.28999e-06
LOC_Os01g70400	6941.6	-0.759594	0.120963	-6.27956	3.3953e-10	2.0269e-08		LOC_Os07g43570	8524.06	-0.888536	0.111093	-7.99814	1.26317e-15	1.57632e-13		LOC_Os06g49110	3214.07	0.967224	0.199817	4.84055	1.29482e-06	4.15094e-05
LOC_Os10g37260	83.4098	1.95676	0.312098	6.26969	3.61763e-10	2.15381e-08		LOC_Os06g02200	91.5457	-0.888243	0.242385	-3.66459	0.000247736	0.00431886		LOC_Os08g29720	518.501	0.9679	0.155261	6.23403	4.54597e-10	2.65639e-08
LOC_Os07g46520	410.525	1.64639	0.262638	6.26867	3.64134e-10	2.16209e-08		LOC_Os02g11720	247.771	-0.887686	0.23144	-3.83549	0.000125315	0.00240483		LOC_Os01g66350	2826.47	0.97659	0.140444	6.95358	3.56125e-12	2.85003e-10
LOC_Os08g04840	548.9	1.3477	0.215299	6.25969	3.85756e-10	2.28434e-08		LOC_Os11g39320	443.496	-0.885168	0.137281	-6.44785	1.1345e-10	7.32713e-09		LOC_Os02g08100	861.096	0.986707	0.270546	3.6471	0.000265219	0.00459104
LOC_Os08g09610	94.9575	1.93182	0.308748	6.25696	3.92566e-10	2.31845e-08		LOC_Os04g21350	946.311	-0.881425	0.212317	-4.15146	3.30361e-05	0.000740061		LOC_Os11g29130	86.3193	0.991512	0.277312	3.57544	0.000349643	0.00582862
LOC_Os11g01590	686.375	0.954764	0.152835	6.24702	4.18346e-10	2.46411e-08		LOC_Os12g03420	241.373	-0.88121	0.244939	-3.59767	0.000321082	0.00543037		LOC_Os03g07890	92.028	0.992588	0.261985	3.78872	0.000151428	0.00282735
LOC_Os10g41200	2774.18	0.772518	0.123822	6.23894	4.40537e-10	2.58792e-08		LOC_Os02g51119	158.764	-0.879231	0.207974	-4.2276	2.36195e-05	0.000555008		LOC_Os12g42730	627.138	0.994605	0.24161	4.11658	3.84537e-05	0.000846825
LOC_Os10g29470	318.246	1.43483	0.230139	6.23464	4.52822e-10	2.65303e-08		LOC_Os12g04500	1681.42	-0.878246	0.183421	-4.78815	1.68323e-06	5.22915e-05		LOC_Os03g08390	258.087	0.994635	0.234775	4.23654	2.2699e-05	0.000536806
LOC_Os08g29720	518.501	0.9679	0.155261	6.23403	4.54597e-10	2.65639e-08		LOC_Os10g33630	367.529	-0.876336	0.185368	-4.72754	2.27256e-06	6.85742e-05		LOC_Os07g26690	2805.63	0.995108	0.161679	6.15483	7.51563e-10	4.33434e-08
LOC_Os09g04790	6034.69	0.680094	0.109284	6.2232	4.87131e-10	2.83898e-08		LOC_Os08g43390	961.868	-0.875384	0.247722	-3.53374	0.000409728	0.00665447		LOC_Os10g38710	1986.51	0.995909	0.203712	4.88882	1.01442e-06	3.33431e-05
LOC_Os10g24690	32.6461	-3.05823	0.493256	-6.20009	5.6432e-10	3.28018e-08		LOC_Os06g07600	321.513	-0.874496	0.168853	-5.17904	2.23028e-07	8.43535e-06		LOC_Os03g31290	1076.66	0.995994	0.12507	7.96348	1.67264e-15	2.06398e-13
LOC_Os03g50510	715.18	-1.0442	0.168857	-6.18392	6.25284e-10	3.62501e-08		LOC_Os03g01750	6951.19	-0.873039	0.127281	-6.85913	6.9283e-12	5.35078e-10		LOC_Os02g45930	687.119	0.996703	0.214523	4.64614	3.38206e-06	9.77787e-05
LOC_Os04g33190	2011.16	1.18293	0.192127	6.157	7.41372e-10	4.28676e-08		LOC_Os05g32170	125.153	-0.872439	0.224239	-3.89067	9.99674e-05	0.00197326		LOC_Os04g35520	1067.58	0.997052	0.195542	5.09893	3.41582e-07	1.24915e-05
LOC_Os07g26690	2805.63	0.995108	0.161679	6.15483	7.51563e-10	4.33434e-08		LOC_Os10g21360	765.648	-0.8716	0.160053	-5.44571	5.16006e-08	2.2003e-06		LOC_Os11g11000	3128.56	0.999176	0.137645	7.2591	3.89676e-13	3.6471e-11
LOC_Os03g53300	3145.16	1.02052	0.165867	6.15264	7.62031e-10	4.38327e-08		LOC_Os06g45980	853.197	-0.867048	0.199746	-4.34075	1.41995e-05	0.000353197		LOC_Os05g31760	105.787	1.00246	0.288866	3.47033	0.000519816	0.00814304
LOC_Os01g25820	2674.27	-0.900825	0.146494	-6.14924	7.78561e-10	4.46672e-08		LOC_Os07g17390	167.986	-0.866394	0.245306	-3.53188	0.00041261	0.00669635		LOC_Os02g45670	2461.2	1.00405	0.130885	7.67122	1.70373e-14	1.87224e-12
LOC_Os08g44590	179.379	-2.00696	0.326426	-6.14829	7.83252e-10	4.48199e-08		LOC_Os03g18600	547.945	-0.866303	0.216262	-4.0058	6.18091e-05	0.00128433		LOC_Os04g35840	1011.72	1.00454	0.185243	5.42286	5.8654e-08	2.45835e-06
LOC_Os02g01590	23.7013	4.0802	0.663791	6.14681	7.90573e-10	4.51219e-08		LOC_Os11g41600	496.006	-0.865986	0.149435	-5.79507	6.82936e-09	3.39745e-07		LOC_Os03g63270	91.8966	1.00668	0.255066	3.94675	7.92177e-05	0.0016112
LOC_Os08g36310	571.687	0.878266	0.142893	6.1463	7.93096e-10	4.51493e-08		LOC_Os06g46435	337.626	-0.865187	0.211019	-4.10003	4.13088e-05	0.000905187		LOC_Os07g44890	131.603	1.00743	0.240887	4.18214	2.88774e-05	0.000662352
LOC_Os03g62610	719.114	0.863515	0.140578	6.14261	8.11772e-10	4.60936e-08		LOC_Os04g09540	173.571	-0.864817	0.222502	-3.88678	0.000101584	0.00200064		LOC_Os04g33060	3265.9	1.00832	0.200048	5.04039	4.64583e-07	1.66586e-05
LOC_Os10g21312	23.5563	-8.01354	1.3062	-6.13499	8.51662e-10	4.82346e-08		LOC_Os03g24730	436.347	-0.864061	0.2286	-3.7798	0.000156957	0.00290114		LOC_Os11g07020	124600	1.01049	0.124694	8.10373	5.32988e-16	7.04949e-14
LOC_Os06g16170	48.7649	-2.20671	0.360021	-6.12939	8.82141e-10	4.98331e-08		LOC_Os07g35700	145.494	-0.86153	0.221112	-3.89635	9.76518e-05	0.00194143		LOC_Os06g51360	268.856	1.01626	0.176034	5.7731	7.78258e-09	3.8247e-07
LOC_Os03g52170	17942	0.707825	0.11577	6.11405	9.7134e-10	5.4732e-08		LOC_Os04g45860	1121.89	-0.858716	0.219657	-3.90935	9.25431e-05	0.00185321		LOC_Os03g53300	3145.16	1.02052	0.165867	6.15264	7.62031e-10	4.38327e-08
LOC_Os03g44800	355.298	-1.01875	0.166776	-6.10848	1.00582e-09	5.65306e-08		LOC_Os08g26870	5535.02	-0.856354	0.14628	-5.85419	4.79333e-09	2.45081e-07		LOC_Os07g43700	1087.68	1.0216	0.137878	7.40946	1.26818e-13	1.23399e-11
LOC_Os11g05990	603.382	0.933475	0.153393	6.0855	1.16127e-09	6.51018e-08		LOC_Os07g42510	145.352	-0.855313	0.234938	-3.64059	0.00027201	0.00469387		LOC_Os01g08320	358.523	1.02192	0.206664	4.94486	7.61975e-07	2.56894e-05
LOC_Os03g08070	2813.96	0.837839	0.13777	6.08142	1.19124e-09	6.66132e-08		LOC_Os03g51610	1520.97	-0.852513	0.172081	-4.95415	7.26458e-07	2.46483e-05		LOC_Os03g08110	86.7377	1.0229	0.27494	3.72044	0.000198877	0.00357428
LOC_Os01g61400	4333.47	0.652828	0.107469	6.07456	1.24326e-09	6.93464e-08		LOC_Os09g04160	2436.06	-0.852302	0.151675	-5.61927	1.91765e-08	8.8428e-07		LOC_Os03g03510	1128.86	1.02357	0.141867	7.21496	5.39508e-13	4.96527e-11
LOC_Os03g09110	743.39	0.766507	0.126222	6.07271	1.2577e-09	6.99751e-08		LOC_Os11g04460	517.303	-0.850359	0.147067	-5.7821	7.37719e-09	3.64536e-07		LOC_Os07g30960	337.826	1.02393	0.19719	5.19259	2.07384e-07	7.88414e-06
LOC_Os08g42100	634.396	-0.810957	0.133551	-6.07225	1.26132e-09	6.99843e-08		LOC_Os12g36640	1389.98	-0.848725	0.227989	-3.72265	0.000197139	0.00355462		LOC_Os05g05600	4391.78	1.02602	0.137932	7.43859	1.01762e-13	9.98987e-12
LOC_Os02g38020	5610.93	0.821945	0.135369	6.07188	1.2642e-09	6.99843e-08		LOC_Os03g38580	138.178	-0.847681	0.197249	-4.29751	1.72728e-05	0.000421572		LOC_Os01g56180	167.966	1.02787	0.298119	3.44786	0.000565043	0.00874608
LOC_Os08g04440	1203.29	-1.00828	0.166568	-6.05327	1.41937e-09	7.83778e-08		LOC_Os06g03570	332.706	-0.845291	0.160115	-5.27927	1.297e-07	5.10662e-06		LOC_Os01g56780	1888.78	1.02962	0.156895	6.5625	5.29126e-11	3.6296e-09
LOC_Os12g43720	70.0027	2.088	0.345098	6.05044	1.44449e-09	7.95657e-08		LOC_Os06g28194	9055.34	-0.843136	0.165576	-5.09213	3.54057e-07	1.2905e-05		LOC_Os04g49890	1018.27	1.03279	0.266861	3.87013	0.000108775	0.00212622
LOC_Os07g39450	31.4689	-7.45916	1.23603	-6.03476	1.59199e-09	8.74723e-08		LOC_Os12g39420	1555.8	-0.841006	0.11781	-7.13864	9.42604e-13	8.1648e-11		LOC_Os03g21380	192.417	1.03367	0.277448	3.72564	0.000194824	0.00351862
LOC_Os01g40860	35.0093	2.7099	0.449638	6.02685	1.67189e-09	9.13544e-08		LOC_Os01g19740	87376.2	-0.837493	0.131979	-6.34566	2.21476e-10	1.35137e-08		LOC_Os12g02620	107.4	1.03448	0.28312	3.65387	0.000258314	0.00448556
LOC_Os01g50460	161.879	2.21939	0.36827	6.02654	1.67505e-09	9.13544e-08		LOC_Os12g38750	295.235	-0.836832	0.180366	-4.63963	3.49027e-06	0.000100512		LOC_Os03g11900	980.02	1.04119	0.236009	4.41166	1.02581e-05	0.000265628
LOC_Os08g06100	869.458	0.961888	0.159602	6.0268	1.67242e-09	9.13544e-08		LOC_Os10g38234	556.024	-0.835872	0.23698	-3.52719	0.000420001	0.0067974		LOC_Os03g04680	375.982	1.0443	0.275604	3.78914	0.000151172	0.00282495
LOC_Os10g32810	591.575	1.7009	0.283186	6.0063	1.89799e-09	1.03258e-07		LOC_Os11g44810	11379.1	-0.833023	0.186514	-4.46627	7.9595e-06	0.000211819		LOC_Os03g55020	92.6152	1.04562	0.257414	4.06201	4.86512e-05	0.00104163
LOC_Os12g12560	410.33	1.22064	0.203767	5.99035	2.0939e-09	1.13637e-07		LOC_Os11g42030	238.474	-0.81907	0.174316	-4.69877	2.6173e-06	7.72874e-05		LOC_Os11g05700	219.874	1.04679	0.204846	5.11011	3.21974e-07	1.18136e-05
LOC_Os07g41370	1756.02	0.78003	0.130481	5.97812	2.25732e-09	1.22205e-07		LOC_Os06g15330	4209.86	-0.817456	0.184232	-4.43711	9.11744e-06	0.000241181		LOC_Os06g07030	241.279	1.04742	0.287651	3.64128	0.000271281	0.00468539
LOC_Os02g50960	174.089	1.38147	0.231532	5.96666	2.42157e-09	1.30777e-07		LOC_Os03g01190	1503.5	-0.817139	0.15273	-5.35021	8.78531e-08	3.58687e-06		LOC_Os06g40500	404.808	1.04746	0.302919	3.45788	0.000544439	0.00846871
LOC_Os03g55770	40.3283	-2.69074	0.451122	-5.96455	2.45307e-09	1.32155e-07		LOC_Os04g38920	753.823	-0.816462	0.129201	-6.31931	2.62738e-10	1.5813e-08		LOC_Os03g38730	14537.3	1.04756	0.159936	6.54991	5.7571e-11	3.9127e-09
LOC_Os03g53710	1642.82	-1.03408	0.173586	-5.95715	2.56669e-09	1.3794e-07		LOC_Os06g01790	2240.49	-0.816092	0.224502	-3.63512	0.000277846	0.00477965		LOC_Os05g01520	349.373	1.05133	0.252537	4.16306	3.1401e-05	0.000709187
LOC_Os01g01160	1147.03	1.19827	0.201184	5.95609	2.58349e-09	1.38505e-07		LOC_Os12g37530	1617.55	-0.815202	0.154977	-5.26015	1.4394e-07	5.6172e-06		LOC_Os03g49600	249.778	1.05281	0.250441	4.20383	2.62432e-05	0.000609526
LOC_Os03g10140	1051.07	-0.998351	0.167792	-5.94993	2.6826e-09	1.43471e-07		LOC_Os02g58360	148.582	-0.813335	0.206631	-3.93616	8.2795e-05	0.00167317		LOC_Os08g37010	167.46	1.05421	0.22088	4.77277	1.81709e-06	5.62126e-05
LOC_Os03g54130	93.1782	2.35169	0.39574	5.94251	2.80691e-09	1.49756e-07		LOC_Os03g55970	2059.11	-0.812231	0.155672	-5.21757	1.8129e-07	6.97619e-06		LOC_Os07g37560	1914.75	1.0563	0.13066	8.08434	6.25042e-16	8.16919e-14
LOC_Os08g01430	358.099	-1.32891	0.223727	-5.93986	2.85273e-09	1.51834e-07		LOC_Os08g42100	634.396	-0.810957	0.133551	-6.07225	1.26132e-09	6.99843e-08		LOC_Os05g01530	1238.48	1.05853	0.148131	7.14589	8.94166e-13	7.80645e-11
LOC_Os04g23760	63.4887	-2.03451	0.342813	-5.93475	2.94287e-09	1.56255e-07		LOC_Os01g63620	4219.95	-0.805507	0.168753	-4.7733	1.81234e-06	5.61769e-05		LOC_Os03g37640	2677.56	1.05855	0.161545	6.55264	5.65301e-11	3.86575e-09
LOC_Os08g16830	199.914	1.2491	0.210492	5.93416	2.95352e-09	1.56445e-07		LOC_Os01g60280	2020.81	-0.801545	0.123071	-6.51286	7.37351e-11	4.92043e-09		LOC_Os03g06520	1726.31	1.05895	0.125206	8.45771	2.72674e-17	4.06948e-15
LOC_Os04g33110	3221.48	0.922944	0.155549	5.93348	2.96587e-09	1.56723e-07		LOC_Os07g13770	274.11	-0.799645	0.204949	-3.90168	9.55257e-05	0.00190775		LOC_Os01g52230	375.059	1.06328	0.274039	3.88005	0.000104433	0.00204497
LOC_Os11g34870	1122.65	0.959077	0.161708	5.93091	3.01257e-09	1.58811e-07		LOC_Os10g03669	189.66	-0.798279	0.214776	-3.7168	0.00020176	0.00361433		LOC_Os01g60110	276.172	1.06415	0.182013	5.84656	5.01828e-09	2.53593e-07
LOC_Os05g26070	43.8402	2.36437	0.399286	5.92149	3.19036e-09	1.67783e-07		LOC_Os02g48640	305.59	-0.797408	0.16886	-4.72231	2.33178e-06	7.00739e-05		LOC_Os10g36650	181.395	1.06602	0.299997	3.55342	0.000380257	0.00625568
LOC_Os03g08270	3712.54	0.791974	0.133796	5.91926	3.23384e-09	1.69665e-07		LOC_Os10g35670	235.971	-0.796109	0.175552	-4.53489	5.76323e-06	0.000159123		LOC_Os03g32490	2012.83	1.06641	0.163198	6.53443	6.38522e-11	4.27384e-09
LOC_Os01g48300	6664.16	-0.743708	0.125652	-5.9188	3.24297e-09	1.69741e-07		LOC_Os07g18990	266.101	-0.795366	0.180459	-4.40746	1.04588e-05	0.000270191		LOC_Os06g06560	1053.96	1.0771	0.24798	4.34351	1.40223e-05	0.000349575
LOC_Os03g43010	675.933	-1.08051	0.182695	-5.91427	3.33353e-09	1.74068e-07		LOC_Os02g33710	2182.1	-0.794961	0.137362	-5.78735	7.15052e-09	3.54224e-07		LOC_Os06g07120	221.231	1.07853	0.211024	5.1109	3.2062e-07	1.17834e-05
LOC_Os11g29810	50.3345	1.93563	0.328178	5.8981	3.67715e-09	1.91559e-07		LOC_Os03g16400	203.008	-0.792816	0.217982	-3.63706	0.000275763	0.0047475		LOC_Os10g05130	969.328	1.07946	0.157998	6.83212	8.36689e-12	6.37269e-10
LOC_Os10g41534	543.53	-0.951405	0.16135	-5.89653	3.71223e-09	1.92931e-07		LOC_Os08g42610	715.457	-0.792708	0.206767	-3.83382	0.00012617	0.00241494		LOC_Os10g37500	337.137	1.0823	0.196508	5.50767	3.63613e-08	1.58369e-06
LOC_Os10g35070	205.766	1.81928	0.309428	5.8795	4.11512e-09	2.13368e-07		LOC_Os11g02550	605.214	-0.7919	0.204939	-3.86408	0.000111511	0.002172		LOC_Os02g07160	1147.78	1.08251	0.134596	8.04265	8.79148e-16	1.12246e-13
LOC_Os02g46660	841.41	1.35075	0.230245	5.86658	4.44886e-09	2.30132e-07		LOC_Os08g09190	1029.9	-0.78977	0.146267	-5.39952	6.68183e-08	2.78468e-06		LOC_Os08g45190	2886.48	1.08353	0.148346	7.30406	2.79207e-13	2.65824e-11
LOC_Os01g09320	2470.4	0.721263	0.122973	5.8652	4.48583e-09	2.31503e-07		LOC_Os06g41120	2368.23	-0.78853	0.148614	-5.30591	1.12114e-07	4.4539e-06		LOC_Os01g10250	318.059	1.08741	0.19192	5.66597	1.46191e-08	6.90171e-07
LOC_Os03g11440	847.23	-0.889481	0.151801	-5.85953	4.64175e-09	2.3899e-07		LOC_Os01g71720	2220.24	-0.788474	0.141534	-5.5709	2.53428e-08	1.14501e-06		LOC_Os03g16670	461.978	1.09115	0.22002	4.95932	7.07412e-07	2.41131e-05
LOC_Os10g38700	1808.07	0.864239	0.147519	5.8585	4.6706e-09	2.39917e-07		LOC_Os11g34940	1143.22	-0.787048	0.196354	-4.00831	6.11555e-05	0.00127203		LOC_Os02g47620	1342.61	1.09261	0.144687	7.55157	4.30058e-14	4.52339e-12
LOC_Os10g36924	167.095	1.42682	0.243656	5.85589	4.74474e-09	2.4316e-07		LOC_Os10g39540	347.136	-0.785716	0.157355	-4.99326	5.93675e-07	2.05857e-05		LOC_Os05g49990	201.825	1.098	0.221143	4.96509	6.86684e-07	2.3552e-05
LOC_Os08g26870	5535.02	-0.856354	0.14628	-5.85419	4.79333e-09	2.45081e-07		LOC_Os07g38240	149.664	-0.783664	0.227391	-3.44633	0.000568255	0.00878965		LOC_Os01g66240	120.69	1.09998	0.231375	4.75411	1.99322e-06	6.10626e-05
LOC_Os02g15860	31.2314	2.57852	0.440511	5.85348	4.81384e-09	2.45562e-07		LOC_Os05g06510	607.987	-0.778999	0.141045	-5.52306	3.33149e-08	1.46878e-06		LOC_Os05g06890	1027.55	1.10187	0.136511	8.07167	6.93405e-16	8.95669e-14
LOC_Os06g04210	187.573	1.34131	0.229335	5.84869	4.95474e-09	2.51821e-07		LOC_Os02g57530	551.214	-0.777858	0.196021	-3.96824	7.24039e-05	0.0014863		LOC_Os04g44830	144.862	1.10539	0.238027	4.64398	3.41767e-06	9.85502e-05
LOC_Os07g04500	335.412	1.13632	0.194301	5.84825	4.96782e-09	2.51821e-07		LOC_Os02g20950	1023.2	-0.777585	0.150984	-5.15013	2.6031e-07	9.71239e-06		LOC_Os01g21420	566.464	1.10762	0.206552	5.36243	8.21096e-08	3.37107e-06
LOC_Os06g40080	3236.7	0.745115	0.12741	5.84815	4.97075e-09	2.51821e-07		LOC_Os03g43440	1145.52	-0.77721	0.159539	-4.8716	1.10698e-06	3.59573e-05		LOC_Os03g13274	116.471	1.10898	0.224281	4.94461	7.62961e-07	2.56894e-05
LOC_Os07g30670	1561.07	-2.74387	0.469341	-5.84622	5.0287e-09	2.53593e-07		LOC_Os07g17184	385.147	-0.776812	0.192631	-4.03263	5.51553e-05	0.00116026		LOC_Os06g11310	242.322	1.11065	0.229982	4.82928	1.37028e-06	4.3675e-05
LOC_Os01g60110	276.172	1.06415	0.182013	5.84656	5.01828e-09	2.53593e-07		LOC_Os03g48904	447.392	-0.775941	0.146846	-5.28405	1.2636e-07	4.98402e-06		LOC_Os01g71190	631.143	1.11391	0.273703	4.06978	4.70577e-05	0.0010111
LOC_Os04g36062	2006.22	0.947634	0.16224	5.84094	5.19061e-09	2.61162e-07		LOC_Os06g50360	254.918	-0.775113	0.180222	-4.30088	1.70122e-05	0.000416131		LOC_Os05g37930	420.347	1.11697	0.19937	5.60249	2.11297e-08	9.66281e-07
LOC_Os09g09350	87.5788	2.70792	0.463857	5.83782	5.28873e-09	2.65494e-07		LOC_Os04g57500	1403.99	-0.773745	0.154677	-5.00233	5.66414e-07	1.98272e-05		LOC_Os08g39140	1307.52	1.11844	0.205933	5.43107	5.60157e-08	2.36277e-06
LOC_Os01g58890	8977.79	-0.628536	0.108084	-5.81526	6.0541e-09	3.03227e-07		LOC_Os01g43380	320.031	-0.773325	0.167265	-4.62334	3.77611e-06	0.000107622		LOC_Os02g57720	1020.35	1.11865	0.235058	4.75905	1.94507e-06	5.98367e-05
LOC_Os02g10350	9939.96	0.82808	0.14241	5.81477	6.07161e-09	3.03416e-07		LOC_Os04g41500	1369.47	-0.772752	0.186321	-4.14743	3.36229e-05	0.000750922		LOC_Os06g44610	134.492	1.11909	0.312831	3.5773	0.000347164	0.00580482
LOC_Os06g21380	1132.75	1.57518	0.270957	5.81339	6.12185e-09	3.05236e-07		LOC_Os03g49150	723.158	-0.770544	0.15213	-5.06502	4.08349e-07	1.4762e-05		LOC_Os12g12580	298.189	1.11962	0.265878	4.21104	2.54196e-05	0.000591642
LOC_Os11g41600	496.006	-0.865986	0.149435	-5.79507	6.82936e-09	3.39745e-07		LOC_Os05g09600	413.484	-0.769516	0.206454	-3.72729	0.000193546	0.00350127		LOC_Os02g39360	1671.45	1.12026	0.11376	9.84759	7.02055e-23	1.64968e-20
LOC_Os02g33710	2182.1	-0.794961	0.137362	-5.78735	7.15052e-09	3.54224e-07		LOC_Os04g55650	5405.94	-0.765794	0.0995443	-7.693	1.43723e-14	1.61145e-12		LOC_Os07g32570	2810.01	1.12903	0.210032	5.37554	7.63544e-08	3.14648e-06
LOC_Os05g38880	32.1495	-2.58243	0.446224	-5.7873	7.15248e-09	3.54224e-07		LOC_Os10g18340	10962.6	-0.765208	0.104872	-7.29659	2.95159e-13	2.79806e-11		LOC_Os08g38220	366.536	1.13419	0.263139	4.31022	1.6309e-05	0.000400703
LOC_Os11g04460	517.303	-0.850359	0.147067	-5.7821	7.37719e-09	3.64536e-07		LOC_Os05g09580	2972.61	-0.76316	0.205639	-3.71117	0.000206301	0.00366595		LOC_Os07g04500	335.412	1.13632	0.194301	5.84825	4.96782e-09	2.51821e-07
LOC_Os10g36500	1244.66	-3.10907	0.538029	-5.77862	7.53155e-09	3.71332e-07		LOC_Os05g33630	6664.42	-0.76154	0.112655	-6.75994	1.38049e-11	1.02323e-09		LOC_Os01g47630	1118.4	1.13644	0.164235	6.91961	4.52878e-12	3.57256e-10
LOC_Os03g58580	605.593	1.4558	0.252179	5.7729	7.79208e-09	3.8247e-07		LOC_Os09g29490	707.926	-0.761506	0.169303	-4.4979	6.86295e-06	0.000186456		LOC_Os09g35880	2189.88	1.13674	0.158246	7.18337	6.80147e-13	6.10695e-11
LOC_Os06g51360	268.856	1.01626	0.176034	5.7731	7.78258e-09	3.8247e-07		LOC_Os09g36230	307.987	-0.761007	0.16405	-4.63887	3.50314e-06	0.000100621		LOC_Os03g04770	507.272	1.13707	0.228152	4.9838	6.23477e-07	2.15514e-05
LOC_Os10g41749	694.428	1.14422	0.198307	5.76995	7.92933e-09	3.88344e-07		LOC_Os01g70400	6941.6	-0.759594	0.120963	-6.27956	3.3953e-10	2.0269e-08		LOC_Os11g43860	232.337	1.13781	0.230772	4.93046	8.20377e-07	2.74138e-05
LOC_Os03g22634	118.175	1.73655	0.301692	5.75602	8.61191e-09	4.20841e-07		LOC_Os04g41510	1178.55	-0.757426	0.174099	-4.35056	1.35793e-05	0.000339683		LOC_Os10g41749	694.428	1.14422	0.198307	5.76995	7.92933e-09	3.88344e-07
LOC_Os06g49640	2655.48	-0.734942	0.12772	-5.75433	8.69867e-09	4.24142e-07		LOC_Os04g55930	874.966	-0.756048	0.151131	-5.00259	5.65651e-07	1.98272e-05		LOC_Os04g56240	4833.62	1.14633	0.13528	8.47381	2.3749e-17	3.56849e-15
LOC_Os05g01940	819.869	-1.33127	0.231366	-5.75395	8.71838e-09	4.24167e-07		LOC_Os01g66500	3310.93	-0.7542	0.178651	-4.22164	2.42531e-05	0.000567875		LOC_Os04g41160	509.871	1.14661	0.178873	6.41018	1.45345e-10	9.22523e-09
LOC_Os09g07660	2683.72	0.744259	0.129489	5.74768	9.04771e-09	4.39221e-07		LOC_Os11g28130	548.453	-0.752419	0.14303	-5.26059	1.43597e-07	5.61377e-06		LOC_Os02g29510	250.808	1.14777	0.162048	7.08289	1.41184e-12	1.18124e-10
LOC_Os01g26039	710.054	1.26333	0.21997	5.74319	9.29117e-09	4.50051e-07		LOC_Os03g06230	2361.51	-0.751639	0.201938	-3.72214	0.000197543	0.00355609		LOC_Os03g19720	502.589	1.15117	0.179344	6.41881	1.37341e-10	8.76762e-09
LOC_Os04g56230	3026.81	0.768286	0.133959	5.73522	9.7386e-09	4.69664e-07		LOC_Os09g27420	5660.18	-0.749542	0.18564	-4.03761	5.39985e-05	0.00114355		LOC_Os04g10940	556.773	1.1559	0.319685	3.61575	0.000299482	0.00512788
LOC_Os07g43810	7960.4	-1.20498	0.210097	-5.73534	9.73166e-09	4.69664e-07		LOC_Os01g57490	410.512	-0.74904	0.138348	-5.41416	6.15777e-08	2.57113e-06		LOC_Os10g26670	194.897	1.15614	0.273522	4.22686	2.36979e-05	0.000556258
LOC_Os04g24804	118.608	2.17402	0.379162	5.73377	9.82236e-09	4.72672e-07		LOC_Os06g49010	433.154	-0.748566	0.180076	-4.15695	3.22524e-05	0.000723974		LOC_Os01g63210	163.445	1.15745	0.227777	5.08152	3.74431e-07	1.36027e-05
LOC_Os06g42790	1218.92	0.822312	0.14355	5.7284	1.0138e-08	4.86801e-07		LOC_Os01g48300	6664.16	-0.743708	0.125652	-5.9188	3.24297e-09	1.69741e-07		LOC_Os04g16450	189.687	1.16002	0.232255	4.9946	5.89582e-07	2.04759e-05
LOC_Os12g25490	423.561	1.34698	0.235221	5.72646	1.02548e-08	4.91339e-07		LOC_Os03g11780	412.156	-0.743675	0.165452	-4.49482	6.96293e-06	0.000188246		LOC_Os09g31482	1362.77	1.16034	0.17902	6.48161	9.0746e-11	6.00119e-09
LOC_Os03g41330	121.185	1.39332	0.243629	5.71902	1.07137e-08	5.12218e-07		LOC_Os07g27350	218.357	-0.741011	0.206764	-3.58386	0.00033856	0.0056911		LOC_Os07g07719	98.8043	1.16372	0.247116	4.70922	2.48665e-06	7.41229e-05
LOC_Os03g12840	1151.67	0.783514	0.137089	5.71536	1.09474e-08	5.22259e-07		LOC_Os01g04120	389.509	-0.739592	0.169873	-4.3538	1.33799e-05	0.000335405		LOC_Os05g04584	175.389	1.16424	0.266877	4.36247	1.28601e-05	0.000324632
LOC_Os02g02340	132.481	1.33935	0.234574	5.7097	1.13177e-08	5.3876e-07		LOC_Os01g71970	567.943	-0.738841	0.18013	-4.1017	4.10122e-05	0.000899581		LOC_Os07g36400	78.067	1.16514	0.278889	4.17778	2.94366e-05	0.00066943
LOC_Os08g42450	1244.35	-0.68404	0.119851	-5.70741	1.14711e-08	5.44889e-07		LOC_Os10g08599	359.692	-0.737981	0.177468	-4.15838	3.20508e-05	0.00072018		LOC_Os03g59320	1646.03	1.16563	0.173014	6.7372	1.61471e-11	1.18491e-09
LOC_Os08g33540	2363.32	0.845058	0.149009	5.6712	1.41804e-08	6.72139e-07		LOC_Os04g35170	2940.27	-0.737216	0.114012	-6.46615	1.00528e-10	6.53078e-09		LOC_Os01g10690	69.0844	1.16651	0.300437	3.88272	0.000103296	0.00203171
LOC_Os10g40570	710.046	0.939766	0.165863	5.66593	1.46233e-08	6.90171e-07		LOC_Os01g22900	13782.6	-0.737006	0.202497	-3.6396	0.000273065	0.00470752		LOC_Os01g10890	955.502	1.16886	0.235744	4.95817	7.11595e-07	2.42183e-05
LOC_Os01g10250	318.059	1.08741	0.19192	5.66597	1.46191e-08	6.90171e-07		LOC_Os11g16470	318.153	-0.736067	0.17139	-4.29468	1.74943e-05	0.000425565		LOC_Os08g28730	610.318	1.17337	0.258987	4.5306	5.88174e-06	0.000162007
LOC_Os07g26940	1313.38	-0.685756	0.121201	-5.65798	1.53161e-08	7.21328e-07		LOC_Os06g49640	2655.48	-0.734942	0.12772	-5.75433	8.69867e-09	4.24142e-07		LOC_Os03g40100	620.932	1.17337	0.248097	4.72951	2.25067e-06	6.80066e-05
LOC_Os05g04600	127.515	1.37533	0.243171	5.65579	1.55129e-08	7.29041e-07		LOC_Os04g52900	6873.84	-0.734696	0.108422	-6.77624	1.23342e-11	9.17301e-10		LOC_Os01g24790	62.617	1.176	0.30046	3.914	9.07784e-05	0.00182117
LOC_Os01g51190	212.966	-0.956997	0.169219	-5.65537	1.55508e-08	7.29268e-07		LOC_Os01g17214	1042.63	-0.730709	0.137691	-5.30687	1.11523e-07	4.44642e-06		LOC_Os03g53860	238.067	1.17867	0.306808	3.84172	0.000122176	0.00235632
LOC_Os02g02380	33.7398	2.41925	0.428146	5.65052	1.59961e-08	7.48562e-07		LOC_Os01g61320	768.676	-0.72707	0.185726	-3.91475	9.04972e-05	0.00181718		LOC_Os03g49630	2054.31	1.18101	0.130088	9.07856	1.10024e-19	2.0771e-17
LOC_Os08g09340	1558.15	-1.00073	0.177116	-5.6501	1.60355e-08	7.48822e-07		LOC_Os11g32880	4859.76	-0.722338	0.114305	-6.31938	2.62614e-10	1.5813e-08		LOC_Os03g52010	303.03	1.18215	0.174124	6.78915	1.12797e-11	8.44566e-10
LOC_Os11g01439	14562.9	0.68323	0.120955	5.64862	1.6174e-08	7.53694e-07		LOC_Os01g71930	604.752	-0.721817	0.175423	-4.11472	3.87642e-05	0.000851963		LOC_Os01g07770	103.682	1.18277	0.265335	4.45767	8.28569e-06	0.000219969
LOC_Os04g16728	308.554	-1.28041	0.226988	-5.64089	1.69175e-08	7.86681e-07		LOC_Os06g09880	1955.29	-0.719233	0.151652	-4.74265	2.10941e-06	6.40889e-05		LOC_Os04g33190	2011.16	1.18293	0.192127	6.157	7.41372e-10	4.28676e-08
LOC_Os01g01350	216.031	-1.18287	0.209752	-5.6394	1.70644e-08	7.91847e-07		LOC_Os04g43840	135.308	-0.719104	0.203378	-3.5358	0.000406541	0.00661469		LOC_Os12g08830	1376.49	1.18993	0.158944	7.48649	7.07374e-14	7.16719e-12
LOC_Os05g26820	334.49	0.945427	0.167737	5.63636	1.73687e-08	8.04276e-07		LOC_Os08g09210	566.719	-0.718473	0.184031	-3.90409	9.45814e-05	0.00189231		LOC_Os01g01160	1147.03	1.19827	0.201184	5.95609	2.58349e-09	1.38505e-07
LOC_Os07g38460	229.564	-1.24701	0.22134	-5.63392	1.76159e-08	8.14015e-07		LOC_Os03g60509	984.767	-0.718153	0.15387	-4.66728	3.05209e-06	8.89375e-05		LOC_Os01g51040	97.7793	1.20101	0.28729	4.1805	2.90875e-05	0.000665098
LOC_Os09g04160	2436.06	-0.852302	0.151675	-5.61927	1.91765e-08	8.8428e-07		LOC_Os11g37520	514.034	-0.717067	0.200097	-3.5836	0.000338896	0.00569243		LOC_Os01g08460	1301.64	1.20216	0.169093	7.10943	1.16527e-12	9.89945e-11
LOC_Os02g38210	7820.02	0.737322	0.131355	5.61321	1.98609e-08	9.13932e-07		LOC_Os03g55784	227.349	-0.714655	0.180339	-3.96284	7.40647e-05	0.00151616		LOC_Os05g43460	103.397	1.2044	0.307396	3.91808	8.92558e-05	0.00179716
LOC_Os05g46240	188.091	-1.77711	0.316856	-5.60856	2.04021e-08	9.36885e-07		LOC_Os02g11740	4227.94	-0.714416	0.162415	-4.39871	1.08894e-05	0.00028066		LOC_Os03g27019	6479.12	1.21455	0.153604	7.90703	2.6361e-15	3.19923e-13
LOC_Os05g37930	420.347	1.11697	0.19937	5.60249	2.11297e-08	9.66281e-07		LOC_Os04g38026	633.246	-0.713442	0.137853	-5.17537	2.27464e-07	8.58843e-06		LOC_Os02g10950	96.5147	1.21856	0.234985	5.1857	2.15205e-07	8.16745e-06
LOC_Os05g47850	5062.19	-0.929872	0.165967	-5.60275	2.1098e-08	9.66281e-07		LOC_Os05g25450	1900.14	-0.712981	0.155515	-4.58465	4.54754e-06	0.000127308		LOC_Os12g12560	410.33	1.22064	0.203767	5.99035	2.0939e-09	1.13637e-07
LOC_Os12g01449	11973.7	0.683921	0.122223	5.59568	2.19754e-08	1.00288e-06		LOC_Os05g47810	149.754	-0.706261	0.200217	-3.52748	0.000419542	0.0067974		LOC_Os01g52640	1945.68	1.22108	0.143883	8.48661	2.12756e-17	3.21874e-15
LOC_Os10g35150	836.144	0.843741	0.150933	5.59017	2.2685e-08	1.03313e-06		LOC_Os02g19820	2805.67	-0.706251	0.192695	-3.66512	0.000247219	0.00431325		LOC_Os06g39330	214.735	1.22672	0.270766	4.53057	5.88238e-06	0.000162007
LOC_Os10g25060	20.3485	-4.27651	0.765419	-5.58715	2.30831e-08	1.04909e-06		LOC_Os07g39114	735.553	-0.69807	0.155134	-4.49978	6.80223e-06	0.000185095		LOC_Os09g06464	788.275	1.22872	0.177103	6.93791	3.97934e-12	3.16171e-10
LOC_Os03g37878	180.289	1.3298	0.238396	5.57813	2.43122e-08	1.10268e-06		LOC_Os10g32520	1467.44	-0.693903	0.14739	-4.70795	2.50222e-06	7.44864e-05		LOC_Os02g04170	99.787	1.23116	0.283231	4.34685	1.38108e-05	0.000344692
LOC_Os10g33190	240.172	1.4571	0.26156	5.57082	2.5354e-08	1.14501e-06		LOC_Os01g47550	209.978	-0.692982	0.184883	-3.74821	0.000178101	0.00325385		LOC_Os09g25100	53.5884	1.23254	0.332075	3.71163	0.000205926	0.00366223
LOC_Os04g12530	48.8638	2.20053	0.395033	5.5705	2.5401e-08	1.14501e-06		LOC_Os06g49220	489.841	-0.692086	0.1795	-3.85564	0.000115429	0.00223845		LOC_Os04g58570	48.8701	1.23376	0.325157	3.79435	0.000148034	0.00278041
LOC_Os01g71720	2220.24	-0.788474	0.141534	-5.5709	2.53428e-08	1.14501e-06		LOC_Os07g29620	3911.34	-0.691561	0.124397	-5.55932	2.70829e-08	1.21095e-06		LOC_Os03g48000	4842.61	1.23705	0.138057	8.96045	3.23362e-19	5.90282e-17
LOC_Os05g49590	1184.94	0.660765	0.118627	5.57009	2.54612e-08	1.14539e-06		LOC_Os08g14770	523.942	-0.68984	0.142962	-4.82535	1.39757e-06	4.44806e-05		LOC_Os02g21810	159.582	1.23843	0.303041	4.08668	4.37586e-05	0.000952778
LOC_Os03g09220	1602.1	0.800229	0.143688	5.56921	2.55897e-08	1.14883e-06		LOC_Os04g31924	1187.43	-0.689379	0.176776	-3.89972	9.63036e-05	0.00192155		LOC_Os07g31884	834.149	1.23858	0.28	4.42352	9.71045e-06	0.000254128
LOC_Os07g44900	70.7956	1.75443	0.31516	5.56677	2.59506e-08	1.16267e-06		LOC_Os07g26940	1313.38	-0.685756	0.121201	-5.65798	1.53161e-08	7.21328e-07		LOC_Os01g50450	324.52	1.23887	0.241541	5.12904	2.91226e-07	1.08111e-05
LOC_Os07g29620	3911.34	-0.691561	0.124397	-5.55932	2.70829e-08	1.21095e-06		LOC_Os08g42450	1244.35	-0.68404	0.119851	-5.70741	1.14711e-08	5.44889e-07		LOC_Os04g53930	105.498	1.24064	0.261802	4.73883	2.14955e-06	6.52186e-05
LOC_Os06g02019	309.072	0.890453	0.160264	5.55617	2.75753e-08	1.23047e-06		LOC_Os01g20110	1756.19	-0.682818	0.165638	-4.12236	3.75018e-05	0.00082834		LOC_Os11g39020	12269.1	1.2432	0.150635	8.25311	1.54329e-16	2.15749e-14
LOC_Os03g16860	2271.51	1.60556	0.289227	5.5512	2.83714e-08	1.26344e-06		LOC_Os06g26234	388.915	-0.682335	0.165163	-4.13129	3.60729e-05	0.000802395		LOC_Os03g42830	42.9365	1.24322	0.353999	3.51192	0.00044489	0.00713115
LOC_Os01g51410	44748.6	0.680882	0.122806	5.54439	2.94982e-08	1.31098e-06		LOC_Os01g51920	1879.19	-0.681358	0.198611	-3.43061	0.000602222	0.0092567		LOC_Os04g50204	197.2	1.24607	0.266493	4.6758	2.92808e-06	8.55494e-05
LOC_Os11g30440	14.8375	7.33422	1.32385	5.54008	3.02335e-08	1.34096e-06		LOC_Os12g42860	534.356	-0.680671	0.148446	-4.5853	4.53336e-06	0.000127072		LOC_Os08g16830	199.914	1.2491	0.210492	5.93416	2.95352e-09	1.56445e-07
LOC_Os09g11460	1151.27	-1.39775	0.252646	-5.53243	3.15822e-08	1.39797e-06		LOC_Os05g48390	3835.14	-0.679452	0.142435	-4.77027	1.83978e-06	5.68351e-05		LOC_Os05g04610	761.707	1.25089	0.174891	7.1524	8.52752e-13	7.53423e-11
LOC_Os03g01880	534.918	1.58616	0.286879	5.52903	3.21998e-08	1.42246e-06		LOC_Os09g33820	182.856	-0.675806	0.191119	-3.53605	0.000406161	0.00661469		LOC_Os04g08828	326.316	1.25178	0.341121	3.66962	0.000242916	0.0042516
LOC_Os05g06510	607.987	-0.778999	0.141045	-5.52306	3.33149e-08	1.46878e-06		LOC_Os04g50860	3703.29	-0.675157	0.170497	-3.95993	7.4972e-05	0.00153048		LOC_Os08g01770	2916.19	1.25206	0.151427	8.26841	1.35752e-16	1.92211e-14
LOC_Os04g10530	34.8149	-2.18575	0.395801	-5.52235	3.34503e-08	1.47181e-06		LOC_Os02g14170	171.227	-0.674969	0.194491	-3.47043	0.000519623	0.00814304		LOC_Os06g31220	104.974	1.25382	0.26268	4.77318	1.81339e-06	5.61769e-05
LOC_Os10g37740	510.788	0.760364	0.137789	5.51831	3.42271e-08	1.50037e-06		LOC_Os06g01290	332.631	-0.674844	0.18641	-3.62021	0.00029436	0.00504408		LOC_Os09g20930	1049.02	1.25597	0.16473	7.6244	2.45173e-14	2.6546e-12
LOC_Os04g58330	187.298	1.67204	0.303002	5.51827	3.42351e-08	1.50037e-06		LOC_Os07g12390	398.822	-0.674395	0.173714	-3.88222	0.000103506	0.00203259		LOC_Os01g59020	196.825	1.25807	0.236608	5.31713	1.05416e-07	4.24894e-06
LOC_Os11g47453	224.417	1.69366	0.306966	5.51744	3.4398e-08	1.50162e-06		LOC_Os01g12950	155.689	-0.671743	0.196607	-3.41667	0.000633918	0.00968995		LOC_Os07g46570	118.937	1.25827	0.303267	4.14905	3.33853e-05	0.000746371
LOC_Os11g22449	49.2539	3.07307	0.556976	5.51743	3.43997e-08	1.50162e-06		LOC_Os03g02410	1168.58	-0.667893	0.141038	-4.73557	2.18444e-06	6.61864e-05		LOC_Os03g15020	78.9899	1.26058	0.301672	4.17864	2.93261e-05	0.000667789
LOC_Os10g37500	337.137	1.0823	0.196508	5.50767	3.63613e-08	1.58369e-06		LOC_Os09g39230	429.003	-0.666906	0.174293	-3.82634	0.00013006	0.00248724		LOC_Os01g26039	710.054	1.26333	0.21997	5.74319	9.29117e-09	4.50051e-07
LOC_Os06g14240	119.041	2.1598	0.392166	5.50737	3.64231e-08	1.58369e-06		LOC_Os04g01520	637.669	-0.665836	0.155015	-4.29529	1.74466e-05	0.000424874		LOC_Os02g57160	3123.55	1.26612	0.124637	10.1584	3.03923e-24	8.28772e-22
LOC_Os09g06499	943.871	0.89653	0.162963	5.50142	3.76745e-08	1.63488e-06		LOC_Os02g57240	354.713	-0.664805	0.184193	-3.60929	0.000307036	0.00523288		LOC_Os02g07930	253.726	1.27091	0.164249	7.73772	1.01214e-14	1.15237e-12
LOC_Os02g57400	91.6526	-1.47614	0.268662	-5.49443	3.91973e-08	1.69763e-06		LOC_Os01g09280	476.649	-0.66433	0.151944	-4.37219	1.23007e-05	0.000313377		LOC_Os02g07480	94.4961	1.2754	0.245161	5.2023	1.96833e-07	7.52189e-06
LOC_Os02g07654	15.5601	-7.41303	1.34991	-5.49148	3.9857e-08	1.72282e-06		LOC_Os02g57990	291.978	-0.663973	0.165411	-4.01407	5.96798e-05	0.00124477		LOC_Os04g43070	1235.84	1.27593	0.186045	6.85819	6.97378e-12	5.36714e-10
LOC_Os04g57880	603.7	-4.48291	0.816614	-5.48963	4.02784e-08	1.73764e-06		LOC_Os07g43560	13715.8	-0.662272	0.14475	-4.57527	4.75605e-06	0.000132809		LOC_Os03g13820	197.85	1.27824	0.292216	4.3743	1.21822e-05	0.000311437
LOC_Os05g06320	452.728	-1.06807	0.194721	-5.48511	4.13214e-08	1.77915e-06		LOC_Os02g36940	755.933	-0.661822	0.184742	-3.58241	0.000340445	0.00571095		LOC_Os04g25440	1191.56	1.27836	0.277119	4.61303	3.96839e-06	0.000112744
LOC_Os08g35860	910.749	1.532	0.280051	5.47042	4.4897e-08	1.92935e-06		LOC_Os02g13100	413.693	-0.660975	0.178009	-3.71316	0.000204685	0.00364648		LOC_Os08g01130	40.3069	1.27999	0.360854	3.54712	0.000389463	0.00637691
LOC_Os11g03660	107.711	-1.25777	0.230185	-5.46416	4.65092e-08	1.99475e-06		LOC_Os10g37430	546.364	-0.660011	0.132461	-4.98266	6.27148e-07	2.16444e-05		LOC_Os01g66850	652.557	1.28106	0.168762	7.5909	3.17698e-14	3.37371e-12
LOC_Os02g19150	1944	-0.604476	0.110658	-5.46258	4.69254e-08	2.0087e-06		LOC_Os04g53214	957.454	-0.657855	0.141515	-4.64867	3.3409e-06	9.67152e-05		LOC_Os12g09220	96.3656	1.28183	0.262829	4.87706	1.07681e-06	3.51842e-05
LOC_Os04g45900	722.61	-0.943877	0.173105	-5.45264	4.9628e-08	2.12028e-06		LOC_Os01g64170	367.568	-0.657268	0.172147	-3.81806	0.000134505	0.00256115		LOC_Os11g45710	2168.24	1.28291	0.165948	7.73078	1.06889e-14	1.21075e-12
LOC_Os10g21360	765.648	-0.8716	0.160053	-5.44571	5.16006e-08	2.2003e-06		LOC_Os12g15470	978.748	-0.656094	0.14822	-4.42649	9.57786e-06	0.000251553		LOC_Os09g38080	114.225	1.2839	0.265388	4.83782	1.31268e-06	4.19602e-05
LOC_Os08g08120	466.769	1.40793	0.258621	5.44399	5.21013e-08	2.21737e-06		LOC_Os03g02030	487.252	-0.655118	0.152858	-4.28581	1.82078e-05	0.000441949		LOC_Os10g38610	52.3503	1.29454	0.350317	3.69533	0.000219603	0.00388358
LOC_Os01g50760	2350.19	0.875576	0.16089	5.44209	5.26589e-08	2.23679e-06		LOC_Os04g56620	755.774	-0.651941	0.155874	-4.18248	2.88342e-05	0.000662352		LOC_Os12g41590	39.0657	1.29674	0.347302	3.73375	0.000188652	0.00342959
LOC_Os11g11330	645.071	0.750582	0.13808	5.43584	5.45395e-08	2.31222e-06		LOC_Os01g36090	596.992	-0.647816	0.170174	-3.80678	0.000140789	0.00266246		LOC_Os12g42810	52.3694	1.29703	0.349169	3.71461	0.00020352	0.00363407
LOC_Os05g08610	444.468	-1.04681	0.192744	-5.43111	5.60052e-08	2.36277e-06		LOC_Os02g51020	2847.56	-0.645532	0.147883	-4.36514	1.27041e-05	0.00032143		LOC_Os01g10210	1048.89	1.29735	0.238915	5.43019	5.62954e-08	2.36398e-06
LOC_Os02g44630	13591.2	0.925202	0.170357	5.43096	5.60526e-08	2.36277e-06		LOC_Os03g59774	951.425	-0.644921	0.157458	-4.09583	4.20655e-05	0.000920854		LOC_Os02g20360	476.735	1.29984	0.280709	4.63057	3.64657e-06	0.000104469
LOC_Os08g39140	1307.52	1.11844	0.205933	5.43107	5.60157e-08	2.36277e-06		LOC_Os06g41450	259.609	-0.64472	0.175431	-3.67507	0.000237788	0.00416516		LOC_Os03g48270	140.29	1.30863	0.292268	4.47749	7.55246e-06	0.000201716
LOC_Os05g34490	12.5706	-7.10559	1.30846	-5.4305	5.61961e-08	2.36398e-06		LOC_Os07g38400	342.664	-0.642465	0.150854	-4.25885	2.05481e-05	0.000491197		LOC_Os06g49130	89.466	1.31061	0.279931	4.68189	2.84238e-06	8.35986e-05
LOC_Os01g10210	1048.89	1.29735	0.238915	5.43019	5.62954e-08	2.36398e-06		LOC_Os04g28040	209.059	-0.63978	0.184772	-3.46254	0.00053511	0.00834907		LOC_Os09g31130	405.945	1.3111	0.192709	6.80352	1.02095e-11	7.72284e-10
LOC_Os04g35840	1011.72	1.00454	0.185243	5.42286	5.8654e-08	2.45835e-06		LOC_Os01g01280	1327.34	-0.633698	0.126122	-5.02446	5.04838e-07	1.79853e-05		LOC_Os03g16700	983.947	1.31185	0.149313	8.78591	1.55105e-18	2.57591e-16
LOC_Os02g32490	375.026	-1.41589	0.261132	-5.4221	5.89025e-08	2.46409e-06		LOC_Os01g16340	440.349	-0.630293	0.172943	-3.64451	0.000267902	0.00463384		LOC_Os04g35100	57.8822	1.31316	0.365206	3.59567	0.000323556	0.00546803
LOC_Os01g57490	410.512	-0.74904	0.138348	-5.41416	6.15777e-08	2.57113e-06		LOC_Os07g45280	554.68	-0.629494	0.136014	-4.62817	3.68915e-06	0.000105415		LOC_Os07g36190	2139.49	1.31764	0.116941	11.2675	1.89834e-29	9.52966e-27
LOC_Os08g09190	1029.9	-0.78977	0.146267	-5.39952	6.68183e-08	2.78468e-06		LOC_Os12g17070	313.713	-0.629049	0.155906	-4.03479	5.46517e-05	0.00115296		LOC_Os01g12680	86.9951	1.31994	0.334723	3.94337	8.03458e-05	0.00163264
LOC_Os02g06770	21.9773	3.77058	0.698848	5.39542	6.83649e-08	2.84377e-06		LOC_Os05g29170	331.42	-0.629012	0.177097	-3.5518	0.000382603	0.00627856		LOC_Os07g23150	83.4559	1.32051	0.267194	4.94212	7.7277e-07	2.59801e-05
LOC_Os02g41650	404.604	1.86053	0.345078	5.39161	6.9828e-08	2.89917e-06		LOC_Os01g58890	8977.79	-0.628536	0.108084	-5.81526	6.0541e-09	3.03227e-07		LOC_Os04g48880	642.207	1.32158	0.161645	8.17582	2.93869e-16	3.9822e-14
LOC_Os09g38410	515.194	0.866871	0.160864	5.38886	7.09076e-08	2.93848e-06		LOC_Os07g42760	353.097	-0.624337	0.158408	-3.94132	8.10352e-05	0.00164513		LOC_Os05g30250	629.636	1.32456	0.201188	6.58368	4.5894e-11	3.21812e-09
LOC_Os04g10924	259.441	1.69834	0.315226	5.38771	7.13614e-08	2.95174e-06		LOC_Os02g30410	2917.4	-0.623906	0.12426	-5.02098	5.14094e-07	1.82268e-05		LOC_Os01g07700	382.483	1.32792	0.161218	8.23681	1.7686e-16	2.44155e-14
LOC_Os01g33615	493.51	-1.13968	0.211935	-5.37748	7.5535e-08	3.11854e-06		LOC_Os03g26044	488.057	-0.623621	0.132204	-4.71711	2.39213e-06	7.15955e-05		LOC_Os05g29030	365.203	1.32937	0.167675	7.92827	2.22226e-15	2.71189e-13
LOC_Os07g32570	2810.01	1.12903	0.210032	5.37554	7.63544e-08	3.14648e-06		LOC_Os07g07480	2153.4	-0.622571	0.143002	-4.35358	1.33931e-05	0.000335405		LOC_Os03g37878	180.289	1.3298	0.238396	5.57813	2.43122e-08	1.10268e-06
LOC_Os04g49900	77.7733	1.72984	0.322451	5.36466	8.1101e-08	3.33586e-06		LOC_Os04g59480	235.96	-0.620882	0.16725	-3.71229	0.000205391	0.00365567		LOC_Os12g07190	4264.84	1.33388	0.129901	10.2685	9.77284e-25	2.73244e-22
LOC_Os01g21420	566.464	1.10762	0.206552	5.36243	8.21096e-08	3.37107e-06		LOC_Os02g04810	308.696	-0.618429	0.153335	-4.03318	5.50268e-05	0.00115866		LOC_Os03g51920	753.871	1.33419	0.18335	7.27675	3.41964e-13	3.21417e-11
LOC_Os03g09930	240.673	1.7446	0.325422	5.36105	8.27419e-08	3.39073e-06		LOC_Os05g11428	392.867	-0.61547	0.148175	-4.15367	3.27184e-05	0.000733689		LOC_Os01g41900	184.195	1.33609	0.292268	4.57144	4.84393e-06	0.000135092
LOC_Os06g48800	77.1831	1.4978	0.27993	5.35061	8.7658e-08	3.58554e-06		LOC_Os01g51200	3526	-0.612381	0.114515	-5.3476	8.91297e-08	3.63228e-06		LOC_Os08g14570	1533.68	1.33794	0.140343	9.53341	1.52206e-21	3.36194e-19
LOC_Os03g01190	1503.5	-0.817139	0.15273	-5.35021	8.78531e-08	3.58687e-06		LOC_Os09g19890	1314.4	-0.610106	0.132496	-4.60471	4.13048e-06	0.000116667		LOC_Os03g01930	827.883	1.33858	0.152156	8.79743	1.39988e-18	2.34247e-16
LOC_Os01g51200	3526	-0.612381	0.114515	-5.3476	8.91297e-08	3.63228e-06		LOC_Os11g08300	2554.51	-0.607925	0.162584	-3.73915	0.000184645	0.00336505		LOC_Os02g02340	132.481	1.33935	0.234574	5.7097	1.13177e-08	5.3876e-07
LOC_Os01g19170	59.8955	1.76079	0.329406	5.34533	9.02526e-08	3.67127e-06		LOC_Os08g07880	810.862	-0.607789	0.123806	-4.90919	9.1453e-07	3.03761e-05		LOC_Os03g61890	2792.28	1.33976	0.164218	8.15843	3.39401e-16	4.57115e-14
LOC_Os07g45000	615.922	0.912091	0.170953	5.33534	9.53646e-08	3.87209e-06		LOC_Os08g37700	5026.02	-0.605628	0.140546	-4.30911	1.6391e-05	0.000402272		LOC_Os09g33680	1415.99	1.34106	0.175207	7.65414	1.94608e-14	2.11748e-12
LOC_Os05g50850	356.858	1.46505	0.274713	5.33301	9.65989e-08	3.915e-06		LOC_Os04g58730	9290.78	-0.605237	0.146816	-4.12241	3.74925e-05	0.00082834		LOC_Os06g04210	187.573	1.34131	0.229335	5.84869	4.95474e-09	2.51821e-07
LOC_Os07g10600	427.469	0.913179	0.171524	5.32392	1.01553e-07	4.10824e-06		LOC_Os04g43420	2818.73	-0.604777	0.148444	-4.0741	4.61923e-05	0.00099541		LOC_Os12g25490	423.561	1.34698	0.235221	5.72646	1.02548e-08	4.91339e-07
LOC_Os07g04450	51.3009	2.1812	0.410085	5.31889	1.04404e-07	4.21584e-06		LOC_Os02g19150	1944	-0.604476	0.110658	-5.46258	4.69254e-08	2.0087e-06		LOC_Os01g61120	4011.25	1.34702	0.124732	10.7993	3.46945e-27	1.39333e-24
LOC_Os01g59020	196.825	1.25807	0.236608	5.31713	1.05416e-07	4.24894e-06		LOC_Os07g08340	910.306	-0.604245	0.171621	-3.52081	0.000430233	0.00693648		LOC_Os08g04840	548.9	1.3477	0.215299	6.25969	3.85756e-10	2.28434e-08
LOC_Os02g47580	817.23	0.775697	0.145984	5.31359	1.07485e-07	4.32448e-06		LOC_Os08g39300	42166.9	-0.602398	0.129481	-4.65239	3.28111e-06	9.52341e-05		LOC_Os02g46660	841.41	1.35075	0.230245	5.86658	4.44886e-09	2.30132e-07
LOC_Os07g06700	27.2908	4.50892	0.84862	5.31324	1.07694e-07	4.325e-06		LOC_Os01g73940	10201.9	-0.601973	0.145902	-4.12587	3.69342e-05	0.000819902		LOC_Os07g23120	549.872	1.35401	0.286697	4.7228	2.32624e-06	7.00026e-05
LOC_Os11g43700	74.9744	-1.69084	0.318275	-5.31253	1.08114e-07	4.33398e-06		LOC_Os01g48960	993.628	-0.598507	0.139882	-4.27866	1.88022e-05	0.000454381		LOC_Os01g51540	50.8102	1.36037	0.383955	3.54304	0.000395538	0.00645725
LOC_Os04g56100	530.283	-0.909503	0.171216	-5.31202	1.08416e-07	4.33821e-06		LOC_Os11g41160	508.07	-0.598264	0.138858	-4.30845	1.64401e-05	0.000403028		LOC_Os02g41630	1444.6	1.36815	0.158	8.65918	4.75166e-18	7.66092e-16
LOC_Os07g23550	388.218	0.806599	0.151875	5.31095	1.09056e-07	4.35591e-06		LOC_Os02g07680	2130.6	-0.597712	0.114997	-5.19764	2.01832e-07	7.69961e-06		LOC_Os05g04600	127.515	1.37533	0.243171	5.65579	1.55129e-08	7.29041e-07
LOC_Os01g17214	1042.63	-0.730709	0.137691	-5.30687	1.11523e-07	4.44642e-06		LOC_Os05g23130	612.693	-0.595119	0.167921	-3.54403	0.000394056	0.00643781		LOC_Os02g50960	174.089	1.38147	0.231532	5.96666	2.42157e-09	1.30777e-07
LOC_Os09g31502	2351.14	0.685032	0.129092	5.30653	1.11733e-07	4.44678e-06		LOC_Os12g42850	2256.13	-0.595099	0.142239	-4.1838	2.86673e-05	0.000659587		LOC_Os03g08100	43.6581	1.39186	0.366902	3.79355	0.000148511	0.002787
LOC_Os06g41120	2368.23	-0.78853	0.148614	-5.30591	1.12114e-07	4.4539e-06		LOC_Os02g17534	321.394	-0.594105	0.160627	-3.69865	0.000216747	0.00383614		LOC_Os06g48610	428.909	1.39243	0.262614	5.30219	1.14421e-07	4.53741e-06
LOC_Os06g48610	428.909	1.39243	0.262614	5.30219	1.14421e-07	4.53741e-06		LOC_Os06g42030	470.72	-0.59326	0.161202	-3.68024	0.000233015	0.00410107		LOC_Os03g41330	121.185	1.39332	0.243629	5.71902	1.07137e-08	5.12218e-07
LOC_Os06g39712	696.149	-1.16576	0.220581	-5.28497	1.25725e-07	4.96782e-06		LOC_Os01g01120	7179.23	-0.592866	0.153968	-3.85057	0.000117841	0.00227524		LOC_Os02g26860	1410.99	1.39766	0.189798	7.3639	1.78608e-13	1.71526e-11
LOC_Os05g14270	1490.24	0.711728	0.134665	5.28519	1.25576e-07	4.96782e-06		LOC_Os04g20474	908.821	-0.592667	0.155168	-3.81952	0.000133711	0.00254917		LOC_Os03g17590	145.869	1.40356	0.218613	6.42028	1.36022e-10	8.71206e-09
LOC_Os03g48904	447.392	-0.775941	0.146846	-5.28405	1.2636e-07	4.98402e-06		LOC_Os01g13570	5013.14	-0.592368	0.12769	-4.6391	3.49922e-06	0.000100621		LOC_Os08g08120	466.769	1.40793	0.258621	5.44399	5.21013e-08	2.21737e-06
LOC_Os06g03570	332.706	-0.845291	0.160115	-5.27927	1.297e-07	5.10662e-06		LOC_Os04g34290	549.296	-0.590561	0.146252	-4.03796	5.39176e-05	0.00114293		LOC_Os01g60420	68.8326	1.4115	0.405106	3.48427	0.000493488	0.00780815
LOC_Os11g42480	88.2971	1.4425	0.273537	5.27352	1.33832e-07	5.25992e-06		LOC_Os09g04210	857.512	-0.590516	0.136459	-4.32741	1.50871e-05	0.000373174		LOC_Os06g46670	384.712	1.41676	0.207448	6.82946	8.52353e-12	6.46968e-10
LOC_Os07g01020	5223.87	0.72578	0.137689	5.27115	1.35574e-07	5.31892e-06		LOC_Os12g41390	813.515	-0.589564	0.135327	-4.35658	1.32108e-05	0.00033197		LOC_Os08g29600	56.9259	1.41963	0.353164	4.01974	5.82616e-05	0.00121633
LOC_Os11g04720	1088.21	-1.11138	0.211185	-5.2626	1.42032e-07	5.56241e-06		LOC_Os08g04400	343.7	-0.585967	0.171611	-3.41452	0.000638955	0.0097602		LOC_Os05g01140	166.781	1.42388	0.32095	4.43645	9.14543e-06	0.000241632
LOC_Os11g28130	548.453	-0.752419	0.14303	-5.26059	1.43597e-07	5.61377e-06		LOC_Os06g02144	2459.16	-0.585915	0.140768	-4.16228	3.15089e-05	0.000710898		LOC_Os10g36924	167.095	1.42682	0.243656	5.85589	4.74474e-09	2.4316e-07
LOC_Os12g37530	1617.55	-0.815202	0.154977	-5.26015	1.4394e-07	5.6172e-06		LOC_Os08g44460	359.796	-0.585744	0.145123	-4.0362	5.43232e-05	0.00114712		LOC_Os04g56710	689.765	1.43478	0.182463	7.8634	3.73852e-15	4.48785e-13
LOC_Os07g17970	477.813	0.820704	0.156084	5.2581	1.45552e-07	5.6701e-06		LOC_Os02g53860	3177.94	-0.583328	0.130371	-4.47436	7.66397e-06	0.000204447		LOC_Os10g29470	318.246	1.43483	0.230139	6.23464	4.52822e-10	2.65303e-08
LOC_Os06g43860	9923.96	-0.56164	0.107066	-5.24573	1.55665e-07	6.05339e-06		LOC_Os01g43390	558.067	-0.582193	0.170007	-3.42452	0.000615893	0.00945367		LOC_Os11g42480	88.2971	1.4425	0.273537	5.27352	1.33832e-07	5.25992e-06
LOC_Os04g34320	175.779	-1.37408	0.262034	-5.2439	1.57219e-07	6.10308e-06		LOC_Os12g42970	329.051	-0.581874	0.163961	-3.54884	0.000386925	0.00634006		LOC_Os09g38920	72.4771	1.44255	0.295515	4.8815	1.05283e-06	3.45028e-05
LOC_Os04g45370	413.026	0.801195	0.152966	5.23773	1.62567e-07	6.29963e-06		LOC_Os01g74010	942.903	-0.579736	0.133362	-4.34707	1.37968e-05	0.000344692		LOC_Os10g42299	1954.89	1.45361	0.191684	7.58339	3.36639e-14	3.55774e-12
LOC_Os03g15370	29.5754	-2.49457	0.476362	-5.23671	1.63466e-07	6.32334e-06		LOC_Os07g33850	663.919	-0.578855	0.163673	-3.53665	0.000405235	0.00660578		LOC_Os03g58580	605.593	1.4558	0.252179	5.7729	7.79208e-09	3.8247e-07
LOC_Os08g15030	405.878	-0.939581	0.179633	-5.23057	1.68988e-07	6.52553e-06		LOC_Os06g02130	961.685	-0.578809	0.134837	-4.29265	1.76554e-05	0.000429013		LOC_Os05g06780	520.389	1.45684	0.313293	4.65008	3.31806e-06	9.61803e-05
LOC_Os10g21308	134.17	-1.1936	0.228515	-5.22329	1.75773e-07	6.77571e-06		LOC_Os07g12910	296.423	-0.576589	0.166187	-3.46951	0.000521401	0.00815631		LOC_Os10g33190	240.172	1.4571	0.26156	5.57082	2.5354e-08	1.14501e-06
LOC_Os03g55970	2059.11	-0.812231	0.155672	-5.21757	1.8129e-07	6.97619e-06		LOC_Os07g28440	1831.21	-0.57538	0.13503	-4.26115	2.03381e-05	0.000486704		LOC_Os02g47200	277.687	1.46264	0.196656	7.43754	1.02578e-13	1.00254e-11
LOC_Os08g12449	473.793	0.96575	0.1854	5.20902	1.89842e-07	7.28999e-06		LOC_Os12g07270	1107.11	-0.57515	0.135881	-4.23274	2.30866e-05	0.000544223		LOC_Os05g50850	356.858	1.46505	0.274713	5.33301	9.65989e-08	3.915e-06
LOC_Os09g39260	86.9473	1.59027	0.305306	5.20876	1.90105e-07	7.28999e-06		LOC_Os01g04860	972.006	-0.574915	0.14241	-4.03703	5.41325e-05	0.00114529		LOC_Os11g47455	83.2771	1.46837	0.41037	3.57815	0.000346034	0.0057903
LOC_Os04g44700	473.686	0.820448	0.157649	5.20426	1.94767e-07	7.45581e-06		LOC_Os06g05110	1192.58	-0.571293	0.123002	-4.64459	3.40747e-06	9.83845e-05		LOC_Os03g55260	30.6212	1.47002	0.42059	3.49513	0.000473833	0.00755124
LOC_Os02g07480	94.4961	1.2754	0.245161	5.2023	1.96833e-07	7.52189e-06		LOC_Os03g59220	517.007	-0.570874	0.160028	-3.56733	0.000360643	0.0059886		LOC_Os12g08810	5023.19	1.48263	0.198292	7.477	7.60408e-14	7.59995e-12
LOC_Os02g07680	2130.6	-0.597712	0.114997	-5.19764	2.01832e-07	7.69961e-06		LOC_Os02g03670	4536.66	-0.568888	0.148168	-3.83947	0.0001233	0.00237028		LOC_Os03g54160	333.526	1.48434	0.231761	6.40462	1.50746e-10	9.54061e-09
LOC_Os05g13360	28.9426	2.52335	0.485908	5.19306	2.06863e-07	7.87793e-06		LOC_Os11g41380	608.237	-0.567361	0.148659	-3.81651	0.00013535	0.0025706		LOC_Os01g17390	2791.03	1.48932	0.201705	7.38367	1.53983e-13	1.48523e-11
LOC_Os07g30960	337.826	1.02393	0.19719	5.19259	2.07384e-07	7.88414e-06		LOC_Os10g39780	498.219	-0.566313	0.159728	-3.54549	0.000391889	0.00640714		LOC_Os03g09250	252.27	1.49028	0.175167	8.50781	1.77254e-17	2.70013e-15
LOC_Os02g10950	96.5147	1.21856	0.234985	5.1857	2.15205e-07	8.16745e-06		LOC_Os08g03520	1935.63	-0.564125	0.162431	-3.47301	0.000514648	0.00808503		LOC_Os09g26370	505.969	1.49307	0.209966	7.11101	1.15195e-12	9.82403e-11
LOC_Os02g10650	239.43	-0.938058	0.181042	-5.18145	2.20164e-07	8.34132e-06		LOC_Os06g43860	9923.96	-0.56164	0.107066	-5.24573	1.55665e-07	6.05339e-06		LOC_Os06g48800	77.1831	1.4978	0.27993	5.35061	8.7658e-08	3.58554e-06
LOC_Os06g07600	321.513	-0.874496	0.168853	-5.17904	2.23028e-07	8.43535e-06		LOC_Os09g27030	10311.7	-0.558063	0.115922	-4.81411	1.47856e-06	4.67218e-05		LOC_Os08g02540	430.231	1.50035	0.181787	8.25333	1.54035e-16	2.15749e-14
LOC_Os04g38026	633.246	-0.713442	0.137853	-5.17537	2.27464e-07	8.58843e-06		LOC_Os08g36140	1357.79	-0.558024	0.143939	-3.87682	0.00010583	0.00207049		LOC_Os03g21890	352.659	1.50322	0.168017	8.94683	3.65841e-19	6.62353e-17
LOC_Os07g32560	4317.5	0.553584	0.106978	5.17474	2.28233e-07	8.60275e-06		LOC_Os06g21110	1696.16	-0.556812	0.152538	-3.65033	0.000261908	0.00453727		LOC_Os04g59540	131.752	1.51255	0.23031	6.56745	5.11829e-11	3.54398e-09
LOC_Os12g32690	12.3961	7.08258	1.36903	5.17345	2.29817e-07	8.64768e-06		LOC_Os07g35979	1036.25	-0.556311	0.149434	-3.72279	0.00019703	0.00355462		LOC_Os06g39750	43.7203	1.51749	0.41285	3.67564	0.000237251	0.00415904
LOC_Os01g43480	368.279	0.917998	0.177486	5.17223	2.31318e-07	8.68938e-06		LOC_Os08g25090	732.541	-0.552612	0.158361	-3.48957	0.000483798	0.00768234		LOC_Os04g37710	977.774	1.52289	0.216013	7.04998	1.78942e-12	1.48589e-10
LOC_Os09g33550	45.1592	-2.27653	0.44097	-5.16255	2.43605e-07	9.1354e-06		LOC_Os12g32240	6198.08	-0.54943	0.110777	-4.95976	7.05786e-07	2.41131e-05		LOC_Os06g06300	174.181	1.52335	0.212644	7.16385	7.84432e-13	6.98651e-11
LOC_Os04g47220	3835.07	0.806585	0.156321	5.15979	2.47225e-07	9.25544e-06		LOC_Os01g66330	389.007	-0.546784	0.156981	-3.48312	0.000495613	0.00783615		LOC_Os01g36580	55.3041	1.52969	0.404579	3.78093	0.000156243	0.00289522
LOC_Os01g70820	84.1788	2.02862	0.39367	5.15309	2.56227e-07	9.57623e-06		LOC_Os02g56170	556.092	-0.546265	0.144808	-3.77233	0.00016173	0.00297691		LOC_Os03g48060	130.588	1.53133	0.342542	4.47051	7.8034e-06	0.000207915
LOC_Os02g20950	1023.2	-0.777585	0.150984	-5.15013	2.6031e-07	9.71239e-06		LOC_Os04g48710	2792.52	-0.544518	0.1302	-4.18216	2.88757e-05	0.000662352		LOC_Os08g35860	910.749	1.532	0.280051	5.47042	4.4897e-08	1.92935e-06
LOC_Os03g29770	1403.54	-0.901571	0.17557	-5.13511	2.81986e-07	1.05034e-05		LOC_Os08g29020	553.428	-0.540693	0.152492	-3.54572	0.000391548	0.00640631		LOC_Os06g40210	748.795	1.55127	0.18012	8.61244	7.15235e-18	1.14479e-15
LOC_Os09g09944	54.8454	2.08289	0.40588	5.13178	2.87016e-07	1.06728e-05		LOC_Os09g33630	317.724	-0.540539	0.153254	-3.52708	0.000420165	0.0067974		LOC_Os11g42510	576.667	1.5513	0.157296	9.86228	6.06571e-23	1.44064e-20
LOC_Os01g50450	324.52	1.23887	0.241541	5.12904	2.91226e-07	1.08111e-05		LOC_Os09g24460	1538.59	-0.540232	0.120346	-4.48898	7.15639e-06	0.000192769		LOC_Os01g12810	412.738	1.55676	0.24375	6.38672	1.69479e-10	1.05747e-08
LOC_Os03g48300	1209.98	0.69098	0.134795	5.12614	2.95743e-07	1.09604e-05		LOC_Os08g10320	2976.35	-0.539219	0.136961	-3.93701	8.2502e-05	0.00167113		LOC_Os05g07880	80.0931	1.56165	0.325786	4.79347	1.6392e-06	5.09951e-05
LOC_Os07g34980	55.3345	-1.86489	0.3641	-5.12193	3.0243e-07	1.11894e-05		LOC_Os06g05520	1395.35	-0.538089	0.126052	-4.2688	1.96531e-05	0.000473905		LOC_Os05g50560	689.807	1.56201	0.20037	7.79563	6.40864e-15	7.61043e-13
LOC_Os02g52150	65.173	2.85991	0.558422	5.12142	3.03244e-07	1.12008e-05		LOC_Os02g34600	384.102	-0.536514	0.156251	-3.43367	0.000595469	0.00917206		LOC_Os10g22430	518.765	1.56365	0.218424	7.15877	8.14031e-13	7.22101e-11
LOC_Os06g46900	44.4432	1.90085	0.371222	5.1205	3.04721e-07	1.12365e-05		LOC_Os03g29540	904.028	-0.535589	0.148222	-3.61343	0.000302179	0.00517004		LOC_Os01g61700	57.4962	1.56757	0.316889	4.94674	7.54656e-07	2.54875e-05
LOC_Os10g36520	18.7245	-3.71222	0.725076	-5.11977	3.05917e-07	1.12618e-05		LOC_Os12g39200	2650.2	-0.535426	0.11122	-4.81412	1.47848e-06	4.67218e-05		LOC_Os12g03860	182.215	1.56926	0.237856	6.59752	4.18094e-11	2.96941e-09
LOC_Os06g07120	221.231	1.07853	0.211024	5.1109	3.2062e-07	1.17834e-05		LOC_Os01g50030	4955.7	-0.535044	0.127242	-4.20493	2.61165e-05	0.000607223		LOC_Os07g30620	45.1797	1.57447	0.372967	4.22148	2.42699e-05	0.000567875
LOC_Os11g05700	219.874	1.04679	0.204846	5.11011	3.21974e-07	1.18136e-05		LOC_Os07g48570	1910.8	-0.533133	0.129279	-4.12389	3.72527e-05	0.000825313		LOC_Os06g21380	1132.75	1.57518	0.270957	5.81339	6.12185e-09	3.05236e-07
LOC_Os10g05230	285.493	-1.02198	0.200092	-5.10755	3.26358e-07	1.19546e-05		LOC_Os03g15050	3110.23	-0.532536	0.119939	-4.44007	8.99286e-06	0.000238171		LOC_Os05g50815	47.4769	1.57727	0.371	4.25141	2.12429e-05	0.000505617
LOC_Os04g35520	1067.58	0.997052	0.195542	5.09893	3.41582e-07	1.24915e-05		LOC_Os06g51330	1054.71	-0.529804	0.118945	-4.45419	8.42124e-06	0.000223299		LOC_Os11g37560	61.2377	1.57895	0.356168	4.43317	9.2857e-06	0.000244461
LOC_Os03g02260	444.31	0.74574	0.146323	5.09651	3.45964e-07	1.26308e-05		LOC_Os03g59050	2843.76	-0.529055	0.10891	-4.85772	1.18746e-06	3.83461e-05		LOC_Os08g04830	199.024	1.58173	0.324099	4.8804	1.05868e-06	3.46433e-05
LOC_Os06g28194	9055.34	-0.843136	0.165576	-5.09213	3.54057e-07	1.2905e-05		LOC_Os01g18630	6143.77	-0.526877	0.114697	-4.59362	4.35616e-06	0.00012226		LOC_Os10g41100	415.093	1.58201	0.179627	8.80718	1.28332e-18	2.16381e-16
LOC_Os06g50230	3182.55	0.801223	0.157358	5.09173	3.54819e-07	1.29115e-05		LOC_Os12g13720	580.956	-0.524419	0.136133	-3.85227	0.000117028	0.00226153		LOC_Os03g01880	534.918	1.58616	0.286879	5.52903	3.21998e-08	1.42246e-06
LOC_Os01g63210	163.445	1.15745	0.227777	5.08152	3.74431e-07	1.36027e-05		LOC_Os05g44210	1030.01	-0.523679	0.14389	-3.63944	0.000273227	0.00470752		LOC_Os02g45010	43.8591	1.58803	0.401056	3.95962	7.50695e-05	0.00153106
LOC_Os08g39694	786.388	-0.901887	0.177675	-5.07605	3.85352e-07	1.39764e-05		LOC_Os10g37770	443.998	-0.521518	0.150661	-3.46153	0.000537122	0.00837258		LOC_Os04g32800	103.583	1.58929	0.453841	3.50187	0.000462004	0.00738939
LOC_Os02g54140	35.8364	2.01218	0.396642	5.07303	3.91532e-07	1.41773e-05		LOC_Os06g09180	1293.42	-0.520034	0.114671	-4.53501	5.76003e-06	0.000159123		LOC_Os09g39260	86.9473	1.59027	0.305306	5.20876	1.90105e-07	7.28999e-06
LOC_Os03g49150	723.158	-0.770544	0.15213	-5.06502	4.08349e-07	1.4762e-05		LOC_Os04g35700	5168.74	-0.519222	0.119631	-4.34019	1.42361e-05	0.000353708		LOC_Os03g43720	944.431	1.59179	0.198333	8.0258	1.00863e-15	1.28038e-13
LOC_Os12g22145	534.746	-0.896606	0.177408	-5.05393	4.32804e-07	1.56205e-05		LOC_Os06g08910	862.714	-0.518697	0.134108	-3.86776	0.000109842	0.00214516		LOC_Os07g24230	281.494	1.5932	0.185703	8.57931	9.54403e-18	1.50578e-15
LOC_Os09g36070	372.009	-0.958538	0.189956	-5.04612	4.50879e-07	1.62209e-05		LOC_Os04g57560	7776.41	-0.517429	0.126397	-4.09368	4.24579e-05	0.000928526		LOC_Os07g22930	15116.2	1.5934	0.213918	7.44865	9.43021e-14	9.34056e-12
LOC_Os10g35160	10.0502	-6.77993	1.34361	-5.04606	4.51008e-07	1.62209e-05		LOC_Os02g10640	1547.04	-0.515913	0.124324	-4.14974	3.3286e-05	0.000744905		LOC_Os12g03040	50.1145	1.60283	0.32877	4.87521	1.08691e-06	3.54094e-05
LOC_Os02g56900	462.287	1.62743	0.322532	5.04579	4.51642e-07	1.62209e-05		LOC_Os01g12200	2219.74	-0.513614	0.107763	-4.76613	1.87796e-06	5.79335e-05		LOC_Os04g17100	503.894	1.60444	0.206334	7.77592	7.49e-15	8.79995e-13
LOC_Os04g33060	3265.9	1.00832	0.200048	5.04039	4.64583e-07	1.66586e-05		LOC_Os03g61990	3022.85	-0.51353	0.113919	-4.50786	6.54842e-06	0.000179012		LOC_Os03g16860	2271.51	1.60556	0.289227	5.5512	2.83714e-08	1.26344e-06
LOC_Os04g42520	558.195	-0.942212	0.186964	-5.03953	4.66687e-07	1.67069e-05		LOC_Os12g39440	587.821	-0.510631	0.134952	-3.78379	0.00015446	0.00287424		LOC_Os01g22010	1206.68	1.60841	0.251663	6.39116	1.64636e-10	1.03016e-08
LOC_Os12g07420	11.057	-6.92307	1.37664	-5.02897	4.93126e-07	1.76249e-05		LOC_Os04g36050	1623.12	-0.510196	0.130321	-3.91492	9.04324e-05	0.00181718		LOC_Os06g49120	1067.72	1.61024	0.14818	10.8667	1.66018e-27	7.05193e-25
LOC_Os02g50990	409.584	-0.994446	0.197812	-5.02723	4.97624e-07	1.77569e-05		LOC_Os12g27335	811.274	-0.505541	0.146272	-3.45617	0.000547917	0.00851681		LOC_Os12g07210	5781.45	1.61403	0.207892	7.76379	8.24285e-15	9.58253e-13
LOC_Os01g01280	1327.34	-0.633698	0.126122	-5.02446	5.04838e-07	1.79853e-05		LOC_Os04g53170	2644.7	-0.504513	0.122157	-4.13003	3.62718e-05	0.000806006		LOC_Os03g52040	31.1846	1.62182	0.451885	3.58901	0.000331936	0.00559679
LOC_Os03g18870	1919.95	-1.10825	0.220602	-5.02372	5.06791e-07	1.80258e-05		LOC_Os07g41710	3071.05	-0.502796	0.116258	-4.32481	1.52662e-05	0.000376761		LOC_Os03g55030	1357.71	1.6223	0.225547	7.19277	6.349e-13	5.7474e-11
ChrSy.fgenesh.mRNA.28	4650.18	-0.918288	0.182884	-5.02115	5.1364e-07	1.82268e-05		LOC_Os04g35780	576.381	-0.501638	0.127303	-3.94049	8.13166e-05	0.00164933		LOC_Os02g56900	462.287	1.62743	0.322532	5.04579	4.51642e-07	1.62209e-05
LOC_Os02g30410	2917.4	-0.623906	0.12426	-5.02098	5.14094e-07	1.82268e-05		LOC_Os01g26940	1473.98	-0.501474	0.114205	-4.391	1.12832e-05	0.000289458		LOC_Os03g07960	203.771	1.62994	0.182272	8.94233	3.81065e-19	6.84306e-17
LOC_Os01g60190	6783.12	-0.898033	0.178923	-5.01909	5.19159e-07	1.83769e-05		LOC_Os06g51220	48826.7	-0.499811	0.104052	-4.80346	1.55948e-06	4.89053e-05		LOC_Os06g06320	354.844	1.63136	0.184812	8.82708	1.07442e-18	1.83968e-16
LOC_Os12g32760	180.829	3.58658	0.715291	5.01415	5.3269e-07	1.88257e-05		LOC_Os12g32940	1408.62	-0.499593	0.131148	-3.80938	0.000139315	0.00263684		LOC_Os02g46340	71.7398	1.63365	0.330724	4.93961	7.82791e-07	2.62372e-05
LOC_Os06g39716	130.644	-1.14289	0.228111	-5.01022	5.43668e-07	1.9183e-05		LOC_Os10g36860	920.505	-0.492269	0.142561	-3.45305	0.000554279	0.00860965		LOC_Os09g09930	559.874	1.63528	0.217969	7.50238	6.26675e-14	6.44342e-12
LOC_Os03g61150	35.9584	-2.27045	0.453492	-5.0066	5.54011e-07	1.95167e-05		LOC_Os12g40920	3085.27	-0.491773	0.139999	-3.51269	0.0004436	0.00712082		LOC_Os07g46520	410.525	1.64639	0.262638	6.26867	3.64134e-10	2.16209e-08
LOC_Os09g28620	328.1	0.883724	0.176575	5.0048	5.59188e-07	1.96677e-05		LOC_Os10g32540	1097.6	-0.490905	0.12967	-3.78581	0.000153209	0.00285336		LOC_Os05g48810	101.363	1.64717	0.415872	3.96075	7.47153e-05	0.00152807
LOC_Os01g63480	212.23	-1.28544	0.25691	-5.00345	5.63139e-07	1.97752e-05		LOC_Os12g41250	945.928	-0.489384	0.121617	-4.02398	5.72234e-05	0.00119692		LOC_Os03g18070	1934.18	1.64725	0.253648	6.49422	8.34639e-11	5.53619e-09
LOC_Os04g57500	1403.99	-0.773745	0.154677	-5.00233	5.66414e-07	1.98272e-05		LOC_Os12g41715	2018.36	-0.48808	0.125578	-3.88668	0.000101626	0.00200064		LOC_Os11g31190	81.7157	1.65146	0.353009	4.67825	2.89339e-06	8.47626e-05
LOC_Os04g55930	874.966	-0.756048	0.151131	-5.00259	5.65651e-07	1.98272e-05		LOC_Os09g07120	607.661	-0.487694	0.13702	-3.55929	0.000371863	0.00614798		LOC_Os09g31080	86.4133	1.65399	0.379287	4.36079	1.29596e-05	0.00032677
LOC_Os09g31506	340.43	0.808029	0.161688	4.99744	5.80956e-07	2.02849e-05		LOC_Os03g60910	2975.06	-0.483951	0.126671	-3.82055	0.000133156	0.00254204		LOC_Os10g18370	106.813	1.66075	0.334584	4.96363	6.91866e-07	2.36929e-05
LOC_Os02g10120	26291.8	0.673875	0.134847	4.99732	5.81327e-07	2.02849e-05		LOC_Os06g07230	576.476	-0.483377	0.13537	-3.57079	0.000355907	0.00591963		LOC_Os05g05640	32.95	1.66133	0.407499	4.07689	4.56425e-05	0.000984523
LOC_Os01g52170	2420.39	0.797202	0.159552	4.99652	5.8375e-07	2.03173e-05		LOC_Os02g50830	1124.51	-0.483081	0.133718	-3.61269	0.000303037	0.00518072		LOC_Os03g19240	679.709	1.66318	0.167977	9.90123	4.11186e-23	9.98051e-21
LOC_Os03g56234	226.252	0.871532	0.174432	4.9964	5.84096e-07	2.03173e-05		LOC_Os04g52100	1694.83	-0.482792	0.129805	-3.71937	0.000199724	0.00358659		LOC_Os01g57082	90.0362	1.66757	0.251203	6.63834	3.17237e-11	2.26768e-09
LOC_Os04g16450	189.687	1.16002	0.232255	4.9946	5.89582e-07	2.04759e-05		LOC_Os03g43420	1519.77	-0.48222	0.141336	-3.41187	0.000645198	0.00984194		LOC_Os08g34210	3226.05	1.67176	0.12182	13.7233	7.36553e-43	9.03833e-40
LOC_Os10g39540	347.136	-0.785716	0.157355	-4.99326	5.93675e-07	2.05857e-05		LOC_Os01g65330	1063.99	-0.480234	0.114663	-4.18821	2.81158e-05	0.000648927		LOC_Os04g58330	187.298	1.67204	0.303002	5.51827	3.42351e-08	1.50037e-06
LOC_Os02g41860	4263.05	0.783001	0.156898	4.99052	6.02168e-07	2.08475e-05		LOC_Os11g06020	6004.66	-0.478343	0.12693	-3.76855	0.000164198	0.00301982		LOC_Os12g43130	1617.13	1.67407	0.235939	7.09536	1.29018e-12	1.09186e-10
LOC_Os03g04770	507.272	1.13707	0.228152	4.9838	6.23477e-07	2.15514e-05		LOC_Os08g44640	1428.34	-0.478255	0.114185	-4.18843	2.80888e-05	0.000648927		LOC_Os05g50840	2665.38	1.67801	0.150563	11.1449	7.58387e-29	3.41862e-26
LOC_Os10g37430	546.364	-0.660011	0.132461	-4.98266	6.27148e-07	2.16444e-05		LOC_Os09g32030	2629.76	-0.47393	0.135919	-3.48686	0.000488725	0.00774387		LOC_Os01g66100	162.475	1.68315	0.393776	4.27438	1.91667e-05	0.000462683
LOC_Os01g69030	2575.29	0.874591	0.17589	4.97237	6.61398e-07	2.27909e-05		LOC_Os03g59360	1993.47	-0.473871	0.116434	-4.06987	4.70393e-05	0.0010111		LOC_Os11g47453	224.417	1.69366	0.306966	5.51744	3.4398e-08	1.50162e-06
LOC_Os07g38230	2450.79	-0.893163	0.179658	-4.97146	6.64516e-07	2.28627e-05		LOC_Os05g29760	9103.32	-0.472653	0.104077	-4.54138	5.58865e-06	0.000154689		LOC_Os07g44330	2489.51	1.69395	0.187464	9.03614	1.62306e-19	3.01262e-17
LOC_Os02g05470	5251.89	-1.0246	0.206157	-4.96998	6.69602e-07	2.30018e-05		LOC_Os05g34470	1807.6	-0.467235	0.122914	-3.80131	0.000143932	0.00271723		LOC_Os11g47970	221275	1.69412	0.157545	10.7533	5.72063e-27	2.24444e-24
LOC_Os05g49990	201.825	1.098	0.221143	4.96509	6.86684e-07	2.3552e-05		LOC_Os06g04610	1304.92	-0.466632	0.121522	-3.8399	0.000123083	0.00236816		LOC_Os11g45130	101.199	1.69474	0.393096	4.31126	1.62324e-05	0.000399769
LOC_Os10g18370	106.813	1.66075	0.334584	4.96363	6.91866e-07	2.36929e-05		LOC_Os02g39930	921.721	-0.464011	0.129376	-3.58654	0.000335092	0.0056414		LOC_Os06g36070	188.697	1.69502	0.219022	7.73903	1.00178e-14	1.1465e-12
LOC_Os03g14730	249.47	0.950249	0.191609	4.95932	7.07391e-07	2.41131e-05		LOC_Os02g13060	1418.83	-0.460826	0.128089	-3.5977	0.000321046	0.00543037		LOC_Os02g56510	173.632	1.69543	0.3889	4.35954	1.30337e-05	0.000327892
LOC_Os12g32240	6198.08	-0.54943	0.110777	-4.95976	7.05786e-07	2.41131e-05		LOC_Os01g47190	1120.22	-0.460751	0.118042	-3.90329	9.48931e-05	0.00189683		LOC_Os05g38270	439.323	1.69553	0.251023	6.75446	1.4337e-11	1.05559e-09
LOC_Os03g16670	461.978	1.09115	0.22002	4.95932	7.07412e-07	2.41131e-05		LOC_Os12g39660	763.885	-0.460181	0.123283	-3.73271	0.000189432	0.0034381		LOC_Os06g51260	4287.76	1.69762	0.22804	7.4444	9.73879e-14	9.60314e-12
LOC_Os01g10890	955.502	1.16886	0.235744	4.95817	7.11595e-07	2.42183e-05		LOC_Os01g67054	4600.98	-0.458051	0.129708	-3.5314	0.000413367	0.00670371		LOC_Os04g10924	259.441	1.69834	0.315226	5.38771	7.13614e-08	2.95174e-06
LOC_Os07g47590	447.159	0.736387	0.148602	4.95542	7.21758e-07	2.45264e-05		LOC_Os10g35960	5310.81	-0.456604	0.115373	-3.95765	7.56918e-05	0.00154233		LOC_Os10g32810	591.575	1.7009	0.283186	6.0063	1.89799e-09	1.03258e-07
LOC_Os03g51610	1520.97	-0.852513	0.172081	-4.95415	7.26458e-07	2.46483e-05		LOC_Os10g21000	851.101	-0.456411	0.118173	-3.86222	0.000112362	0.00218666		LOC_Os04g49350	2638.38	1.70317	0.211222	8.06339	7.42064e-16	9.52948e-14
LOC_Os07g05040	176.54	-1.30066	0.262675	-4.9516	7.36048e-07	2.49353e-05		LOC_Os06g44890	692.445	-0.453899	0.124202	-3.65454	0.000257645	0.00447746		LOC_Os07g46420	151.31	1.70399	0.219733	7.75482	8.84692e-15	1.02309e-12
LOC_Os07g48630	1432.83	0.799412	0.161529	4.94902	7.45869e-07	2.52293e-05		LOC_Os02g07360	2445.89	-0.452722	0.121924	-3.71313	0.00020471	0.00364648		LOC_Os05g48760	1459.17	1.70615	0.226845	7.52121	5.42733e-14	5.65466e-12
LOC_Os01g61700	57.4962	1.56757	0.316889	4.94674	7.54656e-07	2.54875e-05		LOC_Os01g08700	40624.3	-0.451559	0.11883	-3.80004	0.00014467	0.00272885		LOC_Os02g49340	23.4224	1.71255	0.493309	3.47156	0.000517436	0.00812305
LOC_Os01g08320	358.523	1.02192	0.206664	4.94486	7.61975e-07	2.56894e-05		LOC_Os06g51240	2153.07	-0.450165	0.127839	-3.52135	0.000429353	0.00692735		LOC_Os03g11734	176.914	1.72129	0.417529	4.12257	3.74675e-05	0.00082834
LOC_Os03g13274	116.471	1.10898	0.224281	4.94461	7.62961e-07	2.56894e-05		LOC_Os03g16230	1115.28	-0.448985	0.119871	-3.74557	0.000179983	0.0032855		LOC_Os03g14910	35.1239	1.72433	0.477714	3.60955	0.000306727	0.00523165
LOC_Os07g23150	83.4559	1.32051	0.267194	4.94212	7.7277e-07	2.59801e-05		LOC_Os02g40240	4130.53	-0.446188	0.116372	-3.83417	0.000125991	0.00241361		LOC_Os06g30370	36.5351	1.72797	0.412024	4.19386	2.74243e-05	0.000634956
LOC_Os01g45439	501.303	0.770118	0.155894	4.94001	7.81187e-07	2.62232e-05		LOC_Os10g39120	1970.4	-0.445565	0.114422	-3.89405	9.85841e-05	0.00195694		LOC_Os04g49900	77.7733	1.72984	0.322451	5.36466	8.1101e-08	3.33586e-06
LOC_Os02g46340	71.7398	1.63365	0.330724	4.93961	7.82791e-07	2.62372e-05		LOC_Os05g28180	1502.57	-0.444935	0.127923	-3.47814	0.000504904	0.0079514		LOC_Os08g36040	84.22	1.73501	0.463929	3.73982	0.000184149	0.00335878
LOC_Os01g56420	270.666	-0.947714	0.191968	-4.93682	7.9406e-07	2.65745e-05		LOC_Os03g06190	1556.69	-0.440942	0.111347	-3.96008	7.49251e-05	0.00153048		LOC_Os03g22634	118.175	1.73655	0.301692	5.75602	8.61191e-09	4.20841e-07
LOC_Os11g43860	232.337	1.13781	0.230772	4.93046	8.20377e-07	2.74138e-05		LOC_Os02g56840	1169.35	-0.437944	0.12325	-3.55329	0.000380442	0.00625568		LOC_Os03g09930	240.673	1.7446	0.325422	5.36105	8.27419e-08	3.39073e-06
LOC_Os08g08840	395.175	0.814239	0.165223	4.92812	8.30249e-07	2.77017e-05		LOC_Os04g52380	739.954	-0.436561	0.122409	-3.56642	0.000361888	0.00600036		LOC_Os07g44900	70.7956	1.75443	0.31516	5.56677	2.59506e-08	1.16267e-06
LOC_Os04g57210	1321.86	0.721447	0.146567	4.92229	8.55377e-07	2.84971e-05		LOC_Os01g69850	650.607	-0.435555	0.124741	-3.49167	0.000480015	0.00763533		LOC_Os01g19170	59.8955	1.76079	0.329406	5.34533	9.02526e-08	3.67127e-06
LOC_Os09g23660	1108.21	0.854858	0.174004	4.91286	8.97552e-07	2.98571e-05		LOC_Os08g38880	825.334	-0.428747	0.125596	-3.41369	0.000640886	0.00978293		LOC_Os04g48930	90.6316	1.77417	0.478155	3.71045	0.000206892	0.00367349
LOC_Os08g07880	810.862	-0.607789	0.123806	-4.90919	9.1453e-07	3.03761e-05		LOC_Os10g17454	854.161	-0.423121	0.120276	-3.51791	0.000434957	0.00700243		LOC_Os05g30350	875.649	1.80669	0.196068	9.21459	3.12458e-20	6.16212e-18
LOC_Os08g12180	16.5769	-4.28406	0.872886	-4.90792	9.20471e-07	3.05276e-05		LOC_Os04g41700	1988.5	-0.414742	0.110248	-3.76189	0.000168633	0.00309624		LOC_Os08g34240	39.3513	1.80761	0.451452	4.00399	6.22819e-05	0.00129293
LOC_Os08g08850	15.0854	4.44923	0.906783	4.90661	9.26641e-07	3.06861e-05		LOC_Os03g49500	1231.31	-0.412115	0.120797	-3.41164	0.000645728	0.00984323		LOC_Os01g67320	111.686	1.81005	0.264659	6.83918	7.96459e-12	6.08726e-10
LOC_Os06g02620	803.246	0.701245	0.14305	4.90211	9.48122e-07	3.13505e-05		LOC_Os02g48000	1441.24	-0.388511	0.111555	-3.48268	0.000496417	0.00784324		LOC_Os01g08440	628.258	1.81009	0.279778	6.46975	9.8165e-11	6.415e-09
LOC_Os08g41090	1056.25	-1.10565	0.225677	-4.89928	9.61899e-07	3.17585e-05		LOC_Os03g61730	1593.15	-0.380826	0.108814	-3.4998	0.00046561	0.0074363		LOC_Os08g16820	32.0856	1.81571	0.425836	4.26389	2.00901e-05	0.000481814
LOC_Os02g45320	350.215	0.736956	0.150475	4.89753	9.70482e-07	3.1994e-05										LOC_Os01g13480	1802.76	1.81895	0.161722	11.2474	2.38466e-29	1.14505e-26
LOC_Os11g27329	17.0846	3.37962	0.690436	4.89491	9.83512e-07	3.23753e-05										LOC_Os10g35070	205.766	1.81928	0.309428	5.8795	4.11512e-09	2.13368e-07
LOC_Os10g38710	1986.51	0.995909	0.203712	4.88882	1.01442e-06	3.33431e-05										LOC_Os10g33040	37.8484	1.82082	0.481651	3.78036	0.000156601	0.00289941
LOC_Os11g07040	596.164	-0.905374	0.185376	-4.88398	1.03963e-06	3.4121e-05										LOC_Os07g35020	73.9991	1.84152	0.418571	4.39955	1.08477e-05	0.000279912
LOC_Os09g38920	72.4771	1.44255	0.295515	4.8815	1.05283e-06	3.45028e-05										LOC_Os01g25010	58.8516	1.8515	0.456587	4.05508	5.01168e-05	0.00106955
LOC_Os08g04830	199.024	1.58173	0.324099	4.8804	1.05868e-06	3.46433e-05										LOC_Os02g41650	404.604	1.86053	0.345078	5.39161	6.9828e-08	2.89917e-06
LOC_Os12g09220	96.3656	1.28183	0.262829	4.87706	1.07681e-06	3.51842e-05										LOC_Os01g62290	158.208	1.86262	0.290478	6.41227	1.4337e-10	9.12611e-09
LOC_Os03g62240	895.806	0.66612	0.136604	4.87628	1.08104e-06	3.52704e-05										LOC_Os09g26670	431.003	1.86855	0.258708	7.22265	5.09853e-13	4.71198e-11
LOC_Os12g03040	50.1145	1.60283	0.32877	4.87521	1.08691e-06	3.54094e-05										LOC_Os01g13390	764.734	1.87531	0.216018	8.68128	3.91344e-18	6.35589e-16
LOC_Os01g09450	335.886	0.841485	0.172658	4.87372	1.09519e-06	3.56267e-05										LOC_Os11g47960	39.3676	1.88246	0.422213	4.45856	8.25135e-06	0.000219321
LOC_Os03g43440	1145.52	-0.77721	0.159539	-4.8716	1.10698e-06	3.59573e-05										LOC_Os01g52260	699.563	1.88285	0.183028	10.2872	8.0495e-25	2.27945e-22
LOC_Os08g01030	30.1393	2.32105	0.476876	4.8672	1.13188e-06	3.6712e-05										LOC_Os03g10080	703.06	1.89658	0.216347	8.76635	1.84557e-18	3.04217e-16
LOC_Os03g57660	311.705	0.84107	0.172952	4.86303	1.156e-06	3.74394e-05										LOC_Os06g46900	44.4432	1.90085	0.371222	5.1205	3.04721e-07	1.12365e-05
LOC_Os01g65630	335.641	-1.12452	0.231457	-4.85842	1.18327e-06	3.82666e-05										LOC_Os05g48650	29.8719	1.90618	0.458294	4.1593	3.19222e-05	0.000718023
LOC_Os03g59050	2843.76	-0.529055	0.10891	-4.85772	1.18746e-06	3.83461e-05										LOC_Os04g12499	160.839	1.92335	0.23252	8.27177	1.31986e-16	1.88085e-14
LOC_Os01g31360	6487.51	0.573759	0.11812	4.85741	1.18931e-06	3.83495e-05										LOC_Os08g09610	94.9575	1.93182	0.308748	6.25696	3.92566e-10	2.31845e-08
LOC_Os03g35810	9.59978	-6.71315	1.38328	-4.85307	1.21564e-06	3.91415e-05										LOC_Os11g29810	50.3345	1.93563	0.328178	5.8981	3.67715e-09	1.91559e-07
LOC_Os05g30190	1603.03	0.689306	0.142195	4.84761	1.24955e-06	4.01748e-05										LOC_Os05g07870	3403.12	1.95076	0.148533	13.1335	2.11655e-39	2.12502e-36
LOC_Os10g35060	1250.27	0.534928	0.110454	4.84299	1.27897e-06	4.1061e-05										LOC_Os02g04369	24.8283	1.95279	0.506153	3.8581	0.000114272	0.00221953
LOC_Os06g49110	3214.07	0.967224	0.199817	4.84055	1.29482e-06	4.15094e-05										LOC_Os10g37260	83.4098	1.95676	0.312098	6.26969	3.61763e-10	2.15381e-08
LOC_Os01g33684	192.637	0.906867	0.187364	4.84013	1.29754e-06	4.15362e-05										LOC_Os01g23710	347.592	1.95819	0.170962	11.4539	2.24752e-30	1.34171e-27
LOC_Os09g38080	114.225	1.2839	0.265388	4.83782	1.31268e-06	4.19602e-05										LOC_Os07g42590	30.0538	1.96705	0.464474	4.23501	2.28541e-05	0.000539894
LOC_Os03g04570	289.955	-1.07974	0.223259	-4.83625	1.32309e-06	4.22318e-05										LOC_Os02g47920	52.6116	1.99966	0.497457	4.01977	5.82551e-05	0.00121633
LOC_Os06g11310	242.322	1.11065	0.229982	4.82928	1.37028e-06	4.3675e-05										LOC_Os09g25810	200.419	2.00874	0.260546	7.70971	1.26103e-14	1.4211e-12
LOC_Os08g14770	523.942	-0.68984	0.142962	-4.82535	1.39757e-06	4.44806e-05										LOC_Os02g54140	35.8364	2.01218	0.396642	5.07303	3.91532e-07	1.41773e-05
LOC_Os07g48830	88.1471	-1.51771	0.314993	-4.81822	1.44843e-06	4.6033e-05										LOC_Os11g31770	269.377	2.0161	0.269455	7.48214	7.31204e-14	7.37481e-12
LOC_Os02g18450	3973.97	0.922805	0.191551	4.81754	1.45337e-06	4.61236e-05										LOC_Os01g70820	84.1788	2.02862	0.39367	5.15309	2.56227e-07	9.57623e-06
LOC_Os01g29330	100.662	-1.55392	0.322728	-4.81496	1.47232e-06	4.66578e-05										LOC_Os05g05354	23.9355	2.04474	0.489301	4.1789	2.92925e-05	0.000667712
LOC_Os09g27030	10311.7	-0.558063	0.115922	-4.81411	1.47856e-06	4.67218e-05										LOC_Os02g04510	741.799	2.04655	0.23903	8.56189	1.11036e-17	1.73941e-15
LOC_Os12g39200	2650.2	-0.535426	0.11122	-4.81412	1.47848e-06	4.67218e-05										LOC_Os08g06110	7480.08	2.04894	0.152089	13.472	2.28709e-41	2.52586e-38
LOC_Os05g41580	375.502	0.765844	0.159113	4.81322	1.48521e-06	4.68646e-05										LOC_Os04g39290	108.842	2.06799	0.308063	6.71288	1.90817e-11	1.38644e-09
LOC_Os03g61090	1910.4	0.544573	0.113212	4.81023	1.5076e-06	4.75035e-05										LOC_Os03g39760	415.886	2.06959	0.252283	8.20347	2.33546e-16	3.18431e-14
LOC_Os04g01510	97.0608	-1.18479	0.246451	-4.8074	1.52906e-06	4.81109e-05										LOC_Os09g09944	54.8454	2.08289	0.40588	5.13178	2.87016e-07	1.06728e-05
LOC_Os06g48990	185.983	-0.91764	0.190953	-4.80559	1.54299e-06	4.848e-05										LOC_Os12g43720	70.0027	2.088	0.345098	6.05044	1.44449e-09	7.95657e-08
LOC_Os02g44370	1168.62	0.56004	0.116596	4.80327	1.56095e-06	4.89053e-05										LOC_Os01g05840	207.168	2.10365	0.196518	10.7046	9.67983e-27	3.50505e-24
LOC_Os06g51220	48826.7	-0.499811	0.104052	-4.80346	1.55948e-06	4.89053e-05										LOC_Os03g25869	69.3758	2.10769	0.307451	6.85536	7.11308e-12	5.45534e-10
LOC_Os11g32320	2645.27	0.702193	0.146268	4.80073	1.58087e-06	4.93893e-05										LOC_Os07g08150	32.5384	2.11193	0.546257	3.86618	0.000110555	0.00215528
LOC_Os02g15100	17.644	-3.14212	0.654487	-4.80089	1.57964e-06	4.93893e-05										LOC_Os05g50930	2498.91	2.11402	0.239064	8.84289	9.32724e-19	1.60953e-16
LOC_Os01g08510	728.763	-1.01222	0.211091	-4.79517	1.62535e-06	5.07071e-05										LOC_Os06g14240	119.041	2.1598	0.392166	5.50737	3.64231e-08	1.58369e-06
LOC_Os09g32290	88.5479	-1.7449	0.36393	-4.79462	1.62986e-06	5.07763e-05										LOC_Os05g50550	2198.51	2.16579	0.219146	9.88287	4.93974e-23	1.18597e-20
LOC_Os05g07880	80.0931	1.56165	0.325786	4.79347	1.6392e-06	5.09951e-05										LOC_Os03g25850	154.046	2.17084	0.226195	9.59719	8.21532e-22	1.83293e-19
LOC_Os12g04500	1681.42	-0.878246	0.183421	-4.78815	1.68323e-06	5.22915e-05										LOC_Os04g24804	118.608	2.17402	0.379162	5.73377	9.82236e-09	4.72672e-07
LOC_Os06g31220	104.974	1.25382	0.26268	4.77318	1.81339e-06	5.61769e-05										LOC_Os07g04450	51.3009	2.1812	0.410085	5.31889	1.04404e-07	4.21584e-06
LOC_Os01g63620	4219.95	-0.805507	0.168753	-4.7733	1.81234e-06	5.61769e-05										LOC_Os04g12530	48.8638	2.20053	0.395033	5.5705	2.5401e-08	1.14501e-06
LOC_Os08g37010	167.46	1.05421	0.22088	4.77277	1.81709e-06	5.62126e-05										LOC_Os01g50460	161.879	2.21939	0.36827	6.02654	1.67505e-09	9.13544e-08
LOC_Os05g48390	3835.14	-0.679452	0.142435	-4.77027	1.83978e-06	5.68351e-05										LOC_Os03g12700	1398.73	2.26216	0.232854	9.71493	2.60438e-22	5.99225e-20
LOC_Os01g12200	2219.74	-0.513614	0.107763	-4.76613	1.87796e-06	5.79335e-05										LOC_Os12g38850	264.248	2.2653	0.25532	8.8724	7.15849e-19	1.25489e-16
LOC_Os01g09310	347.444	0.812001	0.170609	4.75942	1.94148e-06	5.98094e-05										LOC_Os05g06920	1037.14	2.27937	0.192371	11.8488	2.1824e-32	1.37728e-29
LOC_Os02g57720	1020.35	1.11865	0.235058	4.75905	1.94507e-06	5.98367e-05										LOC_Os11g32650	44.3435	2.32092	0.622392	3.72902	0.000192223	0.00348304
LOC_Os10g20090	1743.02	-0.960583	0.201898	-4.75777	1.95742e-06	6.01327e-05										LOC_Os08g01030	30.1393	2.32105	0.476876	4.8672	1.13188e-06	3.6712e-05
LOC_Os08g43320	498.914	-1.39683	0.293723	-4.75559	1.97868e-06	6.07015e-05										LOC_Os02g43340	140.204	2.3243	0.333554	6.96828	3.20836e-12	2.58636e-10
LOC_Os01g66240	120.69	1.09998	0.231375	4.75411	1.99322e-06	6.10626e-05										LOC_Os01g08140	18.0849	2.33051	0.578884	4.02586	5.67669e-05	0.00118963
LOC_Os08g05620	738.338	0.867419	0.182517	4.75253	2.00882e-06	6.14555e-05										LOC_Os04g36720	8605.29	2.35003	0.213374	11.0137	3.28373e-28	1.45062e-25
LOC_Os03g48390	131.572	-1.03638	0.218171	-4.7503	2.03116e-06	6.20529e-05										LOC_Os03g54130	93.1782	2.35169	0.39574	5.94251	2.80691e-09	1.49756e-07
LOC_Os01g35330	304.992	-0.990216	0.20847	-4.74991	2.03505e-06	6.20858e-05										LOC_Os05g26070	43.8402	2.36437	0.399286	5.92149	3.19036e-09	1.67783e-07
LOC_Os03g14570	895.837	0.78875	0.166079	4.74923	2.0419e-06	6.2209e-05										LOC_Os09g38090	2307.46	2.4162	0.227628	10.6147	2.54642e-26	8.27139e-24
LOC_Os12g07400	44.8557	-1.80356	0.380256	-4.74301	2.10561e-06	6.40617e-05										LOC_Os02g02380	33.7398	2.41925	0.428146	5.65052	1.59961e-08	7.48562e-07
LOC_Os06g09880	1955.29	-0.719233	0.151652	-4.74265	2.10941e-06	6.40889e-05										LOC_Os01g16170	652.424	2.42186	0.211911	11.4287	3.00618e-30	1.70258e-27
LOC_Os04g53930	105.498	1.24064	0.261802	4.73883	2.14955e-06	6.52186e-05										LOC_Os02g11640	387.148	2.43188	0.263583	9.22625	2.8026e-20	5.57693e-18
LOC_Os03g02410	1168.58	-0.667893	0.141038	-4.73557	2.18444e-06	6.61864e-05										LOC_Os02g58310	1590.61	2.48121	0.220085	11.2739	1.76623e-29	9.07266e-27
LOC_Os04g02920	195.233	0.888036	0.187611	4.7334	2.20788e-06	6.6805e-05										LOC_Os05g13360	28.9426	2.52335	0.485908	5.19306	2.06863e-07	7.87793e-06
LOC_Os03g40100	620.932	1.17337	0.248097	4.72951	2.25067e-06	6.80066e-05										LOC_Os12g07810	12.2537	2.5241	0.704593	3.58235	0.000340516	0.00571095
LOC_Os10g33630	367.529	-0.876336	0.185368	-4.72754	2.27256e-06	6.85742e-05										LOC_Os01g60830	592.754	2.5327	0.251634	10.065	7.88848e-24	2.09929e-21
LOC_Os02g06330	180.826	0.920273	0.194714	4.72628	2.28668e-06	6.89062e-05										LOC_Os06g11330	67.4964	2.5564	0.30782	8.30486	9.99366e-17	1.43338e-14
LOC_Os07g23120	549.872	1.35401	0.286697	4.7228	2.32624e-06	7.00026e-05										LOC_Os02g57790	116.1	2.57247	0.393347	6.53993	6.15462e-11	4.13201e-09
LOC_Os02g48640	305.59	-0.797408	0.16886	-4.72231	2.33178e-06	7.00739e-05										LOC_Os02g15860	31.2314	2.57852	0.440511	5.85348	4.81384e-09	2.45562e-07
LOC_Os11g04030	25.8831	2.79399	0.591797	4.72119	2.34471e-06	7.03667e-05										LOC_Os05g08480	157.184	2.58794	0.272103	9.51089	1.89044e-21	4.05398e-19
ChrSy.fgenesh.mRNA.86	1750.44	0.576959	0.122223	4.72053	2.35227e-06	7.04979e-05										LOC_Os01g15900	53.8007	2.60991	0.405223	6.44068	1.1894e-10	7.6593e-09
LOC_Os03g26044	488.057	-0.623621	0.132204	-4.71711	2.39213e-06	7.15955e-05										LOC_Os07g06800	186.591	2.61853	0.262135	9.98924	1.69872e-23	4.3128e-21
LOC_Os02g39710	1048.85	0.772821	0.163844	4.7168	2.39579e-06	7.16079e-05										LOC_Os04g45810	204.013	2.63774	0.24573	10.7343	7.02434e-27	2.58589e-24
LOC_Os09g13470	238.596	-1.35919	0.288556	-4.7103	2.47347e-06	7.38296e-05										LOC_Os01g36720	75.0934	2.69677	0.417029	6.46661	1.00225e-10	6.5303e-09
LOC_Os07g07719	98.8043	1.16372	0.247116	4.70922	2.48665e-06	7.41229e-05										LOC_Os09g09350	87.5788	2.70792	0.463857	5.83782	5.28873e-09	2.65494e-07
LOC_Os10g32520	1467.44	-0.693903	0.14739	-4.70795	2.50222e-06	7.44864e-05										LOC_Os01g40860	35.0093	2.7099	0.449638	6.02685	1.67189e-09	9.13544e-08
LOC_Os11g42800	53.6162	-1.63966	0.348363	-4.70675	2.51693e-06	7.48236e-05										LOC_Os01g16020	12.6756	2.72138	0.70118	3.88114	0.000103968	0.00203767
LOC_Os01g62060	653.647	-0.955315	0.202995	-4.70611	2.52491e-06	7.49598e-05										LOC_Os05g38530	220.975	2.7269	0.297263	9.17334	4.58598e-20	8.80827e-18
LOC_Os08g36480	4185.04	0.697689	0.148321	4.70391	2.55226e-06	7.56702e-05										LOC_Os01g17396	326.321	2.73539	0.198627	13.7715	3.78192e-43	4.91383e-40
LOC_Os01g42190	868.999	-2.61009	0.555058	-4.70238	2.57144e-06	7.61365e-05										LOC_Os11g04030	25.8831	2.79399	0.591797	4.72119	2.34471e-06	7.03667e-05
LOC_Os11g41710	878.298	0.705338	0.150042	4.70092	2.58988e-06	7.65801e-05										LOC_Os02g57060	48.6132	2.83614	0.373219	7.59913	2.98131e-14	3.18771e-12
LOC_Os11g42030	238.474	-0.81907	0.174316	-4.69877	2.6173e-06	7.72874e-05										LOC_Os02g52150	65.173	2.85991	0.558422	5.12142	3.03244e-07	1.12008e-05
LOC_Os07g47700	665.645	0.686957	0.146462	4.69036	2.72731e-06	8.04283e-05										LOC_Os05g38740	10.9017	2.88051	0.844457	3.41108	0.000647064	0.00985679
LOC_Os11g29920	14.6236	-3.33443	0.711472	-4.68667	2.77688e-06	8.17808e-05										LOC_Os07g28040	659.231	2.91331	0.243677	11.9556	6.06708e-33	4.0609e-30
LOC_Os06g49130	89.466	1.31061	0.279931	4.68189	2.84238e-06	8.35986e-05										LOC_Os08g04500	5263.42	2.92277	0.19759	14.7921	1.64743e-49	2.42589e-46
LOC_Os01g35184	773.102	0.911789	0.194797	4.68071	2.85879e-06	8.39693e-05										LOC_Os02g45420	39.3419	2.94704	0.72892	4.04302	5.27665e-05	0.00112176
LOC_Os02g35530	51.889	-1.97066	0.42124	-4.67824	2.89347e-06	8.47626e-05										LOC_Os01g21250	466.356	2.98354	0.298075	10.0093	1.38672e-23	3.5616e-21
LOC_Os11g31190	81.7157	1.65146	0.353009	4.67825	2.89339e-06	8.47626e-05										LOC_Os06g45040	8.96059	3.01452	0.873399	3.45148	0.000557518	0.0086478
LOC_Os12g38560	228.092	0.83342	0.178219	4.67639	2.91963e-06	8.54157e-05										LOC_Os11g22449	49.2539	3.07307	0.556976	5.51743	3.43997e-08	1.50162e-06
LOC_Os04g50204	197.2	1.24607	0.266493	4.6758	2.92808e-06	8.55494e-05										LOC_Os01g45460	43.9548	3.09027	0.421614	7.32963	2.30781e-13	2.20671e-11
LOC_Os04g37580	3073.3	0.477917	0.1023	4.6717	2.98722e-06	8.7162e-05										LOC_Os07g15370	12.5818	3.10167	0.866517	3.57947	0.000344288	0.00576545
LOC_Os03g60509	984.767	-0.718153	0.15387	-4.66728	3.05209e-06	8.89375e-05										LOC_Os01g62810	141.267	3.15059	0.290097	10.8605	1.7779e-27	7.40947e-25
LOC_Os02g39730	1612.56	0.482667	0.103651	4.65667	3.21361e-06	9.35206e-05										LOC_Os01g08020	649.869	3.18319	0.24649	12.914	3.7505e-38	3.60178e-35
LOC_Os04g51400	2371.81	0.514002	0.110413	4.65527	3.23551e-06	9.40341e-05										LOC_Os10g13850	124.721	3.20163	0.505464	6.33403	2.38837e-10	1.45329e-08
LOC_Os08g39300	42166.9	-0.602398	0.129481	-4.65239	3.28111e-06	9.52341e-05										LOC_Os11g27329	17.0846	3.37962	0.690436	4.89491	9.83512e-07	3.23753e-05
LOC_Os05g06780	520.389	1.45684	0.313293	4.65008	3.31806e-06	9.61803e-05										LOC_Os03g22790	110.817	3.46517	0.348652	9.93875	2.82337e-23	7.08666e-21
LOC_Os04g53214	957.454	-0.657855	0.141515	-4.64867	3.3409e-06	9.67152e-05										LOC_Os09g36700	25.6169	3.56859	0.866078	4.1204	3.78214e-05	0.000834566
LOC_Os02g45930	687.119	0.996703	0.214523	4.64614	3.38206e-06	9.77787e-05										LOC_Os05g50500	98.425	3.58028	0.331063	10.8145	2.9389e-27	1.20212e-24
LOC_Os06g05110	1192.58	-0.571293	0.123002	-4.64459	3.40747e-06	9.83845e-05										LOC_Os12g32760	180.829	3.58658	0.715291	5.01415	5.3269e-07	1.88257e-05
LOC_Os04g44830	144.862	1.10539	0.238027	4.64398	3.41767e-06	9.85502e-05										LOC_Os05g11320	1632.67	3.58805	0.948788	3.78171	0.000155752	0.00288854
LOC_Os12g38750	295.235	-0.836832	0.180366	-4.63963	3.49027e-06	0.000100512										LOC_Os02g06770	21.9773	3.77058	0.698848	5.39542	6.83649e-08	2.84377e-06
LOC_Os09g36230	307.987	-0.761007	0.16405	-4.63887	3.50314e-06	0.000100621										LOC_Os01g18744	14.5075	3.77413	0.842782	4.47818	7.52829e-06	0.000201313
LOC_Os01g13570	5013.14	-0.592368	0.12769	-4.6391	3.49922e-06	0.000100621										LOC_Os07g27970	15.8483	3.9132	0.909355	4.30327	1.68297e-05	0.000412122
LOC_Os06g11380	1668.63	0.67143	0.144818	4.63638	3.54564e-06	0.000101709										LOC_Os02g58100	59.305	4.07252	0.443914	9.17412	4.55272e-20	8.80827e-18
LOC_Os02g20360	476.735	1.29984	0.280709	4.63057	3.64657e-06	0.000104469										LOC_Os02g01590	23.7013	4.0802	0.663791	6.14681	7.90573e-10	4.51219e-08
LOC_Os07g48660	29.4194	-2.25041	0.486198	-4.62859	3.68171e-06	0.000105339										LOC_Os09g37480	7.22848	4.35138	1.27145	3.42236	0.000620795	0.0095157
LOC_Os07g45280	554.68	-0.629494	0.136014	-4.62817	3.68915e-06	0.000105415										LOC_Os05g44300	46.2098	4.35922	0.606107	7.19217	6.37681e-13	5.74902e-11
LOC_Os11g32240	274.668	0.874503	0.189017	4.62659	3.71732e-06	0.000106083										LOC_Os08g08850	15.0854	4.44923	0.906783	4.90661	9.26641e-07	3.06861e-05
LOC_Os01g43380	320.031	-0.773325	0.167265	-4.62334	3.77611e-06	0.000107622										LOC_Os07g06700	27.2908	4.50892	0.84862	5.31324	1.07694e-07	4.325e-06
LOC_Os03g18160	418.452	0.709783	0.153714	4.61755	3.88288e-06	0.000110522										LOC_Os12g08760	3635.7	4.64826	0.194403	23.9104	2.38769e-126	1.31848e-122
LOC_Os04g25440	1191.56	1.27836	0.277119	4.61303	3.96839e-06	0.000112744										LOC_Os08g14950	9.67104	4.79843	1.24079	3.86725	0.000110071	0.00214775
LOC_Os04g02910	8826.58	0.554732	0.120257	4.61289	3.97115e-06	0.000112744										LOC_Os02g47170	236.366	5.22461	0.292686	17.8506	2.85969e-71	7.89562e-68
LOC_Os05g45080	381.804	0.752796	0.163204	4.6126	3.97661e-06	0.000112754										LOC_Os02g06754	4.5614	5.63867	1.6213	3.47787	0.000505422	0.0079514
LOC_Os01g65094	131.115	-1.15841	0.251199	-4.61153	3.99708e-06	0.000113189										LOC_Os12g30320	7.48878	6.35425	1.43279	4.43489	9.21197e-06	0.000243099
LOC_Os01g69080	3142.59	0.824686	0.178991	4.6074	4.07728e-06	0.000115312										LOC_Os12g32690	12.3961	7.08258	1.36903	5.17345	2.29817e-07	8.64768e-06
LOC_Os09g19890	1314.4	-0.610106	0.132496	-4.60471	4.13048e-06	0.000116667										LOC_Os11g30440	14.8375	7.33422	1.32385	5.54008	3.02335e-08	1.34096e-06
LOC_Os04g29100	60.0994	-2.10645	0.45768	-4.60245	4.1756e-06	0.000117791
LOC_Os03g59670	30.2063	-2.02941	0.441493	-4.59671	4.29222e-06	0.000120854
LOC_Os08g08140	242.689	0.880234	0.191498	4.59657	4.29511e-06	0.000120854
LOC_Os11g03390	5882.77	0.677135	0.147405	4.59371	4.35442e-06	0.00012226
LOC_Os01g18630	6143.77	-0.526877	0.114697	-4.59362	4.35616e-06	0.00012226
LOC_Os12g42860	534.356	-0.680671	0.148446	-4.5853	4.53336e-06	0.000127072
LOC_Os05g25450	1900.14	-0.712981	0.155515	-4.58465	4.54754e-06	0.000127308
LOC_Os10g39520	603.571	0.962732	0.21018	4.58051	4.63845e-06	0.000129689
LOC_Os07g43560	13715.8	-0.662272	0.14475	-4.57527	4.75605e-06	0.000132809
LOC_Os01g41900	184.195	1.33609	0.292268	4.57144	4.84393e-06	0.000135092
LOC_Os12g31850	1248.1	0.627	0.137246	4.56842	4.91405e-06	0.000136875
LOC_Os02g02470	506.096	0.597747	0.130956	4.56449	5.00707e-06	0.00013929
LOC_Os08g06170	283.174	0.840273	0.184609	4.55164	5.32296e-06	0.000147891
LOC_Os02g13960	803.431	0.700213	0.154025	4.5461	5.4649e-06	0.000151644
LOC_Os06g45940	110.571	-1.0439	0.229754	-4.54356	5.5311e-06	0.000153288
LOC_Os05g29760	9103.32	-0.472653	0.104077	-4.54138	5.58865e-06	0.000154689
LOC_Os10g35670	235.971	-0.796109	0.175552	-4.53489	5.76323e-06	0.000159123
LOC_Os06g09180	1293.42	-0.520034	0.114671	-4.53501	5.76003e-06	0.000159123
LOC_Os08g28730	610.318	1.17337	0.258987	4.5306	5.88174e-06	0.000162007
LOC_Os06g39330	214.735	1.22672	0.270766	4.53057	5.88238e-06	0.000162007
LOC_Os05g01760	640.081	0.714657	0.157843	4.52766	5.96407e-06	0.000164053
LOC_Os09g27010	84.5454	-1.96166	0.433862	-4.52138	6.14367e-06	0.000168783
LOC_Os01g17320	136.633	-0.991992	0.219862	-4.51187	6.42577e-06	0.000176313
LOC_Os07g35540	191.195	-1.01247	0.224463	-4.51062	6.46391e-06	0.00017714
LOC_Os12g14059	145.722	0.884812	0.196242	4.50877	6.52033e-06	0.000178465
LOC_Os03g61990	3022.85	-0.51353	0.113919	-4.50786	6.54842e-06	0.000179012
LOC_Os02g31874	384.981	0.807332	0.179393	4.50034	6.78436e-06	0.000185095
LOC_Os03g07600	83.7208	-1.47472	0.327737	-4.49971	6.80448e-06	0.000185095
LOC_Os09g27350	7.35864	-6.33056	1.40687	-4.49973	6.80391e-06	0.000185095
LOC_Os07g39114	735.553	-0.69807	0.155134	-4.49978	6.80223e-06	0.000185095
LOC_Os09g29490	707.926	-0.761506	0.169303	-4.4979	6.86295e-06	0.000186456
LOC_Os05g31140	1375.24	0.830297	0.184655	4.49649	6.90847e-06	0.000187232
LOC_Os03g54000	1324.43	0.869014	0.193256	4.4967	6.90167e-06	0.000187232
LOC_Os09g15810	274.227	-1.17328	0.260971	-4.49581	6.93046e-06	0.000187598
LOC_Os03g11780	412.156	-0.743675	0.165452	-4.49482	6.96293e-06	0.000188246
LOC_Os11g08670	5247.03	0.777409	0.173056	4.49224	7.04776e-06	0.000190307
LOC_Os03g63150	362.664	-0.894513	0.199202	-4.49048	7.10632e-06	0.000191654
LOC_Os09g24460	1538.59	-0.540232	0.120346	-4.48898	7.15639e-06	0.000192769
LOC_Os07g14890	109.301	-1.06434	0.237202	-4.48708	7.22054e-06	0.00019426
LOC_Os03g17174	644.783	-0.937311	0.208941	-4.48601	7.25688e-06	0.000195
LOC_Os03g24220	467.701	0.678678	0.151361	4.48383	7.33164e-06	0.000196769
LOC_Os07g38530	1182.51	0.543665	0.121348	4.48023	7.4562e-06	0.000199627
LOC_Os02g49880	1028.24	-0.89154	0.19899	-4.48032	7.45309e-06	0.000199627
LOC_Os01g18744	14.5075	3.77413	0.842782	4.47818	7.52829e-06	0.000201313
LOC_Os03g48270	140.29	1.30863	0.292268	4.47749	7.55246e-06	0.000201716
LOC_Os02g53860	3177.94	-0.583328	0.130371	-4.47436	7.66397e-06	0.000204447
LOC_Os03g48060	130.588	1.53133	0.342542	4.47051	7.8034e-06	0.000207915
LOC_Os11g44810	11379.1	-0.833023	0.186514	-4.46627	7.9595e-06	0.000211819
LOC_Os11g47960	39.3676	1.88246	0.422213	4.45856	8.25135e-06	0.000219321
LOC_Os01g07770	103.682	1.18277	0.265335	4.45767	8.28569e-06	0.000219969
LOC_Os06g51330	1054.71	-0.529804	0.118945	-4.45419	8.42124e-06	0.000223299
LOC_Os03g15050	3110.23	-0.532536	0.119939	-4.44007	8.99286e-06	0.000238171
LOC_Os06g15330	4209.86	-0.817456	0.184232	-4.43711	9.11744e-06	0.000241181
LOC_Os05g01140	166.781	1.42388	0.32095	4.43645	9.14543e-06	0.000241632
LOC_Os12g30320	7.48878	6.35425	1.43279	4.43489	9.21197e-06	0.000243099
LOC_Os02g29550	3030.84	0.695769	0.156912	4.43415	9.24372e-06	0.000243646
LOC_Os11g37560	61.2377	1.57895	0.356168	4.43317	9.2857e-06	0.000244461
LOC_Os04g02050	1024.04	0.742379	0.167497	4.4322	9.32747e-06	0.000245268
LOC_Os12g15470	978.748	-0.656094	0.14822	-4.42649	9.57786e-06	0.000251553
LOC_Os02g01280	205.423	0.842678	0.190395	4.42595	9.60193e-06	0.000251885
LOC_Os01g25386	4091.55	0.576034	0.130179	4.42495	9.64633e-06	0.00025275
LOC_Os07g31884	834.149	1.23858	0.28	4.42352	9.71045e-06	0.000254128
LOC_Os08g36320	1189.42	0.821813	0.185888	4.42102	9.82375e-06	0.000256789
LOC_Os03g57690	1777.04	0.567487	0.12837	4.4207	9.83807e-06	0.00025686
LOC_Os03g03590	573.984	0.64308	0.145523	4.41909	9.91161e-06	0.000258474
LOC_Os04g41460	653.68	0.68177	0.154357	4.41685	1.0015e-05	0.000260861
LOC_Os01g22600	369.736	0.792035	0.179349	4.41617	1.00464e-05	0.000261372
LOC_Os01g48500	1834.96	-0.908192	0.205671	-4.41576	1.00655e-05	0.000261561
LOC_Os01g12440	72.2019	-1.60466	0.363506	-4.41439	1.01296e-05	0.000262918
LOC_Os03g11900	980.02	1.04119	0.236009	4.41166	1.02581e-05	0.000265628
LOC_Os07g46330	3612.41	0.566084	0.128314	4.41171	1.02558e-05	0.000265628
LOC_Os12g01570	622.89	0.851063	0.192956	4.41066	1.03057e-05	0.000266548
LOC_Os07g18990	266.101	-0.795366	0.180459	-4.40746	1.04588e-05	0.000270191
LOC_Os07g35020	73.9991	1.84152	0.418571	4.39955	1.08477e-05	0.000279912
LOC_Os02g11740	4227.94	-0.714416	0.162415	-4.39871	1.08894e-05	0.00028066
LOC_Os08g41489	98.6985	-1.42157	0.323305	-4.39701	1.09755e-05	0.000282548
LOC_Os04g30750	49.2083	-1.83704	0.418147	-4.39328	1.11651e-05	0.000287096
LOC_Os01g64949	71.8354	-1.39499	0.31761	-4.39216	1.12232e-05	0.000288254
LOC_Os01g26940	1473.98	-0.501474	0.114205	-4.391	1.12832e-05	0.000289458
LOC_Os01g61150	211.957	0.778513	0.177416	4.38806	1.14364e-05	0.000293049
LOC_Os05g04340	947.264	0.781221	0.178165	4.38481	1.16085e-05	0.000297112
LOC_Os03g13820	197.85	1.27824	0.292216	4.3743	1.21822e-05	0.000311437
LOC_Os03g03670	2352.88	0.580313	0.132696	4.37323	1.22419e-05	0.0003126
LOC_Os08g37940	1136.67	-1.27306	0.291146	-4.37259	1.22782e-05	0.000313165
LOC_Os01g09280	476.649	-0.66433	0.151944	-4.37219	1.23007e-05	0.000313377
LOC_Os04g53310	4515.92	0.730945	0.167214	4.37133	1.23495e-05	0.000314257
LOC_Os02g07640	18.3682	-2.57112	0.588371	-4.36989	1.24311e-05	0.00031597
LOC_Os01g13740	4672.41	0.610136	0.139683	4.368	1.25389e-05	0.000318343
LOC_Os01g09570	1396.29	0.69638	0.159468	4.36688	1.26032e-05	0.000319608
LOC_Os04g32110	555.638	-1.2171	0.278778	-4.36583	1.26641e-05	0.000320785
LOC_Os02g51020	2847.56	-0.645532	0.147883	-4.36514	1.27041e-05	0.00032143
LOC_Os09g32200	868.028	-0.914158	0.20951	-4.36331	1.28108e-05	0.000323759
LOC_Os05g04584	175.389	1.16424	0.266877	4.36247	1.28601e-05	0.000324632
LOC_Os09g31080	86.4133	1.65399	0.379287	4.36079	1.29596e-05	0.00032677
LOC_Os04g34610	7593.32	0.739388	0.169574	4.36027	1.29902e-05	0.00032717
LOC_Os02g56510	173.632	1.69543	0.3889	4.35954	1.30337e-05	0.000327892
LOC_Os12g41390	813.515	-0.589564	0.135327	-4.35658	1.32108e-05	0.00033197
LOC_Os05g22730	876.094	0.584141	0.134151	4.35434	1.33467e-05	0.000335002
LOC_Os01g04120	389.509	-0.739592	0.169873	-4.3538	1.33799e-05	0.000335405
LOC_Os07g07480	2153.4	-0.622571	0.143002	-4.35358	1.33931e-05	0.000335405
LOC_Os04g41510	1178.55	-0.757426	0.174099	-4.35056	1.35793e-05	0.000339683
LOC_Os01g74010	942.903	-0.579736	0.133362	-4.34707	1.37968e-05	0.000344692
LOC_Os02g04170	99.787	1.23116	0.283231	4.34685	1.38108e-05	0.000344692
LOC_Os06g06560	1053.96	1.0771	0.24798	4.34351	1.40223e-05	0.000349575
LOC_Os04g53680	757.399	0.602052	0.138629	4.34289	1.4062e-05	0.00035017
LOC_Os06g45980	853.197	-0.867048	0.199746	-4.34075	1.41995e-05	0.000353197
LOC_Os04g35700	5168.74	-0.519222	0.119631	-4.34019	1.42361e-05	0.000353708
LOC_Os02g50240	2967.55	0.826984	0.190578	4.33936	1.429e-05	0.00035465
LOC_Os01g73960	711.848	0.739212	0.170429	4.33735	1.44213e-05	0.000357506
LOC_Os10g11310	265.94	0.83865	0.193728	4.32901	1.49781e-05	0.000370893
LOC_Os09g04210	857.512	-0.590516	0.136459	-4.32741	1.50871e-05	0.000373174
LOC_Os02g47800	4046.85	0.44963	0.103915	4.32691	1.51213e-05	0.000373602
LOC_Os07g41710	3071.05	-0.502796	0.116258	-4.32481	1.52662e-05	0.000376761
LOC_Os11g45130	101.199	1.69474	0.393096	4.31126	1.62324e-05	0.000399769
LOC_Os04g37820	190.406	-0.991672	0.23002	-4.31123	1.62347e-05	0.000399769
LOC_Os10g22310	72.1192	-1.30258	0.302197	-4.31038	1.62978e-05	0.000400703
LOC_Os08g38220	366.536	1.13419	0.263139	4.31022	1.6309e-05	0.000400703
LOC_Os08g37700	5026.02	-0.605628	0.140546	-4.30911	1.6391e-05	0.000402272
LOC_Os11g41160	508.07	-0.598264	0.138858	-4.30845	1.64401e-05	0.000403028
LOC_Os07g27970	15.8483	3.9132	0.909355	4.30327	1.68297e-05	0.000412122
LOC_Os06g50360	254.918	-0.775113	0.180222	-4.30088	1.70122e-05	0.000416131
LOC_Os10g34400	2720.71	0.46808	0.108885	4.29883	1.71702e-05	0.000419531
LOC_Os03g38580	138.178	-0.847681	0.197249	-4.29751	1.72728e-05	0.000421572
LOC_Os06g39718	100.093	-1.10754	0.257841	-4.29545	1.74337e-05	0.000424874
LOC_Os04g01520	637.669	-0.665836	0.155015	-4.29529	1.74466e-05	0.000424874
LOC_Os11g16470	318.153	-0.736067	0.17139	-4.29468	1.74943e-05	0.000425565
LOC_Os06g02130	961.685	-0.578809	0.134837	-4.29265	1.76554e-05	0.000429013
LOC_Os03g02030	487.252	-0.655118	0.152858	-4.28581	1.82078e-05	0.000441949
LOC_Os06g22060	1426.79	0.723795	0.169013	4.28249	1.8481e-05	0.000447747
LOC_Os01g07530	186.917	0.768423	0.179447	4.28218	1.85075e-05	0.000447747
LOC_Os03g44670	640.077	0.781046	0.182386	4.28237	1.84911e-05	0.000447747
LOC_Os01g48960	993.628	-0.598507	0.139882	-4.27866	1.88022e-05	0.000454381
LOC_Os01g66100	162.475	1.68315	0.393776	4.27438	1.91667e-05	0.000462683
LOC_Os06g05520	1395.35	-0.538089	0.126052	-4.2688	1.96531e-05	0.000473905
LOC_Os08g04310	100.596	-1.09145	0.255719	-4.26818	1.97072e-05	0.000474693
LOC_Os01g49830	612.356	-1.10702	0.259386	-4.26783	1.97385e-05	0.000474784
LOC_Os01g64660	3775.74	0.617848	0.144775	4.26765	1.9754e-05	0.000474784
LOC_Os12g03070	7753.84	0.657376	0.154091	4.26616	1.98867e-05	0.000477455
LOC_Os08g16820	32.0856	1.81571	0.425836	4.26389	2.00901e-05	0.000481814
LOC_Os07g28440	1831.21	-0.57538	0.13503	-4.26115	2.03381e-05	0.000486704
LOC_Os03g57840	4193.15	-0.903138	0.21194	-4.26128	2.03256e-05	0.000486704
LOC_Os07g38400	342.664	-0.642465	0.150854	-4.25885	2.05481e-05	0.000491197
LOC_Os02g51910	333.029	0.955489	0.224415	4.25769	2.06548e-05	0.000493215
LOC_Os01g74030	199.347	-0.946032	0.222322	-4.25522	2.08839e-05	0.000498148
LOC_Os12g08740	872.231	0.532326	0.125178	4.25254	2.1136e-05	0.000503616
LOC_Os05g50815	47.4769	1.57727	0.371	4.25141	2.12429e-05	0.000505617
LOC_Os09g38620	180.894	0.893263	0.210321	4.24715	2.16507e-05	0.00051477
LOC_Os01g61670	1840.06	0.584267	0.13762	4.2455	2.18102e-05	0.000518004
LOC_Os03g03720	40470.3	0.611069	0.14396	4.24471	2.18874e-05	0.00051928
LOC_Os07g48340	719.736	0.665689	0.156862	4.24379	2.19781e-05	0.000520871
LOC_Os12g44370	981.642	0.868359	0.204711	4.24187	2.21663e-05	0.000524769
LOC_Os03g08390	258.087	0.994635	0.234775	4.23654	2.2699e-05	0.000536806
LOC_Os07g42590	30.0538	1.96705	0.464474	4.23501	2.28541e-05	0.000539894
LOC_Os10g21396	117.797	-0.954238	0.225429	-4.23298	2.30616e-05	0.000544215
LOC_Os12g07270	1107.11	-0.57515	0.135881	-4.23274	2.30866e-05	0.000544223
LOC_Os08g07890	74.721	-1.57765	0.372809	-4.2318	2.31825e-05	0.000545901
LOC_Os01g67220	562.331	0.785072	0.185643	4.22893	2.34806e-05	0.000552331
LOC_Os02g51119	158.764	-0.879231	0.207974	-4.2276	2.36195e-05	0.000555008
LOC_Os10g26670	194.897	1.15614	0.273522	4.22686	2.36979e-05	0.000556258
LOC_Os03g50480	4803.32	0.581026	0.137563	4.22372	2.40302e-05	0.00056346
LOC_Os01g66500	3310.93	-0.7542	0.178651	-4.22164	2.42531e-05	0.000567875
LOC_Os07g30620	45.1797	1.57447	0.372967	4.22148	2.42699e-05	0.000567875
LOC_Os12g44310	4651.69	0.477977	0.113242	4.22085	2.43382e-05	0.000568871
LOC_Os02g53240	12.867	-3.61086	0.855563	-4.22044	2.43822e-05	0.000569297
LOC_Os01g25990	1657.9	0.612525	0.145175	4.21921	2.45154e-05	0.000571803
LOC_Os10g36210	198.146	-1.10908	0.262912	-4.21843	2.46015e-05	0.000573204
LOC_Os12g12580	298.189	1.11962	0.265878	4.21104	2.54196e-05	0.000591642
LOC_Os01g50030	4955.7	-0.535044	0.127242	-4.20493	2.61165e-05	0.000607223
LOC_Os03g49600	249.778	1.05281	0.250441	4.20383	2.62432e-05	0.000609526
LOC_Os03g12530	768.903	0.893791	0.212692	4.20227	2.64252e-05	0.000613108
LOC_Os11g13850	3018.62	0.591693	0.140891	4.19966	2.67315e-05	0.000619564
LOC_Os06g30370	36.5351	1.72797	0.412024	4.19386	2.74243e-05	0.000634956
LOC_Os02g53750	232.171	0.9047	0.215773	4.19282	2.75503e-05	0.000637206
LOC_Os08g44640	1428.34	-0.478255	0.114185	-4.18843	2.80888e-05	0.000648927
LOC_Os01g65330	1063.99	-0.480234	0.114663	-4.18821	2.81158e-05	0.000648927
LOC_Os05g33570	6042.43	0.709611	0.169452	4.18769	2.81805e-05	0.000649739
LOC_Os02g04710	1140.59	0.729074	0.174243	4.18423	2.86129e-05	0.000659022
LOC_Os12g42850	2256.13	-0.595099	0.142239	-4.1838	2.86673e-05	0.000659587
LOC_Os07g44890	131.603	1.00743	0.240887	4.18214	2.88774e-05	0.000662352
LOC_Os04g56620	755.774	-0.651941	0.155874	-4.18248	2.88342e-05	0.000662352
LOC_Os04g48710	2792.52	-0.544518	0.1302	-4.18216	2.88757e-05	0.000662352
LOC_Os02g17500	1259.13	0.805591	0.192649	4.18165	2.89407e-05	0.000662428
LOC_Os01g62840	689.224	0.59327	0.141875	4.18165	2.89397e-05	0.000662428
LOC_Os01g51040	97.7793	1.20101	0.28729	4.1805	2.90875e-05	0.000665098
LOC_Os05g39220	44.0685	-1.55209	0.371346	-4.17963	2.91983e-05	0.000666941
LOC_Os01g43870	1376.17	0.546662	0.1308	4.17938	2.92303e-05	0.000666983
LOC_Os05g05354	23.9355	2.04474	0.489301	4.1789	2.92925e-05	0.000667712
LOC_Os03g15020	78.9899	1.26058	0.301672	4.17864	2.93261e-05	0.000667789
LOC_Os04g48270	87.4762	-1.01079	0.241954	-4.17761	2.94588e-05	0.00066943
LOC_Os07g36400	78.067	1.16514	0.278889	4.17778	2.94366e-05	0.00066943
LOC_Os07g23540	1183.57	0.522761	0.125342	4.17068	3.03692e-05	0.000688701
LOC_Os05g02220	3296.97	0.576101	0.138128	4.17077	3.03569e-05	0.000688701
LOC_Os07g42200	678.753	0.60874	0.145989	4.16976	3.04927e-05	0.000690792
LOC_Os10g41580	166.476	0.811315	0.194683	4.16737	3.0813e-05	0.000697333
LOC_Os06g47330	625.053	0.653454	0.156899	4.16481	3.11609e-05	0.000704485
LOC_Os05g01520	349.373	1.05133	0.252537	4.16306	3.1401e-05	0.000709187
LOC_Os06g02144	2459.16	-0.585915	0.140768	-4.16228	3.15089e-05	0.000710898
LOC_Os06g28030	5.85247	-6.00016	1.44164	-4.16204	3.15421e-05	0.00071092
LOC_Os01g55830	968.06	0.489089	0.117519	4.16179	3.15759e-05	0.000710956
LOC_Os05g48650	29.8719	1.90618	0.458294	4.1593	3.19222e-05	0.000718023
LOC_Os10g08599	359.692	-0.737981	0.177468	-4.15838	3.20508e-05	0.00072018
LOC_Os06g49010	433.154	-0.748566	0.180076	-4.15695	3.22524e-05	0.000723974
LOC_Os05g11428	392.867	-0.61547	0.148175	-4.15367	3.27184e-05	0.000733689
LOC_Os04g21350	946.311	-0.881425	0.212317	-4.15146	3.30361e-05	0.000740061
LOC_Os02g10640	1547.04	-0.515913	0.124324	-4.14974	3.3286e-05	0.000744905
LOC_Os07g46570	118.937	1.25827	0.303267	4.14905	3.33853e-05	0.000746371
LOC_Os04g41500	1369.47	-0.772752	0.186321	-4.14743	3.36229e-05	0.000750922
LOC_Os12g37840	281.44	-1.17395	0.283229	-4.14487	3.40001e-05	0.00075858
LOC_Os06g07210	119.191	-0.997031	0.240945	-4.13801	3.50329e-05	0.000780835
LOC_Os03g41080	7311.85	0.492501	0.119031	4.13758	3.50992e-05	0.000781523
LOC_Os06g26234	388.915	-0.682335	0.165163	-4.13129	3.60729e-05	0.000802395
LOC_Os04g53170	2644.7	-0.504513	0.122157	-4.13003	3.62718e-05	0.000806006
LOC_Os01g73940	10201.9	-0.601973	0.145902	-4.12587	3.69342e-05	0.000819902
LOC_Os01g05620	42.3334	-1.56368	0.379022	-4.12557	3.69812e-05	0.000820122
LOC_Os07g48570	1910.8	-0.533133	0.129279	-4.12389	3.72527e-05	0.000825313
LOC_Os04g58730	9290.78	-0.605237	0.146816	-4.12241	3.74925e-05	0.00082834
LOC_Os03g11734	176.914	1.72129	0.417529	4.12257	3.74675e-05	0.00082834
LOC_Os01g20110	1756.19	-0.682818	0.165638	-4.12236	3.75018e-05	0.00082834
LOC_Os09g36700	25.6169	3.56859	0.866078	4.1204	3.78214e-05	0.000834566
LOC_Os07g35790	46.8854	-2.01229	0.488588	-4.11857	3.81228e-05	0.000840376
LOC_Os12g42730	627.138	0.994605	0.24161	4.11658	3.84537e-05	0.000846825
LOC_Os03g55660	57.5587	-1.91089	0.464292	-4.11572	3.85976e-05	0.000849148
LOC_Os01g71930	604.752	-0.721817	0.175423	-4.11472	3.87642e-05	0.000851963
LOC_Os05g50510	415.732	0.596743	0.145153	4.11113	3.9372e-05	0.000864463
LOC_Os01g71970	567.943	-0.738841	0.18013	-4.1017	4.10122e-05	0.000899581
LOC_Os06g46435	337.626	-0.865187	0.211019	-4.10003	4.13088e-05	0.000905187
LOC_Os03g59774	951.425	-0.644921	0.157458	-4.09583	4.20655e-05	0.000920854
LOC_Os04g57560	7776.41	-0.517429	0.126397	-4.09368	4.24579e-05	0.000928526
LOC_Os01g26120	269.7	0.844347	0.20634	4.09201	4.27649e-05	0.000934098
LOC_Os11g45090	387.447	-1.24058	0.303184	-4.09184	4.27973e-05	0.000934098
LOC_Os03g21040	168.012	0.933297	0.228275	4.08848	4.34215e-05	0.000946786
LOC_Os02g05020	39.9708	-1.73114	0.423619	-4.08655	4.37826e-05	0.000952778
LOC_Os02g21810	159.582	1.23843	0.303041	4.08668	4.37586e-05	0.000952778
LOC_Os11g07050	106.539	-1.12932	0.276489	-4.08452	4.41682e-05	0.000960224
LOC_Os03g28140	927.587	0.539654	0.132152	4.08359	4.43443e-05	0.000963105
LOC_Os11g02305	935.478	0.702459	0.172085	4.08204	4.46417e-05	0.000967084
LOC_Os02g53490	386.041	0.655336	0.160534	4.08222	4.46077e-05	0.000967084
LOC_Os03g17600	1810.77	0.547489	0.134124	4.08195	4.46589e-05	0.000967084
LOC_Os01g68330	1108.37	0.80845	0.198204	4.07888	4.5253e-05	0.000978671
LOC_Os09g39240	79.1973	-1.14034	0.279581	-4.07873	4.52826e-05	0.000978671
LOC_Os08g44400	4550.2	0.46721	0.114593	4.07713	4.55948e-05	0.000984456
LOC_Os05g05640	32.95	1.66133	0.407499	4.07689	4.56425e-05	0.000984523
LOC_Os04g43420	2818.73	-0.604777	0.148444	-4.0741	4.61923e-05	0.00099541
LOC_Os03g60740	939.038	0.504883	0.123983	4.07221	4.65701e-05	0.00100257
LOC_Os01g71190	631.143	1.11391	0.273703	4.06978	4.70577e-05	0.0010111
LOC_Os03g59360	1993.47	-0.473871	0.116434	-4.06987	4.70393e-05	0.0010111
LOC_Os08g33910	40.6019	-1.75707	0.431787	-4.0693	4.71554e-05	0.00101221
LOC_Os11g10990	3660.3	0.644126	0.158444	4.06532	4.79661e-05	0.00102862
LOC_Os03g55020	92.6152	1.04562	0.257414	4.06201	4.86512e-05	0.00104163
LOC_Os01g18100	146.681	0.818844	0.20159	4.06194	4.8667e-05	0.00104163
LOC_Os08g37610	1699.21	0.473955	0.116701	4.06127	4.88067e-05	0.0010436
LOC_Os12g01510	469.836	0.689659	0.169959	4.05781	4.95353e-05	0.00105816
LOC_Os01g25010	58.8516	1.8515	0.456587	4.05508	5.01168e-05	0.00106955
LOC_Os11g48020	1033.39	0.623455	0.153884	4.05145	5.09009e-05	0.00108523
LOC_Os02g30714	20.2665	-2.36938	0.584864	-4.05117	5.09612e-05	0.00108547
LOC_Os10g21810	2133.7	0.754317	0.186463	4.04539	5.22351e-05	0.00111153
LOC_Os02g45420	39.3419	2.94704	0.72892	4.04302	5.27665e-05	0.00112176
LOC_Os08g38890	65.9399	-1.34834	0.333681	-4.04079	5.32709e-05	0.00113139
LOC_Os07g36820	260.292	0.806752	0.199716	4.0395	5.35644e-05	0.00113653
LOC_Os04g34290	549.296	-0.590561	0.146252	-4.03796	5.39176e-05	0.00114293
LOC_Os09g27420	5660.18	-0.749542	0.18564	-4.03761	5.39985e-05	0.00114355
LOC_Os01g04860	972.006	-0.574915	0.14241	-4.03703	5.41325e-05	0.00114529
LOC_Os06g50870	2390.55	0.584105	0.144701	4.03663	5.42235e-05	0.00114611
LOC_Os08g44460	359.796	-0.585744	0.145123	-4.0362	5.43232e-05	0.00114712
LOC_Os12g17070	313.713	-0.629049	0.155906	-4.03479	5.46517e-05	0.00115296
LOC_Os02g04810	308.696	-0.618429	0.153335	-4.03318	5.50268e-05	0.00115866
LOC_Os02g40454	1109.1	0.645606	0.160066	4.03337	5.49838e-05	0.00115866
LOC_Os07g17184	385.147	-0.776812	0.192631	-4.03263	5.51553e-05	0.00116026
LOC_Os10g42900	831.063	0.707769	0.175532	4.03214	5.52715e-05	0.0011616
LOC_Os04g39540	139.462	0.824093	0.204474	4.03031	5.57043e-05	0.00116958
LOC_Os02g37160	29.4988	-1.70027	0.42218	-4.02737	5.64054e-05	0.00118317
LOC_Os01g08140	18.0849	2.33051	0.578884	4.02586	5.67669e-05	0.00118963
LOC_Os01g46926	2645.11	0.516289	0.128251	4.02562	5.68265e-05	0.00118975
LOC_Os12g41250	945.928	-0.489384	0.121617	-4.02398	5.72234e-05	0.00119692
LOC_Os08g29600	56.9259	1.41963	0.353164	4.01974	5.82616e-05	0.00121633
LOC_Os02g47920	52.6116	1.99966	0.497457	4.01977	5.82551e-05	0.00121633
LOC_Os02g57990	291.978	-0.663973	0.165411	-4.01407	5.96798e-05	0.00124477
LOC_Os01g33784	284.416	0.825067	0.205605	4.01287	5.99859e-05	0.00124997
LOC_Os07g37420	518.213	0.746848	0.186326	4.00829	6.11596e-05	0.00127203
LOC_Os11g34940	1143.22	-0.787048	0.196354	-4.00831	6.11555e-05	0.00127203
LOC_Os03g18600	547.945	-0.866303	0.216262	-4.0058	6.18091e-05	0.00128433
LOC_Os08g34240	39.3513	1.80761	0.451452	4.00399	6.22819e-05	0.00129293
LOC_Os03g10090	2332.19	0.741698	0.185383	4.00089	6.31035e-05	0.00130876
LOC_Os09g36800	1481.08	0.648957	0.16222	4.00046	6.32187e-05	0.00130992
LOC_Os11g45190	404.126	-1.18475	0.296256	-3.99906	6.35938e-05	0.00131646
LOC_Os05g49070	117.466	-1.10233	0.275706	-3.99822	6.38196e-05	0.00131989
LOC_Os01g66150	478.792	0.769759	0.192582	3.99706	6.41354e-05	0.00132518
LOC_Os01g55870	466.51	0.6171	0.154487	3.99452	6.4825e-05	0.00133818
LOC_Os05g33940	258.236	0.943794	0.236911	3.98375	6.78369e-05	0.00139905
LOC_Os02g56880	187.625	0.825435	0.207301	3.98182	6.83892e-05	0.00140912
LOC_Os05g02420	2331.37	0.840469	0.21118	3.97987	6.89539e-05	0.00141943
LOC_Os07g01250	617.246	0.654076	0.164739	3.97037	7.1762e-05	0.00147587
LOC_Os03g06654	53.6904	-1.25157	0.315343	-3.96893	7.21953e-05	0.0014834
LOC_Os02g57530	551.214	-0.777858	0.196021	-3.96824	7.24039e-05	0.0014863
LOC_Os11g44960	52.7772	-1.53456	0.386838	-3.96694	7.28001e-05	0.00149305
LOC_Os12g07180	8.02059	-5.46341	1.37792	-3.96497	7.34045e-05	0.00150404
LOC_Os03g55784	227.349	-0.714655	0.180339	-3.96284	7.40647e-05	0.00151616
LOC_Os05g48810	101.363	1.64717	0.415872	3.96075	7.47153e-05	0.00152807
LOC_Os03g06190	1556.69	-0.440942	0.111347	-3.96008	7.49251e-05	0.00153048
LOC_Os04g50860	3703.29	-0.675157	0.170497	-3.95993	7.4972e-05	0.00153048
LOC_Os02g45010	43.8591	1.58803	0.401056	3.95962	7.50695e-05	0.00153106
LOC_Os10g35960	5310.81	-0.456604	0.115373	-3.95765	7.56918e-05	0.00154233
LOC_Os05g49910	449.565	0.752082	0.190052	3.95724	7.58197e-05	0.00154351
LOC_Os03g63270	91.8966	1.00668	0.255066	3.94675	7.92177e-05	0.0016112
LOC_Os01g12680	86.9951	1.31994	0.334723	3.94337	8.03458e-05	0.00163264
LOC_Os07g42760	353.097	-0.624337	0.158408	-3.94132	8.10352e-05	0.00164513
LOC_Os04g35780	576.381	-0.501638	0.127303	-3.94049	8.13166e-05	0.00164933
LOC_Os01g69830	99.0253	-1.26066	0.320225	-3.9368	8.25762e-05	0.00167113
LOC_Os08g10320	2976.35	-0.539219	0.136961	-3.93701	8.2502e-05	0.00167113
LOC_Os09g35630	51.4165	-1.77777	0.451592	-3.93668	8.26183e-05	0.00167113
LOC_Os02g58360	148.582	-0.813335	0.206631	-3.93616	8.2795e-05	0.00167317
LOC_Os03g50870	3472.53	0.648779	0.164922	3.93385	8.35953e-05	0.0016878
LOC_Os01g60230	1762.27	0.558209	0.142079	3.92887	8.53475e-05	0.0017216
LOC_Os01g12740	446.557	0.817391	0.208549	3.91942	8.87625e-05	0.00178886
LOC_Os05g43460	103.397	1.2044	0.307396	3.91808	8.92558e-05	0.00179716
LOC_Os02g04160	119.302	0.903996	0.230808	3.91665	8.9788e-05	0.00180623
LOC_Os04g36050	1623.12	-0.510196	0.130321	-3.91492	9.04324e-05	0.00181718
LOC_Os01g61320	768.676	-0.72707	0.185726	-3.91475	9.04972e-05	0.00181718
LOC_Os01g24790	62.617	1.176	0.30046	3.914	9.07784e-05	0.00182117
LOC_Os02g43350	5208.46	0.432715	0.110625	3.91156	9.17013e-05	0.00183802
LOC_Os04g45860	1121.89	-0.858716	0.219657	-3.90935	9.25431e-05	0.00185321
LOC_Os08g09210	566.719	-0.718473	0.184031	-3.90409	9.45814e-05	0.00189231
LOC_Os01g47190	1120.22	-0.460751	0.118042	-3.90329	9.48931e-05	0.00189683
LOC_Os07g13770	274.11	-0.799645	0.204949	-3.90168	9.55257e-05	0.00190775
LOC_Os04g31924	1187.43	-0.689379	0.176776	-3.89972	9.63036e-05	0.00192155
LOC_Os05g26040	79.8512	-1.09068	0.279763	-3.89859	9.67536e-05	0.00192878
LOC_Os07g07040	145.157	0.940975	0.241425	3.89759	9.7154e-05	0.00193502
LOC_Os02g17970	1767.7	0.519943	0.133437	3.89654	9.75777e-05	0.00194143
LOC_Os07g35700	145.494	-0.86153	0.221112	-3.89635	9.76518e-05	0.00194143
LOC_Os10g39120	1970.4	-0.445565	0.114422	-3.89405	9.85841e-05	0.00195694
LOC_Os02g52650	1634.02	0.770249	0.197805	3.89399	9.86091e-05	0.00195694
LOC_Os04g42120	16.5944	-3.39985	0.873164	-3.89371	9.87232e-05	0.00195745
LOC_Os03g14110	1443.17	0.796754	0.204662	3.89303	9.89991e-05	0.00196116
LOC_Os12g32630	219.009	0.702228	0.180397	3.89268	9.91434e-05	0.00196226
LOC_Os03g17510	47.3442	-1.30273	0.334734	-3.89184	9.94867e-05	0.00196553
LOC_Os03g58570	195.799	0.815696	0.209589	3.89189	9.94671e-05	0.00196553
LOC_Os05g32170	125.153	-0.872439	0.224239	-3.89067	9.99674e-05	0.00197326
LOC_Os12g41715	2018.36	-0.48808	0.125578	-3.88668	0.000101626	0.00200064
LOC_Os04g09540	173.571	-0.864817	0.222502	-3.88678	0.000101584	0.00200064
LOC_Os08g38900	398.244	0.78124	0.200998	3.8868	0.000101574	0.00200064
LOC_Os01g10690	69.0844	1.16651	0.300437	3.88272	0.000103296	0.00203171
LOC_Os08g42390	109.178	-1.09184	0.281246	-3.88215	0.000103536	0.00203259
LOC_Os05g01370	25.1431	-2.11286	0.544277	-3.88196	0.000103617	0.00203259
LOC_Os07g12390	398.822	-0.674395	0.173714	-3.88222	0.000103506	0.00203259
LOC_Os01g16020	12.6756	2.72138	0.70118	3.88114	0.000103968	0.00203767
LOC_Os01g52230	375.059	1.06328	0.274039	3.88005	0.000104433	0.00204497
LOC_Os08g36140	1357.79	-0.558024	0.143939	-3.87682	0.00010583	0.00207049
LOC_Os04g49890	1018.27	1.03279	0.266861	3.87013	0.000108775	0.00212622
LOC_Os06g08910	862.714	-0.518697	0.134108	-3.86776	0.000109842	0.00214516
LOC_Os08g14950	9.67104	4.79843	1.24079	3.86725	0.000110071	0.00214775
LOC_Os07g08150	32.5384	2.11193	0.546257	3.86618	0.000110555	0.00215528
LOC_Os11g02550	605.214	-0.7919	0.204939	-3.86408	0.000111511	0.002172
LOC_Os10g21000	851.101	-0.456411	0.118173	-3.86222	0.000112362	0.00218666
LOC_Os07g41250	270.627	0.912954	0.236578	3.859	0.000113851	0.00221368
LOC_Os02g04369	24.8283	1.95279	0.506153	3.8581	0.000114272	0.00221953
LOC_Os02g57750	781.223	0.487208	0.126287	3.85793	0.000114353	0.00221953
LOC_Os06g49220	489.841	-0.692086	0.1795	-3.85564	0.000115429	0.00223845
LOC_Os12g34990	1018.33	0.616782	0.160015	3.85452	0.000115958	0.00224673
LOC_Os02g21009	1386.4	0.455836	0.118306	3.85302	0.000116668	0.0022585
LOC_Os07g03070	310.904	0.616173	0.159929	3.85279	0.000116779	0.00225869
LOC_Os12g13720	580.956	-0.524419	0.136133	-3.85227	0.000117028	0.00226153
LOC_Os01g01120	7179.23	-0.592866	0.153968	-3.85057	0.000117841	0.00227524
LOC_Os09g10690	527.05	0.886539	0.230776	3.84156	0.000122254	0.00235632
LOC_Os03g53860	238.067	1.17867	0.306808	3.84172	0.000122176	0.00235632
LOC_Os07g45194	1284.47	0.53328	0.138862	3.84035	0.000122859	0.00236592
LOC_Os06g04610	1304.92	-0.466632	0.121522	-3.8399	0.000123083	0.00236816
LOC_Os02g03670	4536.66	-0.568888	0.148168	-3.83947	0.0001233	0.00237028
LOC_Os04g16734	100.952	-0.931345	0.242743	-3.83676	0.000124668	0.00239449
LOC_Os02g11720	247.771	-0.887686	0.23144	-3.83549	0.000125315	0.00240483
LOC_Os02g55520	1286.76	0.575776	0.150158	3.83447	0.000125834	0.00241269
LOC_Os02g40240	4130.53	-0.446188	0.116372	-3.83417	0.000125991	0.00241361
LOC_Os08g42610	715.457	-0.792708	0.206767	-3.83382	0.00012617	0.00241494
LOC_Os09g39230	429.003	-0.666906	0.174293	-3.82634	0.00013006	0.00248724
LOC_Os05g25640	201.211	0.758336	0.198203	3.82606	0.000130209	0.00248794
LOC_Os03g60910	2975.06	-0.483951	0.126671	-3.82055	0.000133156	0.00254204
LOC_Os04g20474	908.821	-0.592667	0.155168	-3.81952	0.000133711	0.00254917
LOC_Os11g39350	32.2017	-1.67526	0.438615	-3.81943	0.00013376	0.00254917
LOC_Os01g64170	367.568	-0.657268	0.172147	-3.81806	0.000134505	0.00256115
LOC_Os06g05860	1510.53	0.556177	0.14568	3.81781	0.000134643	0.00256158
LOC_Os06g22030	116.575	-1.09772	0.287599	-3.81682	0.00013518	0.00256958
LOC_Os11g41380	608.237	-0.567361	0.148659	-3.81651	0.00013535	0.0025706
LOC_Os12g23280	165.201	0.877716	0.230005	3.81608	0.000135588	0.00257291
LOC_Os12g43340	1564.32	0.516341	0.135375	3.81417	0.000136642	0.00259069
LOC_Os04g22660	54.7434	-1.42351	0.373509	-3.81119	0.000138301	0.00261989
LOC_Os12g32940	1408.62	-0.499593	0.131148	-3.80938	0.000139315	0.00263684
LOC_Os01g36090	596.992	-0.647816	0.170174	-3.80678	0.000140789	0.00266246
LOC_Os08g01140	2843.72	0.449889	0.118315	3.80247	0.000143258	0.00270683
LOC_Os05g34470	1807.6	-0.467235	0.122914	-3.80131	0.000143932	0.00271723
LOC_Os01g08700	40624.3	-0.451559	0.11883	-3.80004	0.00014467	0.00272885
LOC_Os04g51610	1271.14	0.559548	0.147288	3.79901	0.000145275	0.00273791
LOC_Os02g15160	56.6872	-1.17325	0.308896	-3.7982	0.000145749	0.0027445
LOC_Os01g47262	406.558	0.548434	0.144457	3.79651	0.000146749	0.00276099
LOC_Os03g54100	267.863	0.742681	0.195676	3.79546	0.000147368	0.00277027
LOC_Os04g58570	48.8701	1.23376	0.325157	3.79435	0.000148034	0.00278041
LOC_Os03g08100	43.6581	1.39186	0.366902	3.79355	0.000148511	0.002787
LOC_Os03g40710	20.1772	-2.10432	0.554904	-3.79223	0.000149301	0.00279708
LOC_Os08g10510	284.868	0.639166	0.168545	3.79225	0.000149288	0.00279708
LOC_Os12g02250	1518.68	0.741715	0.195654	3.79095	0.000150075	0.0028092
LOC_Os05g45810	125.548	0.897724	0.23685	3.79026	0.000150491	0.00281461
LOC_Os03g04680	375.982	1.0443	0.275604	3.78914	0.000151172	0.00282495
LOC_Os03g07890	92.028	0.992588	0.261985	3.78872	0.000151428	0.00282735
LOC_Os09g36600	486.623	-1.97081	0.520258	-3.78814	0.000151778	0.00283149
LOC_Os06g24070	11297.3	0.51305	0.135477	3.78699	0.000152486	0.00284229
LOC_Os10g32540	1097.6	-0.490905	0.12967	-3.78581	0.000153209	0.00285336
LOC_Os12g39440	587.821	-0.510631	0.134952	-3.78379	0.00015446	0.00287424
LOC_Os06g06440	124.434	0.848183	0.22418	3.78348	0.000154648	0.00287532
LOC_Os02g57050	259.405	0.841606	0.222471	3.78299	0.000154953	0.00287856
LOC_Os08g41820	150.145	-0.952594	0.251837	-3.78259	0.000155207	0.00288085
LOC_Os05g11320	1632.67	3.58805	0.948788	3.78171	0.000155752	0.00288854
LOC_Os01g36580	55.3041	1.52969	0.404579	3.78093	0.000156243	0.00289522
LOC_Os10g33040	37.8484	1.82082	0.481651	3.78036	0.000156601	0.00289941
LOC_Os06g44450	10999.7	0.622613	0.164714	3.77995	0.000156859	0.00290114
LOC_Os03g24730	436.347	-0.864061	0.2286	-3.7798	0.000156957	0.00290114
LOC_Os11g24450	2504.65	0.693815	0.183643	3.77807	0.000158048	0.00291887
LOC_Os02g54130	380.903	0.704597	0.186604	3.7759	0.000159434	0.002942
LOC_Os03g12860	126.957	0.923291	0.244541	3.7756	0.00015962	0.00294298
LOC_Os01g09300	406.432	0.949889	0.251764	3.77293	0.000161339	0.00297218
LOC_Os02g56170	556.092	-0.546265	0.144808	-3.77233	0.00016173	0.00297691
LOC_Os11g06020	6004.66	-0.478343	0.12693	-3.76855	0.000164198	0.00301982
LOC_Os02g44360	777.715	0.457428	0.121405	3.76777	0.000164709	0.0030267
LOC_Os04g41700	1988.5	-0.414742	0.110248	-3.76189	0.000168633	0.00309624
LOC_Os02g48900	451.766	0.766336	0.203931	3.75782	0.000171402	0.00314446
LOC_Os03g52840	51347.1	0.551721	0.146876	3.75638	0.000172388	0.00315992
LOC_Os05g29020	483.576	0.644694	0.171783	3.75297	0.000174754	0.00320063
LOC_Os08g14940	3207.07	0.947046	0.252429	3.75173	0.000175616	0.00321376
LOC_Os05g01240	625.468	0.543864	0.145012	3.75047	0.000176504	0.00322733
LOC_Os01g47550	209.978	-0.692982	0.184883	-3.74821	0.000178101	0.00325385
LOC_Os03g16230	1115.28	-0.448985	0.119871	-3.74557	0.000179983	0.0032855
LOC_Os08g36040	84.22	1.73501	0.463929	3.73982	0.000184149	0.00335878
LOC_Os11g08300	2554.51	-0.607925	0.162584	-3.73915	0.000184645	0.00336505
LOC_Os05g11780	1081.09	0.468314	0.125374	3.73533	0.000187471	0.00341373
LOC_Os09g31170	194.013	-0.974537	0.260992	-3.73397	0.000188483	0.00342933
LOC_Os12g41590	39.0657	1.29674	0.347302	3.73375	0.000188652	0.00342959
LOC_Os11g32480	846.309	0.427756	0.114596	3.73274	0.000189406	0.0034381
LOC_Os12g39660	763.885	-0.460181	0.123283	-3.73271	0.000189432	0.0034381
LOC_Os04g35240	86.0992	-1.05748	0.283397	-3.73144	0.000190387	0.0034526
LOC_Os11g32650	44.3435	2.32092	0.622392	3.72902	0.000192223	0.00348304
LOC_Os10g38580	99.0287	0.920624	0.246915	3.7285	0.00019262	0.00348737
LOC_Os05g09600	413.484	-0.769516	0.206454	-3.72729	0.000193546	0.00350127
LOC_Os03g22830	903.955	0.531046	0.142484	3.72705	0.000193736	0.00350184
LOC_Os03g21380	192.417	1.03367	0.277448	3.72564	0.000194824	0.00351862
LOC_Os07g35979	1036.25	-0.556311	0.149434	-3.72279	0.00019703	0.00355462
LOC_Os12g36640	1389.98	-0.848725	0.227989	-3.72265	0.000197139	0.00355462
LOC_Os10g42800	158.546	0.845394	0.227124	3.72217	0.00019752	0.00355609
LOC_Os03g06230	2361.51	-0.751639	0.201938	-3.72214	0.000197543	0.00355609
LOC_Os03g04100	149.03	0.772121	0.20752	3.72071	0.000198662	0.00357333
LOC_Os03g08110	86.7377	1.0229	0.27494	3.72044	0.000198877	0.00357428
LOC_Os04g52100	1694.83	-0.482792	0.129805	-3.71937	0.000199724	0.00358659
LOC_Os01g62770	212.596	0.950648	0.255684	3.71806	0.000200759	0.00360225
LOC_Os04g57310	286.073	0.930977	0.250428	3.71755	0.000201166	0.00360662
LOC_Os10g03669	189.66	-0.798279	0.214776	-3.7168	0.00020176	0.00361433
LOC_Os12g36620	30.6644	-1.52038	0.409154	-3.71592	0.000202467	0.00362406
LOC_Os01g53930	1407.63	0.492549	0.13258	3.7151	0.000203122	0.00363284
LOC_Os12g42810	52.3694	1.29703	0.349169	3.71461	0.00020352	0.00363407
LOC_Os03g07480	1405.59	0.693699	0.186748	3.71463	0.000203498	0.00363407
LOC_Os02g52780	234.223	0.94741	0.255076	3.71423	0.000203822	0.00363652
LOC_Os02g13100	413.693	-0.660975	0.178009	-3.71316	0.000204685	0.00364648
LOC_Os02g07360	2445.89	-0.452722	0.121924	-3.71313	0.00020471	0.00364648
LOC_Os04g59480	235.96	-0.620882	0.16725	-3.71229	0.000205391	0.00365567
LOC_Os09g25100	53.5884	1.23254	0.332075	3.71163	0.000205926	0.00366223
LOC_Os05g09580	2972.61	-0.76316	0.205639	-3.71117	0.000206301	0.00366595
LOC_Os04g48930	90.6316	1.77417	0.478155	3.71045	0.000206892	0.00367349
LOC_Os07g03810	19.0844	-1.99477	0.537816	-3.70902	0.000208062	0.0036913
LOC_Os01g43420	963.522	0.497378	0.134189	3.70655	0.000210099	0.00372445
LOC_Os01g68950	1423.67	0.520801	0.140718	3.70102	0.000214735	0.00380358
LOC_Os02g17534	321.394	-0.594105	0.160627	-3.69865	0.000216747	0.00383614
LOC_Os10g38610	52.3503	1.29454	0.350317	3.69533	0.000219603	0.00388358
LOC_Os08g40850	358.09	-1.21204	0.328031	-3.6949	0.000219974	0.00388702
LOC_Os12g05550	494.892	0.56572	0.153229	3.692	0.000222501	0.00392539
LOC_Os04g55180	4600.36	0.63677	0.172472	3.69203	0.000222473	0.00392539
LOC_Os08g20020	638.476	0.687475	0.18627	3.69074	0.000223603	0.0039417
LOC_Os03g56370	516.187	0.78389	0.212765	3.6843	0.000229334	0.0040395
LOC_Os06g42030	470.72	-0.59326	0.161202	-3.68024	0.000233015	0.00410107
LOC_Os01g37690	2414.26	0.910266	0.247378	3.67966	0.000233544	0.0041071
LOC_Os07g12340	159.906	-1.2504	0.340077	-3.67681	0.000236167	0.00414993
LOC_Os01g27360	88.4954	0.944558	0.256936	3.67624	0.000236699	0.00415597
LOC_Os06g20790	67.7336	-1.18224	0.321629	-3.67578	0.000237122	0.00415904
LOC_Os06g39750	43.7203	1.51749	0.41285	3.67564	0.000237251	0.00415904
LOC_Os06g41450	259.609	-0.64472	0.175431	-3.67507	0.000237788	0.00416516
LOC_Os04g08828	326.316	1.25178	0.341121	3.66962	0.000242916	0.0042516
LOC_Os04g30770	9.75564	-3.13311	0.853845	-3.66941	0.000243114	0.0042517
LOC_Os04g49620	229.291	-1.20056	0.327437	-3.66653	0.000245867	0.00429644
LOC_Os03g53930	560.824	0.568834	0.155157	3.66619	0.000246193	0.00429874
LOC_Os02g19820	2805.67	-0.706251	0.192695	-3.66512	0.000247219	0.00431325
LOC_Os06g02200	91.5457	-0.888243	0.242385	-3.66459	0.000247736	0.00431886
LOC_Os09g33640	34.6717	-2.1216	0.579022	-3.66411	0.000248197	0.00432348
LOC_Os02g08490	147.961	0.888152	0.242715	3.65924	0.000252965	0.00440307
LOC_Os04g02960	769.035	0.66077	0.18068	3.65713	0.00025505	0.00443587
LOC_Os06g44890	692.445	-0.453899	0.124202	-3.65454	0.000257645	0.00447746
LOC_Os12g02620	107.4	1.03448	0.28312	3.65387	0.000258314	0.00448556
LOC_Os12g02440	636.855	0.530308	0.145156	3.65335	0.000258838	0.00449113
[truncated: 30,625 more rows]

## Sheet: 29_v_WT
All Genes	baseMean	log2FoldChange	lfcSE	stat	pvalue	padj		Upregulated	baseMean	log2FoldChange	lfcSE	stat	pvalue	padj		Downregulated	baseMean	log2FoldChange	lfcSE	stat	pvalue	padj
[truncated: 22,704 more rows]

[truncated: 2 more sheets: B6_v_WT, Differentially_regulated_genes]
